# Supplementary material for: Transcriptome sequencing and metabolome analysis reveal the metabolic reprogramming of partial hepatectomy and extended hepatectomy
Source: BMC Genomics. 2023 Sep 7;24:532. doi: 10.1186/s12864-023-09647-0 (PMC10486020; doi:10.1186/s12864-023-09647-0)
Supplement: Supplementary file 1 — Additional file 1: Table S1. All the reserved genes for differential analysis, the genes in all groups with a mean expression of < 3 read counts were filtered out. [file 12864_2023_9647_MOESM1_ESM.xlsx]

## Sheet: DEG.time
baseMean	log2FoldChange	lfcSE	stat	pvalue	padj	contrast	geneID	geneSymbol	contrast_alias
1770.31	0.0313	0.107	0.292	0.77	0.861	100000	ENSMUSG00000000001	Gnai3	18-0:pH
147.983	1.12	0.329	3.4	0.000685	0.00365	100000	ENSMUSG00000000028	Cdc45	18-0:pH
10.6943	-2.1	1.24	-1.69	0.0909	0.194	100000	ENSMUSG00000000037	Scml2	18-0:pH
18509.6	-0.8	0.154	-5.21	1.93e-07	2.74e-06	100000	ENSMUSG00000000049	Apoh	18-0:pH
660.494	-0.402	0.195	-2.06	0.0393	0.103	100000	ENSMUSG00000000056	Narf	18-0:pH
146.754	0.614	0.229	2.69	0.00722	0.0263	100000	ENSMUSG00000000058	Cav2	18-0:pH
321.445	0.925	0.255	3.62	0.000291	0.00176	100000	ENSMUSG00000000078	Klf6	18-0:pH
202.725	-0.166	0.172	-0.961	0.337	0.505	100000	ENSMUSG00000000085	Scmh1	18-0:pH
693.886	-0.597	0.195	-3.06	0.00221	0.00974	100000	ENSMUSG00000000088	Cox5a	18-0:pH
121.634	0.0142	0.193	0.0736	0.941	0.965	100000	ENSMUSG00000000093	Tbx2	18-0:pH
131.033	-0.966	0.249	-3.88	0.000104	0.000719	100000	ENSMUSG00000000120	Ngfr	18-0:pH
13.4399	0.858	0.476	1.8	0.0714	0.162	100000	ENSMUSG00000000126	Wnt9a	18-0:pH
149.936	-0.116	0.164	-0.711	0.477	0.638	100000	ENSMUSG00000000127	Fer	18-0:pH
829.487	-0.0822	0.124	-0.661	0.509	0.666	100000	ENSMUSG00000000131	Xpo6	18-0:pH
652.496	0.429	0.149	2.88	0.00399	0.016	100000	ENSMUSG00000000134	Tfe3	18-0:pH
181.061	0.888	0.221	4.02	5.94e-05	0.000443	100000	ENSMUSG00000000142	Axin2	18-0:pH
275.477	0.0818	0.168	0.487	0.626	0.759	100000	ENSMUSG00000000148	Brat1	18-0:pH
1436.06	-0.128	0.158	-0.809	0.419	0.585	100000	ENSMUSG00000000149	Gna12	18-0:pH
1607.61	-0.51	0.129	-3.96	7.47e-05	0.000544	100000	ENSMUSG00000000154	Slc22a18	18-0:pH
107.802	0.421	0.238	1.77	0.0772	0.172	100000	ENSMUSG00000000157	Itgb2l	18-0:pH
161.085	1.18	0.2	5.93	3.11e-09	6.58e-08	100000	ENSMUSG00000000159	Igsf5	18-0:pH
9.94503	0.0383	0.486	0.0788	0.937	0.963	100000	ENSMUSG00000000167	Pih1d2	18-0:pH
987.759	-0.392	0.115	-3.41	0.00066	0.00353	100000	ENSMUSG00000000168	Dlat	18-0:pH
3262.89	-0.541	0.143	-3.77	0.000162	0.00107	100000	ENSMUSG00000000171	Sdhd	18-0:pH
188.007	-0.0227	0.131	-0.174	0.862	0.92	100000	ENSMUSG00000000184	Ccnd2	18-0:pH
403.499	0.253	0.112	2.26	0.0236	0.0684	100000	ENSMUSG00000000194	Gpr107	18-0:pH
0.511916	0.852	6.01	0.142	0.887	NA	100000	ENSMUSG00000000197	Nalcn	18-0:pH
44.3409	2.33	0.644	3.62	0.0003	0.00181	100000	ENSMUSG00000000204	Slfn4	18-0:pH
1.47638	-1.95	2	-0.973	0.33	NA	100000	ENSMUSG00000000223	Drp2	18-0:pH
8.81508	-0.426	0.664	-0.641	0.521	0.676	100000	ENSMUSG00000000244	Tspan32	18-0:pH
56.4199	-1.32	0.265	-4.97	6.69e-07	8.41e-06	100000	ENSMUSG00000000247	Lhx2	18-0:pH
23.0356	-0.162	0.414	-0.391	0.696	0.81	100000	ENSMUSG00000000253	Gmpr	18-0:pH
148.442	-0.106	0.153	-0.691	0.49	0.649	100000	ENSMUSG00000000266	Mid2	18-0:pH
1718.16	0.101	0.14	0.719	0.472	0.634	100000	ENSMUSG00000000275	Trim25	18-0:pH
74.8219	-0.206	0.283	-0.729	0.466	0.629	100000	ENSMUSG00000000276	Dgke	18-0:pH
624.708	-0.236	0.134	-1.75	0.0793	0.175	100000	ENSMUSG00000000278	Scpep1	18-0:pH
285.657	-0.816	0.182	-4.49	7.11e-06	6.84e-05	100000	ENSMUSG00000000282	Mnt	18-0:pH
253.608	0.475	0.286	1.66	0.0962	0.203	100000	ENSMUSG00000000290	Itgb2	18-0:pH
17.9089	-0.512	0.434	-1.18	0.238	0.396	100000	ENSMUSG00000000295	Hddc2	18-0:pH
91.8754	-0.45	0.228	-1.97	0.0483	0.121	100000	ENSMUSG00000000296	Tpd52l1	18-0:pH
4127.93	-0.325	0.177	-1.84	0.0661	0.152	100000	ENSMUSG00000000301	Pemt	18-0:pH
1520.11	-0.153	0.274	-0.56	0.575	0.72	100000	ENSMUSG00000000303	Cdh1	18-0:pH
16.0619	1.13	0.534	2.11	0.0351	0.0939	100000	ENSMUSG00000000305	Cdh4	18-0:pH
1.79004	-1.35	1.33	-1.02	0.31	0.478	100000	ENSMUSG00000000308	Ckmt1	18-0:pH
79.1645	0.701	0.244	2.87	0.00408	0.0163	100000	ENSMUSG00000000317	Bcl6b	18-0:pH
8.11627	0.691	0.618	1.12	0.264	0.426	100000	ENSMUSG00000000318	Clec10a	18-0:pH
38.1678	0.421	0.303	1.39	0.165	0.305	100000	ENSMUSG00000000320	Alox12	18-0:pH
256.265	-0.828	0.175	-4.74	2.11e-06	2.32e-05	100000	ENSMUSG00000000325	Arvcf	18-0:pH
14673	-0.369	0.246	-1.5	0.134	0.26	100000	ENSMUSG00000000326	Comt	18-0:pH
249.994	0.052	0.13	0.401	0.689	0.805	100000	ENSMUSG00000000339	Rtca	18-0:pH
1616.29	-1.25	0.163	-7.69	1.45e-14	8.47e-13	100000	ENSMUSG00000000340	Dbt	18-0:pH
1947.89	-0.281	0.0822	-3.42	0.00062	0.00335	100000	ENSMUSG00000000346	Dazap2	18-0:pH
352.807	-0.137	0.167	-0.823	0.41	0.578	100000	ENSMUSG00000000355	Mcts1	18-0:pH
13.5619	0.202	0.487	0.415	0.678	0.797	100000	ENSMUSG00000000359	Rem1	18-0:pH
1.57414	-0.119	1.64	-0.0724	0.942	NA	100000	ENSMUSG00000000365	Rnf17	18-0:pH
640.847	0.306	0.12	2.56	0.0104	0.0358	100000	ENSMUSG00000000374	Trappc10	18-0:pH
455.38	0.663	0.122	5.42	6.1e-08	9.66e-07	100000	ENSMUSG00000000378	Ccm2	18-0:pH
872.922	0.0577	0.108	0.537	0.591	0.732	100000	ENSMUSG00000000384	Tbrg4	18-0:pH
242.707	0.851	0.229	3.71	0.000204	0.00129	100000	ENSMUSG00000000385	Tmprss2	18-0:pH
5.36405	-1.87	0.864	-2.17	0.03	0.0829	100000	ENSMUSG00000000392	Fap	18-0:pH
1111.02	-0.428	0.12	-3.58	0.000344	0.00203	100000	ENSMUSG00000000399	Ndufa9	18-0:pH
11.0216	-0.409	0.493	-0.831	0.406	0.574	100000	ENSMUSG00000000409	Lck	18-0:pH
4.71799	-0.21	0.808	-0.26	0.795	0.876	100000	ENSMUSG00000000416	Cttnbp2	18-0:pH
1052.34	0.225	0.0776	2.9	0.00373	0.0152	100000	ENSMUSG00000000420	Galnt1	18-0:pH
192.249	-0.208	0.146	-1.42	0.155	0.291	100000	ENSMUSG00000000439	Mkrn2	18-0:pH
177.137	-0.0457	0.319	-0.143	0.886	0.934	100000	ENSMUSG00000000440	Pparg	18-0:pH
588.972	-0.235	0.13	-1.81	0.071	0.161	100000	ENSMUSG00000000441	Raf1	18-0:pH
18.7795	-0.946	0.387	-2.44	0.0145	0.0466	100000	ENSMUSG00000000486	Septin1	18-0:pH
35.5627	-0.295	0.356	-0.829	0.407	0.574	100000	ENSMUSG00000000489	Pdgfb	18-0:pH
91.2998	0.0241	0.196	0.123	0.902	0.943	100000	ENSMUSG00000000530	Acvrl1	18-0:pH
55.7012	0.307	0.297	1.03	0.302	0.469	100000	ENSMUSG00000000531	Grasp	18-0:pH
328.081	-0.216	0.194	-1.12	0.264	0.427	100000	ENSMUSG00000000532	Acvr1b	18-0:pH
596.178	-0.462	0.141	-3.28	0.00105	0.00523	100000	ENSMUSG00000000538	Tom1l2	18-0:pH
510.394	0.21	0.232	0.906	0.365	0.533	100000	ENSMUSG00000000552	Zfp385a	18-0:pH
1073.56	0.31	0.226	1.38	0.169	0.31	100000	ENSMUSG00000000555	Itga5	18-0:pH
194.798	0.235	0.135	1.74	0.0819	0.18	100000	ENSMUSG00000000561	Wdr77	18-0:pH
4342	-0.334	0.125	-2.67	0.00754	0.0273	100000	ENSMUSG00000000563	Atp5pb	18-0:pH
250.667	0.511	0.503	1.02	0.309	0.477	100000	ENSMUSG00000000567	Sox9	18-0:pH
595.643	-0.107	0.169	-0.632	0.527	0.681	100000	ENSMUSG00000000568	Hnrnpd	18-0:pH
19.796	0.0652	0.394	0.166	0.868	0.924	100000	ENSMUSG00000000579	Dynlt1c	18-0:pH
551.396	-0.315	0.119	-2.64	0.00827	0.0295	100000	ENSMUSG00000000581	C1d	18-0:pH
2455.11	-2.04	0.186	-10.9	7.83e-28	3.71e-25	100000	ENSMUSG00000000594	Gm2a	18-0:pH
364.557	0.185	0.121	1.53	0.125	0.247	100000	ENSMUSG00000000600	Krit1	18-0:pH
981.454	-0.0529	0.106	-0.498	0.618	0.753	100000	ENSMUSG00000000605	Clcn4	18-0:pH
3.32606	-2.03	1.13	-1.8	0.0713	0.161	100000	ENSMUSG00000000627	Sema4f	18-0:pH
51.3281	1.08	0.387	2.79	0.00533	0.0203	100000	ENSMUSG00000000628	Hk2	18-0:pH
2366.95	0.282	0.14	2.02	0.0438	0.112	100000	ENSMUSG00000000631	Myo18a	18-0:pH
5443.99	-1.59	0.201	-7.93	2.26e-15	1.54e-13	100000	ENSMUSG00000000673	Haao	18-0:pH
74.636	-0.169	0.236	-0.715	0.475	0.637	100000	ENSMUSG00000000682	Cd52	18-0:pH
312.355	-0.526	0.177	-2.98	0.00291	0.0123	100000	ENSMUSG00000000686	Abhd15	18-0:pH
3.28485	-0.771	1.48	-0.52	0.603	0.741	100000	ENSMUSG00000000690	Hoxb6	18-0:pH
56.3349	-0.598	0.251	-2.38	0.0172	0.0534	100000	ENSMUSG00000000693	Loxl3	18-0:pH
1277.01	-0.464	0.17	-2.73	0.00635	0.0234	100000	ENSMUSG00000000708	Kat2b	18-0:pH
1451.9	-0.524	0.0891	-5.89	3.97e-09	8.11e-08	100000	ENSMUSG00000000711	Rab5b	18-0:pH
62.9755	-0.309	0.388	-0.796	0.426	0.591	100000	ENSMUSG00000000732	Icosl	18-0:pH
908.059	-0.339	0.092	-3.69	0.000227	0.00142	100000	ENSMUSG00000000738	Spg7	18-0:pH
76.1956	-1.96	0.372	-5.26	1.41e-07	2.06e-06	100000	ENSMUSG00000000739	Sult5a1	18-0:pH
6812.02	0.268	0.0882	3.04	0.0024	0.0105	100000	ENSMUSG00000000740	Rpl13	18-0:pH
1071.97	-0.156	0.105	-1.49	0.136	0.263	100000	ENSMUSG00000000743	Chmp1a	18-0:pH
890.921	-0.161	0.188	-0.859	0.39	0.558	100000	ENSMUSG00000000751	Rpa1	18-0:pH
7122.35	-1.01	0.1	-10	1.06e-23	2.69e-21	100000	ENSMUSG00000000753	Serpinf1	18-0:pH
420.717	-0.137	0.12	-1.14	0.253	0.414	100000	ENSMUSG00000000759	Tubgcp3	18-0:pH
198.093	1.09	0.156	6.96	3.49e-12	1.36e-10	100000	ENSMUSG00000000776	Polr3d	18-0:pH
115.113	0.503	0.247	2.03	0.0421	0.108	100000	ENSMUSG00000000782	Tcf7	18-0:pH
3396.77	0.161	0.0936	1.72	0.0858	0.186	100000	ENSMUSG00000000787	Ddx3x	18-0:pH
15.5839	0.733	0.476	1.54	0.124	0.246	100000	ENSMUSG00000000791	Il12rb1	18-0:pH
568.721	-0.00594	0.123	-0.0482	0.962	0.976	100000	ENSMUSG00000000804	Usp32	18-0:pH
1.09145	-1.07	2.48	-0.431	0.666	NA	100000	ENSMUSG00000000805	Car4	18-0:pH
113.811	-1.06	0.175	-6.05	1.49e-09	3.4e-08	100000	ENSMUSG00000000811	Txnrd3	18-0:pH
1.86289	0.235	1.2	0.196	0.844	0.909	100000	ENSMUSG00000000817	Fasl	18-0:pH
520.767	-0.147	0.205	-0.717	0.473	0.635	100000	ENSMUSG00000000823	Zfp512b	18-0:pH
1325.98	0.168	0.1	1.68	0.0925	0.197	100000	ENSMUSG00000000826	Dnajc5	18-0:pH
491.81	0.225	0.113	1.99	0.0463	0.117	100000	ENSMUSG00000000827	Tpd52l2	18-0:pH
485.558	-0.187	0.113	-1.66	0.0965	0.204	100000	ENSMUSG00000000838	Fmr1	18-0:pH
4.19659	-0.498	0.9	-0.554	0.58	0.724	100000	ENSMUSG00000000861	Bcl11a	18-0:pH
6.35623	0.244	0.618	0.394	0.693	0.808	100000	ENSMUSG00000000869	Il4	18-0:pH
2437.19	0.202	0.197	1.03	0.305	0.472	100000	ENSMUSG00000000876	Pxmp4	18-0:pH
289.464	-0.891	0.149	-5.97	2.37e-09	5.19e-08	100000	ENSMUSG00000000881	Dlg3	18-0:pH
32.1794	0.128	0.275	0.464	0.643	0.772	100000	ENSMUSG00000000884	Gnb1l	18-0:pH
11.0883	-0.435	0.516	-0.842	0.4	0.567	100000	ENSMUSG00000000901	Mmp11	18-0:pH
431.696	0.354	0.128	2.76	0.00572	0.0214	100000	ENSMUSG00000000902	Smarcb1	18-0:pH
925.692	0.668	0.133	5.02	5.29e-07	6.83e-06	100000	ENSMUSG00000000915	Hip1r	18-0:pH
197.227	0.173	0.146	1.18	0.236	0.394	100000	ENSMUSG00000000916	Nsun5	18-0:pH
337.495	-0.183	0.119	-1.53	0.126	0.248	100000	ENSMUSG00000000934	Top1mt	18-0:pH
5.75835	-0.361	0.606	-0.595	0.552	0.702	100000	ENSMUSG00000000942	Hoxa4	18-0:pH
16.5044	-0.985	0.446	-2.21	0.0272	0.0766	100000	ENSMUSG00000000948	Gm38393	18-0:pH
1138.42	1.2	0.221	5.45	4.96e-08	8e-07	100000	ENSMUSG00000000957	Mmp14	18-0:pH
127.76	0.89	0.28	3.18	0.00145	0.00687	100000	ENSMUSG00000000958	Slc7a7	18-0:pH
826.604	-0.358	0.108	-3.32	0.000902	0.00459	100000	ENSMUSG00000000959	Oxa1l	18-0:pH
402.97	0.259	0.124	2.09	0.0363	0.0963	100000	ENSMUSG00000000976	Heatr6	18-0:pH
9.3711	2.19	0.797	2.74	0.00607	0.0226	100000	ENSMUSG00000000982	Ccl3	18-0:pH
2.27818	0.373	1.16	0.322	0.747	0.846	100000	ENSMUSG00000000983	Wfdc18	18-0:pH
367.33	0.308	0.142	2.16	0.0305	0.0841	100000	ENSMUSG00000001016	Ilf2	18-0:pH
1072.25	-0.223	0.0717	-3.1	0.00191	0.00866	100000	ENSMUSG00000001017	Chtop	18-0:pH
299.622	-0.326	0.144	-2.26	0.0238	0.069	100000	ENSMUSG00000001018	Snapin	18-0:pH
31.5252	2.02	0.634	3.19	0.00144	0.00684	100000	ENSMUSG00000001025	S100a6	18-0:pH
91.454	0.292	0.256	1.14	0.253	0.414	100000	ENSMUSG00000001029	Icam2	18-0:pH
82.575	0.523	0.216	2.42	0.0155	0.0491	100000	ENSMUSG00000001034	Mapk7	18-0:pH
205.779	-0.0349	0.134	-0.261	0.794	0.875	100000	ENSMUSG00000001036	Epn2	18-0:pH
7.55192	1.82	0.822	2.21	0.0272	0.0766	100000	ENSMUSG00000001039	B9d1	18-0:pH
483.854	0.000603	0.107	0.00565	0.995	0.997	100000	ENSMUSG00000001052	Sec24b	18-0:pH
131.883	-0.64	0.255	-2.51	0.0121	0.0403	100000	ENSMUSG00000001053	N4bp3	18-0:pH
299.122	-0.296	0.128	-2.31	0.0208	0.0618	100000	ENSMUSG00000001054	Rmnd5b	18-0:pH
586.082	0.463	0.148	3.12	0.00178	0.00814	100000	ENSMUSG00000001056	Nhp2	18-0:pH
314.319	-0.366	0.157	-2.33	0.02	0.0601	100000	ENSMUSG00000001062	Vps9d1	18-0:pH
255.123	-0.452	0.168	-2.68	0.0073	0.0265	100000	ENSMUSG00000001065	Zfp276	18-0:pH
9.9912	0.617	0.765	0.806	0.42	0.586	100000	ENSMUSG00000001076	C1ql4	18-0:pH
118.686	0.668	0.173	3.85	0.000116	0.000798	100000	ENSMUSG00000001082	Mfsd10	18-0:pH
459.435	0.319	0.116	2.76	0.00576	0.0216	100000	ENSMUSG00000001089	Luzp1	18-0:pH
45.6981	-6.63	0.7	-9.47	2.81e-21	4.87e-19	100000	ENSMUSG00000001095	Slc13a2	18-0:pH
162.401	0.329	0.154	2.13	0.0328	0.0889	100000	ENSMUSG00000001098	Kctd10	18-0:pH
1589.7	-0.0716	0.11	-0.653	0.514	0.67	100000	ENSMUSG00000001100	Poldip2	18-0:pH
21.5907	0.898	0.453	1.98	0.0476	0.119	100000	ENSMUSG00000001103	Sebox	18-0:pH
553.624	0.285	0.12	2.37	0.018	0.0553	100000	ENSMUSG00000001105	Ift20	18-0:pH
245.989	0.168	0.298	0.563	0.574	0.719	100000	ENSMUSG00000001119	Col6a1	18-0:pH
34.8324	0.929	0.36	2.58	0.00993	0.0343	100000	ENSMUSG00000001120	Pcbp3	18-0:pH
7814.27	-0.353	0.138	-2.56	0.0105	0.0361	100000	ENSMUSG00000001123	Lgals9	18-0:pH
1302.09	-0.152	0.0811	-1.87	0.061	0.144	100000	ENSMUSG00000001127	Araf	18-0:pH
482.234	-0.135	0.165	-0.819	0.413	0.58	100000	ENSMUSG00000001128	Cfp	18-0:pH
36.4711	5	1.16	4.32	1.55e-05	0.000137	100000	ENSMUSG00000001131	Timp1	18-0:pH
56.5293	-0.124	0.282	-0.439	0.661	0.784	100000	ENSMUSG00000001134	Uxt	18-0:pH
289.258	-0.499	0.145	-3.43	0.000598	0.00324	100000	ENSMUSG00000001138	Cnnm3	18-0:pH
317.538	0.417	0.239	1.75	0.0808	0.178	100000	ENSMUSG00000001143	Lman2l	18-0:pH
595.791	0.133	0.116	1.14	0.253	0.414	100000	ENSMUSG00000001150	Mcm3ap	18-0:pH
337.931	-0.196	0.162	-1.21	0.227	0.383	100000	ENSMUSG00000001151	Pcnt	18-0:pH
7978.03	-0.877	0.147	-5.95	2.72e-09	5.84e-08	100000	ENSMUSG00000001155	Ftcd	18-0:pH
125.1	0.0171	0.199	0.0856	0.932	0.96	100000	ENSMUSG00000001156	Mxd1	18-0:pH
272.702	-0.151	0.142	-1.06	0.289	0.455	100000	ENSMUSG00000001157	Gmcl1	18-0:pH
188.992	0.103	0.168	0.612	0.541	0.693	100000	ENSMUSG00000001158	Snrnp27	18-0:pH
15.3551	-1.14	0.478	-2.39	0.017	0.0529	100000	ENSMUSG00000001166	Oas1c	18-0:pH
162.199	-0.174	0.184	-0.947	0.344	0.512	100000	ENSMUSG00000001173	Ocrl	18-0:pH
5049.22	0.778	0.0989	7.86	3.86e-15	2.51e-13	100000	ENSMUSG00000001175	Calm1	18-0:pH
4247.99	0.284	0.0925	3.07	0.00216	0.00956	100000	ENSMUSG00000001211	Agpat3	18-0:pH
187.949	0.87	0.228	3.82	0.000132	0.000893	100000	ENSMUSG00000001227	Sema6b	18-0:pH
455.294	1.18	0.408	2.89	0.00387	0.0156	100000	ENSMUSG00000001228	Uhrf1	18-0:pH
1529.58	0.247	0.175	1.41	0.159	0.297	100000	ENSMUSG00000001229	Dpp9	18-0:pH
161.984	0.588	0.16	3.67	0.000242	0.0015	100000	ENSMUSG00000001240	Ramp2	18-0:pH
2093.31	-0.12	0.167	-0.721	0.471	0.634	100000	ENSMUSG00000001247	Lsr	18-0:pH
328.228	0.14	0.113	1.24	0.213	0.367	100000	ENSMUSG00000001248	Gramd1a	18-0:pH
6797.49	-0.318	0.0914	-3.48	0.000496	0.00276	100000	ENSMUSG00000001249	Hpn	18-0:pH
277.842	0.33	0.233	1.42	0.155	0.292	100000	ENSMUSG00000001270	Ckb	18-0:pH
727.358	-0.171	0.0874	-1.96	0.0503	0.124	100000	ENSMUSG00000001280	Sp1	18-0:pH
34.7566	-0.636	0.335	-1.9	0.0575	0.137	100000	ENSMUSG00000001281	Itgb7	18-0:pH
229.684	-0.112	0.159	-0.706	0.48	0.641	100000	ENSMUSG00000001285	Myg1	18-0:pH
209.874	0.0927	0.156	0.593	0.553	0.703	100000	ENSMUSG00000001288	Rarg	18-0:pH
738.446	-0.118	0.128	-0.916	0.36	0.529	100000	ENSMUSG00000001289	Pfdn5	18-0:pH
49.1038	-0.567	0.268	-2.12	0.0342	0.092	100000	ENSMUSG00000001300	Efnb2	18-0:pH
216.143	0.287	0.169	1.7	0.0884	0.19	100000	ENSMUSG00000001305	Rrp15	18-0:pH
278.309	0.4	0.235	1.71	0.0881	0.19	100000	ENSMUSG00000001313	Rnd2	18-0:pH
632.543	-0.26	0.116	-2.24	0.0248	0.0712	100000	ENSMUSG00000001323	Srr	18-0:pH
1.32375	-0.69	1.65	-0.417	0.676	NA	100000	ENSMUSG00000001333	Sync	18-0:pH
8.68017	-0.722	0.628	-1.15	0.25	0.411	100000	ENSMUSG00000001334	Fndc5	18-0:pH
982.868	-0.919	0.0911	-10.1	6.3e-24	1.72e-21	100000	ENSMUSG00000001348	Acp5	18-0:pH
5.7114	-1.51	1.19	-1.27	0.205	0.357	100000	ENSMUSG00000001349	Cnn1	18-0:pH
1121.62	-0.0862	0.0907	-0.95	0.342	0.511	100000	ENSMUSG00000001366	Fbxo9	18-0:pH
191.561	0.323	0.132	2.45	0.0143	0.0461	100000	ENSMUSG00000001376	Vps50	18-0:pH
702.356	0.486	0.0928	5.24	1.65e-07	2.37e-06	100000	ENSMUSG00000001380	Hars	18-0:pH
547.105	0.0661	0.136	0.487	0.626	0.759	100000	ENSMUSG00000001383	Zmat2	18-0:pH
339.853	0.912	0.491	1.86	0.0634	0.148	100000	ENSMUSG00000001403	Ube2c	18-0:pH
948.569	0.378	0.14	2.7	0.00694	0.0254	100000	ENSMUSG00000001415	Smg5	18-0:pH
1965.94	0.662	0.123	5.4	6.71e-08	1.06e-06	100000	ENSMUSG00000001416	Cct3	18-0:pH
958.443	0.0604	0.107	0.565	0.572	0.718	100000	ENSMUSG00000001418	Glmp	18-0:pH
826.611	0.5	0.198	2.52	0.0116	0.039	100000	ENSMUSG00000001419	Mef2d	18-0:pH
47.5062	-0.311	0.323	-0.963	0.335	0.503	100000	ENSMUSG00000001420	Tmem79	18-0:pH
2978.39	0.19	0.0977	1.95	0.0515	0.127	100000	ENSMUSG00000001424	Snd1	18-0:pH
15447.4	-0.777	0.113	-6.85	7.51e-12	2.71e-10	100000	ENSMUSG00000001435	Col18a1	18-0:pH
198.279	-0.132	0.252	-0.524	0.6	0.739	100000	ENSMUSG00000001436	Slc19a1	18-0:pH
2981.72	0.354	0.107	3.31	0.000929	0.00471	100000	ENSMUSG00000001440	Kpnb1	18-0:pH
496.967	0.074	0.119	0.623	0.533	0.686	100000	ENSMUSG00000001441	Npepps	18-0:pH
4.33063	-1.36	0.676	-2	0.045	0.114	100000	ENSMUSG00000001444	Tbx21	18-0:pH
678.75	-0.0194	0.0748	-0.26	0.795	0.876	100000	ENSMUSG00000001445	Mrpl10	18-0:pH
2807.2	-0.45	0.427	-1.05	0.293	0.459	100000	ENSMUSG00000001467	Cyp51	18-0:pH
3006.18	0.121	0.0897	1.35	0.178	0.321	100000	ENSMUSG00000001472	Tcf25	18-0:pH
800.847	1.15	0.276	4.16	3.18e-05	0.000254	100000	ENSMUSG00000001473	Tubb6	18-0:pH
1056.04	0.323	0.125	2.59	0.00954	0.0332	100000	ENSMUSG00000001482	Def8	18-0:pH
7.35274	-1.33	0.787	-1.69	0.0902	0.193	100000	ENSMUSG00000001493	Meox1	18-0:pH
2.13425	-1.68	1.18	-1.43	0.154	0.29	100000	ENSMUSG00000001497	Pax9	18-0:pH
700.292	1.01	0.595	1.7	0.0884	0.19	100000	ENSMUSG00000001506	Col1a1	18-0:pH
226.312	-0.29	0.229	-1.26	0.206	0.359	100000	ENSMUSG00000001507	Itga3	18-0:pH
278.507	0.157	0.474	0.331	0.741	0.842	100000	ENSMUSG00000001517	Foxm1	18-0:pH
162.314	0.375	0.139	2.7	0.00686	0.0251	100000	ENSMUSG00000001518	Itfg2	18-0:pH
7.49579	0.0307	0.769	0.0399	0.968	0.98	100000	ENSMUSG00000001520	Nrip2	18-0:pH
43.7359	0.196	0.252	0.779	0.436	0.601	100000	ENSMUSG00000001521	Tulp3	18-0:pH
214.273	-0.0477	0.149	-0.319	0.75	0.847	100000	ENSMUSG00000001524	Gtf2h4	18-0:pH
3653.77	1.33	0.132	10	9.48e-24	2.45e-21	100000	ENSMUSG00000001525	Tubb5	18-0:pH
1084.44	0.177	0.109	1.62	0.104	0.216	100000	ENSMUSG00000001542	Ell2	18-0:pH
948.667	-0.114	0.11	-1.04	0.299	0.466	100000	ENSMUSG00000001552	Jup	18-0:pH
43.1045	1.44	0.442	3.25	0.00114	0.0056	100000	ENSMUSG00000001555	Fkbp10	18-0:pH
422.076	0.0432	0.141	0.306	0.76	0.854	100000	ENSMUSG00000001569	Nom1	18-0:pH
1427.12	-0.526	0.128	-4.13	3.7e-05	0.000291	100000	ENSMUSG00000001576	Ergic1	18-0:pH
65.5894	-0.61	0.261	-2.34	0.0193	0.0584	100000	ENSMUSG00000001588	Acap1	18-0:pH
726.159	-1.32	0.248	-5.32	1.02e-07	1.55e-06	100000	ENSMUSG00000001604	Tcea3	18-0:pH
0.893191	0.852	2.28	0.373	0.709	NA	100000	ENSMUSG00000001622	Csn3	18-0:pH
298.963	1.05	0.339	3.1	0.00193	0.00869	100000	ENSMUSG00000001627	Ifrd1	18-0:pH
449.086	-0.0782	0.167	-0.468	0.64	0.77	100000	ENSMUSG00000001630	Stk38l	18-0:pH
309.564	0.173	0.13	1.34	0.181	0.326	100000	ENSMUSG00000001632	Brpf1	18-0:pH
284.342	0.259	0.251	1.03	0.301	0.469	100000	ENSMUSG00000001642	Akr1b3	18-0:pH
2685.3	-1.27	0.162	-7.8	6.23e-15	3.9e-13	100000	ENSMUSG00000001663	Gstt1	18-0:pH
532.392	-1.14	0.322	-3.55	0.000391	0.00226	100000	ENSMUSG00000001665	Gstt3	18-0:pH
33.5433	0.0106	0.322	0.0328	0.974	0.984	100000	ENSMUSG00000001666	Ddt	18-0:pH
25941.8	-0.109	0.256	-0.427	0.669	0.79	100000	ENSMUSG00000001670	Tat	18-0:pH
32.7431	1.91	0.456	4.18	2.92e-05	0.000237	100000	ENSMUSG00000001672	Marveld3	18-0:pH
446.522	0.314	0.152	2.06	0.039	0.102	100000	ENSMUSG00000001674	Ddx18	18-0:pH
984.955	0.0751	0.127	0.593	0.553	0.703	100000	ENSMUSG00000001687	Ubl3	18-0:pH
593.123	-0.597	0.146	-4.08	4.54e-05	0.000349	100000	ENSMUSG00000001700	Gramd3	18-0:pH
176.463	0.905	0.173	5.22	1.78e-07	2.55e-06	100000	ENSMUSG00000001707	Eef1e1	18-0:pH
1270.51	0.499	0.12	4.17	3.04e-05	0.000245	100000	ENSMUSG00000001729	Akt1	18-0:pH
11.3656	0.0709	0.566	0.125	0.9	0.943	100000	ENSMUSG00000001739	Cldn15	18-0:pH
27.925	-0.888	0.308	-2.88	0.00393	0.0158	100000	ENSMUSG00000001741	Il16	18-0:pH
1226.2	-0.196	0.183	-1.07	0.284	0.449	100000	ENSMUSG00000001750	Tcirg1	18-0:pH
609.723	-0.437	0.128	-3.42	0.000615	0.00333	100000	ENSMUSG00000001751	Naglu	18-0:pH
2169.5	-0.414	0.14	-2.96	0.00304	0.0128	100000	ENSMUSG00000001755	Coasy	18-0:pH
217.811	-0.163	0.169	-0.965	0.335	0.503	100000	ENSMUSG00000001761	Smo	18-0:pH
221.191	-0.554	0.21	-2.63	0.00842	0.0299	100000	ENSMUSG00000001763	Tspan33	18-0:pH
282.716	0.227	0.122	1.85	0.0637	0.148	100000	ENSMUSG00000001767	Crnkl1	18-0:pH
286.784	-0.124	0.148	-0.844	0.399	0.566	100000	ENSMUSG00000001768	Rin2	18-0:pH
869.565	1.01	0.252	4	6.41e-05	0.000474	100000	ENSMUSG00000001774	Chordc1	18-0:pH
893.623	-0.0343	0.0882	-0.389	0.698	0.811	100000	ENSMUSG00000001783	Rtcb	18-0:pH
327.14	0.295	0.117	2.53	0.0115	0.0386	100000	ENSMUSG00000001785	Pwp1	18-0:pH
244.857	-0.0609	0.113	-0.539	0.59	0.732	100000	ENSMUSG00000001786	Fbxo7	18-0:pH
1960.74	0.124	0.0917	1.36	0.175	0.318	100000	ENSMUSG00000001794	Capns1	18-0:pH
435.483	-0.0331	0.189	-0.175	0.861	0.92	100000	ENSMUSG00000001802	Lrp3	18-0:pH
1.40599	-0.677	1.61	-0.421	0.674	NA	100000	ENSMUSG00000001827	Folr1	18-0:pH
831.018	-0.0419	0.12	-0.348	0.728	0.832	100000	ENSMUSG00000001829	Clpb	18-0:pH
1023.33	0.163	0.109	1.5	0.135	0.261	100000	ENSMUSG00000001833	Septin7	18-0:pH
291.845	-0.292	0.14	-2.08	0.0375	0.099	100000	ENSMUSG00000001844	Zdhhc4	18-0:pH
1858.46	-0.163	0.105	-1.54	0.123	0.244	100000	ENSMUSG00000001847	Rac1	18-0:pH
307.511	0.151	0.118	1.28	0.199	0.35	100000	ENSMUSG00000001855	Nup214	18-0:pH
2.00398	1.69	1.44	1.17	0.24	0.398	100000	ENSMUSG00000001864	Aif1l	18-0:pH
52.5771	0.222	0.261	0.854	0.393	0.561	100000	ENSMUSG00000001870	Ltbp1	18-0:pH
3697.92	-0.565	0.167	-3.39	0.00071	0.00376	100000	ENSMUSG00000001891	Ugp2	18-0:pH
562.943	0.00339	0.0983	0.0344	0.973	0.983	100000	ENSMUSG00000001909	Trmt1	18-0:pH
1010.14	0.464	0.125	3.71	0.000208	0.00132	100000	ENSMUSG00000001910	Nacc1	18-0:pH
1422	-0.81	0.154	-5.25	1.55e-07	2.25e-06	100000	ENSMUSG00000001911	Nfix	18-0:pH
96.5242	-0.0523	0.28	-0.187	0.852	0.914	100000	ENSMUSG00000001918	Slc1a5	18-0:pH
4309.4	0.209	0.0614	3.41	0.000652	0.00349	100000	ENSMUSG00000001924	Uba1	18-0:pH
167.792	0.302	0.221	1.37	0.172	0.314	100000	ENSMUSG00000001930	Vwf	18-0:pH
880	-0.226	0.149	-1.52	0.129	0.254	100000	ENSMUSG00000001942	Siae	18-0:pH
20.1048	-0.491	0.423	-1.16	0.245	0.405	100000	ENSMUSG00000001943	Vsig2	18-0:pH
207.52	-0.087	0.167	-0.52	0.603	0.742	100000	ENSMUSG00000001946	Esam	18-0:pH
3.10723	0.888	1.21	0.733	0.464	0.627	100000	ENSMUSG00000001948	Spa17	18-0:pH
295.113	-0.0941	0.107	-0.88	0.379	0.546	100000	ENSMUSG00000001962	Fam50a	18-0:pH
279.064	0.196	0.148	1.32	0.186	0.332	100000	ENSMUSG00000001964	Emd	18-0:pH
297.612	-0.189	0.164	-1.16	0.247	0.407	100000	ENSMUSG00000001983	Taco1	18-0:pH
53.5358	-1.19	0.559	-2.13	0.0336	0.0906	100000	ENSMUSG00000001986	Gria3	18-0:pH
3.43266	0.146	0.904	0.161	0.872	0.927	100000	ENSMUSG00000001988	Npas1	18-0:pH
125.236	0.132	0.284	0.466	0.642	0.772	100000	ENSMUSG00000001995	Sipa1l2	18-0:pH
148.326	0.201	0.159	1.26	0.206	0.358	100000	ENSMUSG00000001998	Ap4e1	18-0:pH
215.096	0.181	0.174	1.04	0.297	0.465	100000	ENSMUSG00000001999	Blvra	18-0:pH
7.90934	0.503	0.612	0.823	0.411	0.578	100000	ENSMUSG00000002006	Pdzd4	18-0:pH
4.2105	-0.221	0.755	-0.293	0.77	0.86	100000	ENSMUSG00000002007	Srpk3	18-0:pH
1090.47	-0.248	0.103	-2.42	0.0154	0.0488	100000	ENSMUSG00000002010	Idh3g	18-0:pH
2.09846	-1.85	1.3	-1.42	0.154	0.29	100000	ENSMUSG00000002012	Pnck	18-0:pH
1469.04	0.687	0.107	6.42	1.38e-10	3.85e-09	100000	ENSMUSG00000002014	Ssr4	18-0:pH
1668.21	-0.268	0.0975	-2.75	0.00594	0.0221	100000	ENSMUSG00000002015	Bcap31	18-0:pH
654.84	0.57	0.117	4.87	1.13e-06	1.35e-05	100000	ENSMUSG00000002017	Fam98a	18-0:pH
45.6396	-0.949	0.506	-1.87	0.061	0.144	100000	ENSMUSG00000002020	Ltbp2	18-0:pH
586.048	-0.175	0.14	-1.25	0.211	0.364	100000	ENSMUSG00000002028	Kmt2a	18-0:pH
335.907	-0.308	0.139	-2.22	0.0268	0.0756	100000	ENSMUSG00000002031	Ift46	18-0:pH
529.618	-1.56	0.211	-7.4	1.33e-13	6.81e-12	100000	ENSMUSG00000002032	Tmem25	18-0:pH
4.84204	0.164	0.856	0.191	0.848	0.912	100000	ENSMUSG00000002033	Cd3g	18-0:pH
144.872	-0.389	0.165	-2.36	0.0181	0.0555	100000	ENSMUSG00000002043	Trappc6a	18-0:pH
1152.79	0.316	0.112	2.81	0.00501	0.0193	100000	ENSMUSG00000002052	Supt6	18-0:pH
192.972	0.665	0.413	1.61	0.107	0.221	100000	ENSMUSG00000002055	Spag5	18-0:pH
266.411	0.581	0.281	2.06	0.0391	0.102	100000	ENSMUSG00000002058	Unc119	18-0:pH
170.188	1.16	0.247	4.67	2.98e-06	3.16e-05	100000	ENSMUSG00000002059	Rab34	18-0:pH
483.644	0.205	0.129	1.59	0.112	0.229	100000	ENSMUSG00000002064	Sdf2	18-0:pH
195.605	3.18	0.412	7.73	1.06e-14	6.38e-13	100000	ENSMUSG00000002068	Ccne1	18-0:pH
10.6104	0.717	0.7	1.03	0.305	0.473	100000	ENSMUSG00000002076	Hsf2bp	18-0:pH
222.641	-2.39	0.264	-9.07	1.17e-19	1.53e-17	100000	ENSMUSG00000002083	Bbc3	18-0:pH
2.41128	-0.0925	1.47	-0.0631	0.95	0.97	100000	ENSMUSG00000002100	Mybpc3	18-0:pH
2062.92	0.372	0.0886	4.19	2.74e-05	0.000224	100000	ENSMUSG00000002102	Psmc3	18-0:pH
950.601	0.0819	0.115	0.71	0.477	0.639	100000	ENSMUSG00000002103	Acp2	18-0:pH
232.994	0.477	0.15	3.19	0.00142	0.00675	100000	ENSMUSG00000002105	Slc39a13	18-0:pH
248.732	-0.0108	0.16	-0.0677	0.946	0.968	100000	ENSMUSG00000002107	Celf2	18-0:pH
1911.99	-0.00711	0.097	-0.0733	0.942	0.965	100000	ENSMUSG00000002108	Nr1h3	18-0:pH
82.8481	-0.508	0.321	-1.58	0.113	0.23	100000	ENSMUSG00000002109	Ddb2	18-0:pH
178.174	0.129	0.183	0.706	0.48	0.641	100000	ENSMUSG00000002111	Spi1	18-0:pH
573.248	0.509	0.13	3.91	9.22e-05	0.000651	100000	ENSMUSG00000002129	Sf3a1	18-0:pH
1168.32	-0.152	0.104	-1.46	0.144	0.275	100000	ENSMUSG00000002147	Stat6	18-0:pH
8.60557	0.0415	0.547	0.0759	0.94	0.965	100000	ENSMUSG00000002204	Napsa	18-0:pH
467.227	0.0622	0.0989	0.629	0.529	0.683	100000	ENSMUSG00000002205	Vrk3	18-0:pH
205.127	0.0375	0.122	0.309	0.758	0.852	100000	ENSMUSG00000002210	Smg9	18-0:pH
522.799	-0.0646	0.146	-0.442	0.658	0.783	100000	ENSMUSG00000002221	Paxip1	18-0:pH
1975.55	-1.14	0.133	-8.56	1.09e-17	1.05e-15	100000	ENSMUSG00000002222	Rmnd5a	18-0:pH
505.101	-0.441	0.174	-2.53	0.0114	0.0384	100000	ENSMUSG00000002227	Mov10	18-0:pH
11.8666	-0.912	0.677	-1.35	0.178	0.322	100000	ENSMUSG00000002228	Ppm1j	18-0:pH
308.178	1.09	0.214	5.12	3e-07	4.07e-06	100000	ENSMUSG00000002233	Rhoc	18-0:pH
256.588	-0.0368	0.143	-0.257	0.797	0.877	100000	ENSMUSG00000002249	Tead3	18-0:pH
328.991	-1.26	0.456	-2.77	0.00557	0.021	100000	ENSMUSG00000002250	Ppard	18-0:pH
4.76856	0.272	0.785	0.347	0.729	0.833	100000	ENSMUSG00000002257	Def6	18-0:pH
277.078	1.55	0.242	6.38	1.76e-10	4.78e-09	100000	ENSMUSG00000002265	Peg3	18-0:pH
1.7105	4.07	1.66	2.46	0.014	0.0453	100000	ENSMUSG00000002266	Zim1	18-0:pH
92.5733	0.279	0.251	1.11	0.267	0.43	100000	ENSMUSG00000002274	Metrn	18-0:pH
651.871	-0.0419	0.123	-0.339	0.734	0.837	100000	ENSMUSG00000002279	Lmf1	18-0:pH
387.554	-0.00338	0.121	-0.0279	0.978	0.987	100000	ENSMUSG00000002280	Ciao3	18-0:pH
1991.77	1.81	0.565	3.2	0.00137	0.00654	100000	ENSMUSG00000002289	Angptl4	18-0:pH
210.325	1.36	0.298	4.54	5.56e-06	5.49e-05	100000	ENSMUSG00000002297	Dbf4	18-0:pH
302.029	-0.14	0.174	-0.802	0.423	0.588	100000	ENSMUSG00000002307	Daxx	18-0:pH
69.4095	-0.48	0.232	-2.07	0.0387	0.102	100000	ENSMUSG00000002308	Cd320	18-0:pH
310.686	0.869	0.177	4.9	9.66e-07	1.16e-05	100000	ENSMUSG00000002319	Ipo4	18-0:pH
1002.2	0.152	0.0783	1.94	0.053	0.129	100000	ENSMUSG00000002320	Tm9sf1	18-0:pH
52.8987	-1.17	0.423	-2.78	0.00551	0.0208	100000	ENSMUSG00000002324	Rec8	18-0:pH
675.435	-0.29	0.174	-1.67	0.095	0.201	100000	ENSMUSG00000002325	Irf9	18-0:pH
52.0248	0.101	0.268	0.378	0.705	0.816	100000	ENSMUSG00000002326	Gmpr2	18-0:pH
229.116	-0.149	0.126	-1.18	0.237	0.395	100000	ENSMUSG00000002329	Mdp1	18-0:pH
2508.26	-0.00416	0.0859	-0.0484	0.961	0.976	100000	ENSMUSG00000002332	Dhrs1	18-0:pH
372.299	0.295	0.135	2.19	0.0282	0.0788	100000	ENSMUSG00000002342	Tmem161a	18-0:pH
117.179	0.261	0.201	1.29	0.196	0.346	100000	ENSMUSG00000002343	Armc6	18-0:pH
112.745	-0.169	0.185	-0.912	0.362	0.53	100000	ENSMUSG00000002345	Borcs8	18-0:pH
1838.98	-0.196	0.178	-1.1	0.271	0.435	100000	ENSMUSG00000002346	Slc25a42	18-0:pH
940.385	-0.252	0.0996	-2.53	0.0113	0.0382	100000	ENSMUSG00000002365	Snx9	18-0:pH
733.223	0.121	0.0978	1.23	0.217	0.372	100000	ENSMUSG00000002372	Ranbp3	18-0:pH
83.8672	-0.366	0.217	-1.69	0.0913	0.195	100000	ENSMUSG00000002379	Ndufa11	18-0:pH
17.5588	1.19	1.05	1.14	0.255	0.416	100000	ENSMUSG00000002384	Bmp8b	18-0:pH
1094.44	-0.156	0.118	-1.32	0.186	0.333	100000	ENSMUSG00000002393	Nr2f6	18-0:pH
585.053	0.0439	0.102	0.429	0.668	0.789	100000	ENSMUSG00000002395	Use1	18-0:pH
309.643	-0.0299	0.19	-0.158	0.875	0.928	100000	ENSMUSG00000002396	Ocel1	18-0:pH
197.608	-1.08	0.221	-4.9	9.63e-07	1.16e-05	100000	ENSMUSG00000002409	Dyrk1b	18-0:pH
390.695	0.153	0.113	1.36	0.175	0.318	100000	ENSMUSG00000002413	Braf	18-0:pH
36.2053	-0.248	0.304	-0.817	0.414	0.58	100000	ENSMUSG00000002416	Ndufb2	18-0:pH
311.378	0.214	0.174	1.23	0.219	0.374	100000	ENSMUSG00000002428	Hltf	18-0:pH
952.588	-0.162	0.138	-1.18	0.239	0.397	100000	ENSMUSG00000002455	Prpf6	18-0:pH
51.7283	0.594	0.288	2.06	0.0394	0.103	100000	ENSMUSG00000002458	Rgs19	18-0:pH
963.517	-0.27	0.127	-2.13	0.0332	0.0898	100000	ENSMUSG00000002475	Abhd3	18-0:pH
259.329	0.323	0.143	2.26	0.0236	0.0685	100000	ENSMUSG00000002477	Snrpd1	18-0:pH
64.3851	-0.0613	0.287	-0.214	0.831	0.9	100000	ENSMUSG00000002486	Tchp	18-0:pH
48.4698	-1.29	0.313	-4.12	3.76e-05	0.000295	100000	ENSMUSG00000002489	Tiam1	18-0:pH
951.744	-0.0533	0.0922	-0.578	0.563	0.711	100000	ENSMUSG00000002496	Tsc2	18-0:pH
2.46087	-1.92	1.15	-1.67	0.0951	0.202	100000	ENSMUSG00000002500	Rpl3l	18-0:pH
479.399	-0.193	0.142	-1.36	0.173	0.316	100000	ENSMUSG00000002504	Slc9a3r2	18-0:pH
1292.15	0.019	0.0839	0.227	0.82	0.892	100000	ENSMUSG00000002524	Puf60	18-0:pH
920.303	0.209	0.105	1.98	0.0476	0.119	100000	ENSMUSG00000002546	Golga2	18-0:pH
889.297	-0.905	0.134	-6.76	1.34e-11	4.57e-10	100000	ENSMUSG00000002550	Uck1	18-0:pH
32.8187	0.455	0.598	0.76	0.447	0.612	100000	ENSMUSG00000002578	Ikzf4	18-0:pH
15.5496	0.183	0.489	0.373	0.709	0.819	100000	ENSMUSG00000002580	Mien1	18-0:pH
7379.38	-1.08	0.281	-3.82	0.000132	0.000893	100000	ENSMUSG00000002588	Pon1	18-0:pH
594.013	-0.0569	0.142	-0.401	0.688	0.805	100000	ENSMUSG00000002602	Axl	18-0:pH
257.479	0.391	0.172	2.27	0.023	0.0671	100000	ENSMUSG00000002603	Tgfb1	18-0:pH
523.024	0.247	0.121	2.04	0.041	0.106	100000	ENSMUSG00000002608	Ccdc97	18-0:pH
64.2856	0.534	0.312	1.71	0.0867	0.187	100000	ENSMUSG00000002617	Zfp40	18-0:pH
705.248	-0.285	0.147	-1.94	0.0528	0.129	100000	ENSMUSG00000002625	Akap8l	18-0:pH
2.08695	-2.09	1.5	-1.39	0.164	0.303	100000	ENSMUSG00000002633	Shh	18-0:pH
154.377	-0.212	0.14	-1.51	0.131	0.256	100000	ENSMUSG00000002635	Pdcd2l	18-0:pH
546.327	0.732	0.118	6.18	6.48e-10	1.61e-08	100000	ENSMUSG00000002658	Gtf2f1	18-0:pH
788.4	0.2	0.0991	2.02	0.0437	0.111	100000	ENSMUSG00000002660	Clpp	18-0:pH
121.132	-1.05	0.185	-5.68	1.32e-08	2.43e-07	100000	ENSMUSG00000002661	Alkbh7	18-0:pH
2.56939	0.521	1.18	0.441	0.659	0.783	100000	ENSMUSG00000002664	Pspn	18-0:pH
85.418	-0.194	0.257	-0.757	0.449	0.614	100000	ENSMUSG00000002668	Dennd1c	18-0:pH
151.363	0.146	0.156	0.937	0.349	0.517	100000	ENSMUSG00000002679	Med6	18-0:pH
2.27295	1.22	1.54	0.792	0.428	0.594	100000	ENSMUSG00000002688	Prkd1	18-0:pH
126.887	0.472	0.185	2.55	0.0108	0.0367	100000	ENSMUSG00000002699	Lcp2	18-0:pH
857.808	0.111	0.121	0.922	0.357	0.526	100000	ENSMUSG00000002718	Cse1l	18-0:pH
260.338	-7.72e-05	0.174	-0.000445	1	1	100000	ENSMUSG00000002728	Naa20	18-0:pH
240.362	-0.604	0.158	-3.81	0.000137	0.000923	100000	ENSMUSG00000002731	Prkra	18-0:pH
52.5651	-0.177	0.274	-0.647	0.517	0.673	100000	ENSMUSG00000002732	Fkbp7	18-0:pH
334.05	0.384	0.133	2.88	0.00395	0.0159	100000	ENSMUSG00000002733	Plekha3	18-0:pH
1155.61	0.158	0.0834	1.9	0.0579	0.138	100000	ENSMUSG00000002741	Ykt6	18-0:pH
1722.28	0.703	0.114	6.15	7.86e-10	1.91e-08	100000	ENSMUSG00000002748	Baz1b	18-0:pH
1676.39	-0.182	0.128	-1.43	0.153	0.288	100000	ENSMUSG00000002763	Pex6	18-0:pH
573.9	-0.109	0.0946	-1.15	0.25	0.411	100000	ENSMUSG00000002767	Mrpl2	18-0:pH
397.715	0.215	0.117	1.83	0.067	0.154	100000	ENSMUSG00000002768	Mea1	18-0:pH
19888	-1.88	0.286	-6.57	4.93e-11	1.49e-09	100000	ENSMUSG00000002769	Gnmt	18-0:pH
7.82853	0.528	0.593	0.89	0.373	0.541	100000	ENSMUSG00000002771	Grin2d	18-0:pH
1396.61	0.243	0.0916	2.65	0.008	0.0286	100000	ENSMUSG00000002778	Kdelr1	18-0:pH
436.862	-0.0566	0.126	-0.451	0.652	0.779	100000	ENSMUSG00000002781	Tmem143	18-0:pH
144.309	-0.285	0.287	-0.993	0.321	0.488	100000	ENSMUSG00000002797	Ggct	18-0:pH
6.12105	-1.63	0.714	-2.28	0.0226	0.0661	100000	ENSMUSG00000002799	Jag2	18-0:pH
259.596	0.183	0.172	1.07	0.286	0.452	100000	ENSMUSG00000002803	Btbd6	18-0:pH
189.424	-0.395	0.178	-2.22	0.0263	0.0746	100000	ENSMUSG00000002804	Nudt14	18-0:pH
19.3036	0.182	0.677	0.269	0.788	0.872	100000	ENSMUSG00000002808	Epdr1	18-0:pH
1062.68	-0.0891	0.0954	-0.934	0.35	0.518	100000	ENSMUSG00000002812	Flii	18-0:pH
155.401	-0.422	0.174	-2.42	0.0155	0.049	100000	ENSMUSG00000002814	Top3a	18-0:pH
468.445	0.139	0.124	1.13	0.261	0.423	100000	ENSMUSG00000002820	Atg4d	18-0:pH
59.1215	0.0777	0.255	0.304	0.761	0.854	100000	ENSMUSG00000002825	Qtrt1	18-0:pH
439.75	1.82	0.656	2.78	0.00547	0.0207	100000	ENSMUSG00000002831	Plin4	18-0:pH
640.543	-0.236	0.129	-1.83	0.0673	0.154	100000	ENSMUSG00000002833	Hdgfl2	18-0:pH
217.301	0.953	0.27	3.54	0.000405	0.00233	100000	ENSMUSG00000002835	Chaf1a	18-0:pH
204.547	-0.43	0.212	-2.03	0.0423	0.109	100000	ENSMUSG00000002844	Adprh	18-0:pH
286.618	1.04	0.214	4.85	1.21e-06	1.43e-05	100000	ENSMUSG00000002845	Tmem39a	18-0:pH
578.504	-0.277	0.115	-2.4	0.0164	0.0511	100000	ENSMUSG00000002846	Timmdc1	18-0:pH
780.217	-0.632	0.126	-5	5.78e-07	7.41e-06	100000	ENSMUSG00000002847	Pla1a	18-0:pH
591.777	1.41	0.223	6.34	2.31e-10	6.14e-09	100000	ENSMUSG00000002870	Mcm2	18-0:pH
435.89	-0.0909	0.157	-0.58	0.562	0.709	100000	ENSMUSG00000002871	Tpra1	18-0:pH
1332.24	-0.0676	0.12	-0.565	0.572	0.717	100000	ENSMUSG00000002881	Nab1	18-0:pH
290.717	0.0558	0.164	0.341	0.733	0.836	100000	ENSMUSG00000002885	Adgre5	18-0:pH
414.428	0.992	0.199	4.97	6.53e-07	8.24e-06	100000	ENSMUSG00000002897	Il17ra	18-0:pH
243.149	0.04	0.133	0.3	0.764	0.857	100000	ENSMUSG00000002900	Lamb1	18-0:pH
70.0873	-0.775	0.281	-2.76	0.00583	0.0218	100000	ENSMUSG00000002908	Kcnn1	18-0:pH
137.508	-1.67	0.194	-8.61	7.33e-18	7.5e-16	100000	ENSMUSG00000002910	Arrdc2	18-0:pH
1444.96	0.848	0.339	2.5	0.0125	0.0412	100000	ENSMUSG00000002944	Cd36	18-0:pH
422.413	-0.091	0.122	-0.747	0.455	0.619	100000	ENSMUSG00000002948	Map2k7	18-0:pH
740.617	-0.154	0.0955	-1.61	0.107	0.22	100000	ENSMUSG00000002949	Timm44	18-0:pH
2072.38	0.359	0.143	2.52	0.0118	0.0395	100000	ENSMUSG00000002957	Ap2a2	18-0:pH
473.613	-0.4	0.127	-3.14	0.00166	0.00769	100000	ENSMUSG00000002963	Pnkp	18-0:pH
813.13	0.143	0.0954	1.5	0.135	0.261	100000	ENSMUSG00000002968	Med25	18-0:pH
253.783	1.52	0.223	6.81	9.43e-12	3.33e-10	100000	ENSMUSG00000002980	Bcam	18-0:pH
2146.95	0.179	0.0719	2.49	0.0127	0.0418	100000	ENSMUSG00000002981	Clptm1	18-0:pH
56.6622	0.756	0.279	2.71	0.00674	0.0247	100000	ENSMUSG00000002983	Relb	18-0:pH
616.005	-0.00901	0.14	-0.0642	0.949	0.97	100000	ENSMUSG00000002984	Tomm40	18-0:pH
254326	-0.792	0.124	-6.38	1.72e-10	4.71e-09	100000	ENSMUSG00000002985	Apoe	18-0:pH
68.907	-0.445	0.329	-1.35	0.176	0.319	100000	ENSMUSG00000002992	Apoc2	18-0:pH
394.396	-0.301	0.139	-2.16	0.0311	0.0852	100000	ENSMUSG00000002996	Hbp1	18-0:pH
17.0636	0.93	0.581	1.6	0.11	0.224	100000	ENSMUSG00000002997	Prkar2b	18-0:pH
464.508	-0.303	0.198	-1.53	0.126	0.249	100000	ENSMUSG00000003031	Cdkn1b	18-0:pH
58.8053	0.979	0.256	3.82	0.000132	0.000889	100000	ENSMUSG00000003032	Klf4	18-0:pH
591.856	0.0717	0.0861	0.832	0.405	0.573	100000	ENSMUSG00000003033	Ap1m1	18-0:pH
1089.34	-0.0173	0.0973	-0.178	0.859	0.919	100000	ENSMUSG00000003037	Rab8a	18-0:pH
747.613	0.145	0.231	0.627	0.531	0.684	100000	ENSMUSG00000003038	Hmgn2	18-0:pH
776.026	-0.0772	0.117	-0.659	0.51	0.667	100000	ENSMUSG00000003039	Fam32a	18-0:pH
28.0158	1.32	0.589	2.25	0.0247	0.0711	100000	ENSMUSG00000003051	Elf3	18-0:pH
11912.5	-1.3	0.542	-2.4	0.0163	0.051	100000	ENSMUSG00000003053	Cyp2c29	18-0:pH
168.064	0.167	0.147	1.14	0.256	0.417	100000	ENSMUSG00000003062	Stard3nl	18-0:pH
1522.44	-0.351	0.103	-3.4	0.00067	0.00357	100000	ENSMUSG00000003068	Stk11	18-0:pH
3.89118	0.784	1.04	0.754	0.451	0.615	100000	ENSMUSG00000003070	Efna2	18-0:pH
3665.95	-0.24	0.12	-2.01	0.0447	0.113	100000	ENSMUSG00000003072	Atp5d	18-0:pH
989.452	-0.0553	0.0748	-0.739	0.46	0.623	100000	ENSMUSG00000003099	Ppp5c	18-0:pH
444.669	0.28	0.165	1.7	0.0899	0.193	100000	ENSMUSG00000003119	Cdk12	18-0:pH
190.564	-0.799	0.212	-3.77	0.000165	0.00108	100000	ENSMUSG00000003123	Lipe	18-0:pH
673.958	0.551	0.0951	5.79	7.06e-09	1.37e-07	100000	ENSMUSG00000003131	Pafah1b2	18-0:pH
382.461	0.417	0.171	2.44	0.0147	0.0472	100000	ENSMUSG00000003134	Tbc1d8	18-0:pH
367.73	-0.326	0.113	-2.88	0.00397	0.0159	100000	ENSMUSG00000003135	Cnot11	18-0:pH
12.189	0.101	0.532	0.189	0.85	0.913	100000	ENSMUSG00000003153	Slc2a3	18-0:pH
184.24	-0.243	0.173	-1.4	0.161	0.299	100000	ENSMUSG00000003154	Foxj2	18-0:pH
511.35	-0.295	0.131	-2.25	0.0245	0.0706	100000	ENSMUSG00000003161	Sri	18-0:pH
575.313	-0.41	0.104	-3.96	7.48e-05	0.000544	100000	ENSMUSG00000003166	Dgcr2	18-0:pH
870.949	-0.238	0.105	-2.27	0.0232	0.0676	100000	ENSMUSG00000003184	Irf3	18-0:pH
49.0142	-0.504	0.281	-1.79	0.0727	0.164	100000	ENSMUSG00000003190	Bcl2l12	18-0:pH
86.0194	0.145	0.249	0.582	0.561	0.709	100000	ENSMUSG00000003198	Zfp959	18-0:pH
1184.47	-0.446	0.127	-3.51	0.000442	0.00251	100000	ENSMUSG00000003199	Mpnd	18-0:pH
604.834	0.158	0.115	1.37	0.171	0.313	100000	ENSMUSG00000003200	Sh3gl1	18-0:pH
4.95487	-1.87	0.892	-2.1	0.0358	0.0954	100000	ENSMUSG00000003206	Ebi3	18-0:pH
78.5035	0.43	0.242	1.77	0.076	0.17	100000	ENSMUSG00000003208	Yju2	18-0:pH
1628.68	0.442	0.125	3.53	0.000412	0.00236	100000	ENSMUSG00000003226	Ranbp2	18-0:pH
221.752	-0.497	0.316	-1.57	0.116	0.234	100000	ENSMUSG00000003228	Grk5	18-0:pH
558.546	0.539	0.143	3.78	0.00016	0.00105	100000	ENSMUSG00000003233	Dvl3	18-0:pH
938.017	0.408	0.11	3.71	0.000211	0.00133	100000	ENSMUSG00000003234	Abcf3	18-0:pH
768.828	0.212	0.0848	2.49	0.0126	0.0417	100000	ENSMUSG00000003235	Eif2b5	18-0:pH
276.745	0.369	0.137	2.68	0.00733	0.0266	100000	ENSMUSG00000003269	Cyth2	18-0:pH
1.14717	-0.11	2.14	-0.0514	0.959	NA	100000	ENSMUSG00000003271	Sult2b1	18-0:pH
6.54847	0.185	0.649	0.285	0.775	0.863	100000	ENSMUSG00000003273	Car11	18-0:pH
53.3868	-0.954	0.442	-2.16	0.0309	0.0848	100000	ENSMUSG00000003279	Dlgap1	18-0:pH
8.20227	-0.21	0.711	-0.295	0.768	0.859	100000	ENSMUSG00000003282	Plag1	18-0:pH
154.017	0.562	0.18	3.13	0.00176	0.00805	100000	ENSMUSG00000003283	Hck	18-0:pH
721.404	-0.0403	0.0925	-0.435	0.663	0.786	100000	ENSMUSG00000003299	Mrpl4	18-0:pH
829.07	0.0225	0.0765	0.294	0.769	0.859	100000	ENSMUSG00000003308	Keap1	18-0:pH
2.77535	-0.941	1.32	-0.71	0.478	0.639	100000	ENSMUSG00000003309	Ap1m2	18-0:pH
1231.28	0.25	0.0842	2.97	0.00295	0.0125	100000	ENSMUSG00000003316	Glg1	18-0:pH
372.285	-0.933	0.13	-7.19	6.58e-13	2.98e-11	100000	ENSMUSG00000003344	Btbd2	18-0:pH
1337.8	-0.278	0.0981	-2.83	0.00462	0.0181	100000	ENSMUSG00000003345	Csnk1g2	18-0:pH
1153.37	-0.169	0.0845	-2	0.0457	0.115	100000	ENSMUSG00000003346	Abhd17a	18-0:pH
136.312	-0.273	0.192	-1.42	0.155	0.291	100000	ENSMUSG00000003348	Mob3a	18-0:pH
23.2547	0.251	0.461	0.545	0.586	0.728	100000	ENSMUSG00000003352	Cacnb3	18-0:pH
359.464	2.14	0.254	8.44	3.22e-17	2.81e-15	100000	ENSMUSG00000003355	Fkbp11	18-0:pH
1019.28	-0.0295	0.0895	-0.33	0.742	0.842	100000	ENSMUSG00000003360	Ddx23	18-0:pH
492.03	0.307	0.106	2.89	0.00382	0.0154	100000	ENSMUSG00000003363	Pld3	18-0:pH
159.478	-1.16	0.172	-6.74	1.55e-11	5.18e-10	100000	ENSMUSG00000003378	Grik5	18-0:pH
21.1514	-1.06	0.339	-3.12	0.00183	0.00831	100000	ENSMUSG00000003379	Cd79a	18-0:pH
924.867	0.288	0.152	1.89	0.0585	0.139	100000	ENSMUSG00000003380	Rabac1	18-0:pH
326.392	-0.445	0.145	-3.07	0.00215	0.00955	100000	ENSMUSG00000003382	Etv3	18-0:pH
2342.27	0.468	0.0774	6.05	1.49e-09	3.41e-08	100000	ENSMUSG00000003402	Prkcsh	18-0:pH
59.9572	3	0.503	5.96	2.48e-09	5.36e-08	100000	ENSMUSG00000003411	Rab3b	18-0:pH
2403.45	-0.177	0.14	-1.26	0.207	0.36	100000	ENSMUSG00000003420	Fcgrt	18-0:pH
335.067	0.0987	0.143	0.689	0.491	0.651	100000	ENSMUSG00000003421	Nosip	18-0:pH
380.72	-0.338	0.144	-2.35	0.0187	0.057	100000	ENSMUSG00000003423	Pih1d1	18-0:pH
491.499	0.271	0.137	1.97	0.0484	0.121	100000	ENSMUSG00000003429	Rps11	18-0:pH
1303.53	0.569	0.088	6.46	1.05e-10	2.98e-09	100000	ENSMUSG00000003435	Supt5	18-0:pH
574.281	-0.0441	0.107	-0.412	0.68	0.799	100000	ENSMUSG00000003437	Paf1	18-0:pH
784.617	-0.113	0.127	-0.893	0.372	0.54	100000	ENSMUSG00000003438	Timm50	18-0:pH
102.899	0.274	0.177	1.55	0.122	0.242	100000	ENSMUSG00000003444	Med29	18-0:pH
4.19701	-0.92	1.05	-0.877	0.381	0.548	100000	ENSMUSG00000003452	Bicd1	18-0:pH
917.92	0.187	0.0712	2.63	0.00865	0.0306	100000	ENSMUSG00000003458	Ncstn	18-0:pH
2184.35	0.206	0.138	1.49	0.137	0.264	100000	ENSMUSG00000003464	Pex19	18-0:pH
2.64821	-2.43	1.01	-2.41	0.0161	0.0505	100000	ENSMUSG00000003476	Crhr2	18-0:pH
4829.71	-3.6	0.683	-5.27	1.34e-07	1.98e-06	100000	ENSMUSG00000003477	Inmt	18-0:pH
12.9196	0.33	0.697	0.474	0.636	0.767	100000	ENSMUSG00000003484	Cyp4f18	18-0:pH
127.601	1.17	0.214	5.47	4.59e-08	7.46e-07	100000	ENSMUSG00000003500	Impdh1	18-0:pH
866.884	0.793	0.165	4.8	1.57e-06	1.81e-05	100000	ENSMUSG00000003518	Dusp3	18-0:pH
2345.05	-2.07	0.296	-7	2.6e-12	1.05e-10	100000	ENSMUSG00000003526	Prodh	18-0:pH
139.305	-0.145	0.193	-0.749	0.454	0.618	100000	ENSMUSG00000003527	Ess2	18-0:pH
3661.28	-0.709	0.138	-5.13	2.92e-07	3.99e-06	100000	ENSMUSG00000003528	Slc25a1	18-0:pH
596.503	-0.593	0.105	-5.65	1.61e-08	2.9e-07	100000	ENSMUSG00000003531	Dgcr6	18-0:pH
83.4941	0.914	0.377	2.43	0.0153	0.0486	100000	ENSMUSG00000003534	Ddr1	18-0:pH
52.1359	2.39	0.533	4.49	7.11e-06	6.84e-05	100000	ENSMUSG00000003541	Ier3	18-0:pH
22.3492	-2.09	1.33	-1.57	0.116	0.234	100000	ENSMUSG00000003545	Fosb	18-0:pH
1080.05	-0.67	0.127	-5.29	1.23e-07	1.84e-06	100000	ENSMUSG00000003546	Klc4	18-0:pH
69.6361	0.00771	0.244	0.0316	0.975	0.985	100000	ENSMUSG00000003549	Ercc1	18-0:pH
102.97	0.26	0.384	0.678	0.498	0.657	100000	ENSMUSG00000003555	Cyp17a1	18-0:pH
675.96	0.187	0.139	1.35	0.178	0.322	100000	ENSMUSG00000003559	As3mt	18-0:pH
36.1845	0.862	0.333	2.59	0.00966	0.0336	100000	ENSMUSG00000003573	Homer3	18-0:pH
247.845	-0.0905	0.116	-0.783	0.434	0.599	100000	ENSMUSG00000003575	Crtc1	18-0:pH
266.426	-0.0228	0.109	-0.209	0.835	0.902	100000	ENSMUSG00000003581	Rnf215	18-0:pH
9817.68	-0.525	0.165	-3.18	0.00146	0.00688	100000	ENSMUSG00000003585	Sec14l2	18-0:pH
252.299	0.115	0.172	0.666	0.506	0.664	100000	ENSMUSG00000003604	Aven	18-0:pH
28454.5	1.07	0.159	6.75	1.44e-11	4.85e-10	100000	ENSMUSG00000003617	Cp	18-0:pH
12941.1	1.1	0.229	4.79	1.67e-06	1.91e-05	100000	ENSMUSG00000003623	Crot	18-0:pH
299.173	0.0561	0.144	0.389	0.698	0.811	100000	ENSMUSG00000003644	Rps6ka1	18-0:pH
1623.05	-0.3	0.0816	-3.68	0.000237	0.00147	100000	ENSMUSG00000003660	Snrnp200	18-0:pH
583.412	-0.272	0.115	-2.37	0.0177	0.0546	100000	ENSMUSG00000003662	Ciao1	18-0:pH
2.40476	2.6	1.41	1.84	0.066	0.152	100000	ENSMUSG00000003665	Has1	18-0:pH
103.545	-0.162	0.192	-0.843	0.399	0.567	100000	ENSMUSG00000003680	Taf6l	18-0:pH
6600.14	0.427	0.517	0.825	0.409	0.577	100000	ENSMUSG00000003721	Insig2	18-0:pH
1076.36	0.0455	0.0889	0.511	0.609	0.746	100000	ENSMUSG00000003731	Kpna6	18-0:pH
3641.46	-0.344	0.0995	-3.45	0.000553	0.00303	100000	ENSMUSG00000003746	Man1a	18-0:pH
72.6754	0.366	0.271	1.35	0.176	0.32	100000	ENSMUSG00000003752	Itpkc	18-0:pH
315.882	0.506	0.211	2.39	0.0167	0.052	100000	ENSMUSG00000003762	Coq8b	18-0:pH
462.51	0.0649	0.168	0.387	0.699	0.812	100000	ENSMUSG00000003778	Brd8	18-0:pH
245.731	-0.547	0.501	-1.09	0.275	0.439	100000	ENSMUSG00000003779	Kif20a	18-0:pH
468.66	0.57	0.148	3.85	0.000119	0.000817	100000	ENSMUSG00000003808	Farsa	18-0:pH
6491.34	-0.84	0.181	-4.64	3.55e-06	3.7e-05	100000	ENSMUSG00000003809	Gcdh	18-0:pH
684.091	0.691	0.131	5.26	1.47e-07	2.14e-06	100000	ENSMUSG00000003810	Mast2	18-0:pH
336.135	0.186	0.143	1.3	0.193	0.342	100000	ENSMUSG00000003812	Dnase2a	18-0:pH
540.7	-1.19	0.166	-7.2	5.91e-13	2.71e-11	100000	ENSMUSG00000003813	Rad23a	18-0:pH
18810.1	1.08	0.137	7.89	3.04e-15	2e-13	100000	ENSMUSG00000003814	Calr	18-0:pH
95.3069	-0.862	0.249	-3.46	0.000538	0.00296	100000	ENSMUSG00000003824	Syce2	18-0:pH
702.015	-0.194	0.114	-1.7	0.0889	0.191	100000	ENSMUSG00000003847	Nfat5	18-0:pH
232.069	0.824	0.146	5.65	1.57e-08	2.84e-07	100000	ENSMUSG00000003848	Nob1	18-0:pH
131.958	-0.346	0.247	-1.4	0.161	0.299	100000	ENSMUSG00000003849	Nqo1	18-0:pH
66.1412	0.474	0.249	1.9	0.0572	0.137	100000	ENSMUSG00000003865	Gys1	18-0:pH
298.364	0.293	0.154	1.9	0.0571	0.137	100000	ENSMUSG00000003868	Ruvbl2	18-0:pH
141.701	0.437	0.205	2.13	0.033	0.0894	100000	ENSMUSG00000003873	Bax	18-0:pH
6.49944	-0.871	0.662	-1.32	0.188	0.336	100000	ENSMUSG00000003882	Il7r	18-0:pH
768.773	0.0283	0.129	0.219	0.827	0.897	100000	ENSMUSG00000003923	Tfam	18-0:pH
87.0386	-0.174	0.195	-0.893	0.372	0.54	100000	ENSMUSG00000003929	Zfp81	18-0:pH
5.38956	-0.278	0.806	-0.345	0.73	0.834	100000	ENSMUSG00000003934	Efnb3	18-0:pH
1477.07	0.584	0.141	4.14	3.43e-05	0.000272	100000	ENSMUSG00000003948	Mmd	18-0:pH
696.933	0.123	0.228	0.54	0.589	0.731	100000	ENSMUSG00000003949	Hlf	18-0:pH
620.135	0.0389	0.12	0.323	0.747	0.845	100000	ENSMUSG00000003955	Fam162a	18-0:pH
5998.84	0.204	0.083	2.45	0.0142	0.0457	100000	ENSMUSG00000003970	Rpl8	18-0:pH
20.6388	-0.872	0.437	-2	0.0459	0.116	100000	ENSMUSG00000003992	Ssbp2	18-0:pH
118.261	-0.105	0.175	-0.603	0.547	0.698	100000	ENSMUSG00000004018	Fancl	18-0:pH
69.3785	0.099	0.268	0.37	0.712	0.821	100000	ENSMUSG00000004032	Gstm5	18-0:pH
814.804	-1.6	0.222	-7.21	5.47e-13	2.54e-11	100000	ENSMUSG00000004035	Gstm7	18-0:pH
5753.24	1.82	1.14	1.6	0.109	0.224	100000	ENSMUSG00000004038	Gstm3	18-0:pH
3373.74	0.52	0.149	3.49	0.00048	0.00269	100000	ENSMUSG00000004040	Stat3	18-0:pH
350.502	-0.436	0.146	-2.99	0.00279	0.0119	100000	ENSMUSG00000004043	Stat5a	18-0:pH
235.429	-0.0995	0.209	-0.476	0.634	0.766	100000	ENSMUSG00000004044	Cavin1	18-0:pH
786.351	0.078	0.133	0.584	0.559	0.708	100000	ENSMUSG00000004054	Map3k11	18-0:pH
2121.27	0.0381	0.0695	0.548	0.584	0.726	100000	ENSMUSG00000004056	Akt2	18-0:pH
2024.69	0.214	0.104	2.05	0.0404	0.105	100000	ENSMUSG00000004069	Dnaja3	18-0:pH
548.18	-0.0769	0.12	-0.642	0.521	0.676	100000	ENSMUSG00000004070	Hmox2	18-0:pH
1186.13	-0.0127	0.139	-0.0911	0.927	0.957	100000	ENSMUSG00000004071	Cdip1	18-0:pH
346.043	-0.143	0.14	-1.02	0.308	0.476	100000	ENSMUSG00000004085	Map3k20	18-0:pH
667.241	0.0562	0.0897	0.627	0.531	0.684	100000	ENSMUSG00000004096	Cwc15	18-0:pH
1042.74	-1.19	0.248	-4.79	1.71e-06	1.94e-05	100000	ENSMUSG00000004098	Col5a3	18-0:pH
743.397	0.351	0.114	3.09	0.00203	0.00907	100000	ENSMUSG00000004099	Dnmt1	18-0:pH
383.38	1.06	0.161	6.57	5.09e-11	1.53e-09	100000	ENSMUSG00000004100	Ppan	18-0:pH
183.788	-1.8	0.363	-4.96	6.98e-07	8.68e-06	100000	ENSMUSG00000004105	Angptl2	18-0:pH
4.21639	-1.62	0.958	-1.69	0.0902	0.193	100000	ENSMUSG00000004110	Cacna1e	18-0:pH
5.77838	-1.07	2.1	-0.511	0.609	0.746	100000	ENSMUSG00000004113	Cacna1b	18-0:pH
97.9492	0.295	0.221	1.34	0.182	0.327	100000	ENSMUSG00000004127	Trmt10a	18-0:pH
17.9423	-0.857	0.498	-1.72	0.0857	0.186	100000	ENSMUSG00000004151	Etv1	18-0:pH
108.523	-1.22	0.263	-4.66	3.17e-06	3.35e-05	100000	ENSMUSG00000004187	Kifc2	18-0:pH
8584.52	-0.0463	0.0855	-0.542	0.588	0.73	100000	ENSMUSG00000004207	Psap	18-0:pH
1582.6	0.62	0.173	3.58	0.000349	0.00205	100000	ENSMUSG00000004221	Ikbkg	18-0:pH
114.748	-0.368	0.177	-2.08	0.0371	0.0982	100000	ENSMUSG00000004233	Wars2	18-0:pH
10.7513	-0.113	0.507	-0.223	0.823	0.895	100000	ENSMUSG00000004263	Atn1	18-0:pH
2137.47	-0.32	0.112	-2.86	0.00421	0.0167	100000	ENSMUSG00000004264	Phb2	18-0:pH
319.247	0.289	0.117	2.47	0.0134	0.0437	100000	ENSMUSG00000004266	Ptpn6	18-0:pH
4.65833	-0.0148	0.84	-0.0177	0.986	0.991	100000	ENSMUSG00000004267	Eno2	18-0:pH
699.026	-0.102	0.0881	-1.15	0.248	0.409	100000	ENSMUSG00000004268	Emg1	18-0:pH
1504.43	-1.06	0.119	-8.92	4.82e-19	5.62e-17	100000	ENSMUSG00000004270	Lpcat3	18-0:pH
586.039	0.0485	0.113	0.429	0.668	0.788	100000	ENSMUSG00000004285	Atp6v1f	18-0:pH
185.656	0.821	0.184	4.46	8.19e-06	7.73e-05	100000	ENSMUSG00000004317	Clcn5	18-0:pH
1118.74	0.446	0.126	3.55	0.000388	0.00225	100000	ENSMUSG00000004319	Clcn3	18-0:pH
2.60395	-0.798	1.14	-0.697	0.486	0.646	100000	ENSMUSG00000004328	Hif3a	18-0:pH
7.93544	-3.26	0.828	-3.94	8.23e-05	0.000592	100000	ENSMUSG00000004341	Gpx6	18-0:pH
5.27468	-0.617	0.711	-0.869	0.385	0.552	100000	ENSMUSG00000004347	Pde1c	18-0:pH
517.926	0.519	0.113	4.58	4.69e-06	4.69e-05	100000	ENSMUSG00000004356	Utp20	18-0:pH
31.7128	0.22	0.392	0.56	0.576	0.72	100000	ENSMUSG00000004359	Spic	18-0:pH
873.573	-0.166	0.103	-1.6	0.109	0.224	100000	ENSMUSG00000004364	Cul3	18-0:pH
1.0267	3.06	1.92	1.59	0.111	NA	100000	ENSMUSG00000004371	Il11	18-0:pH
167.04	0.4	0.276	1.45	0.148	0.281	100000	ENSMUSG00000004383	Large1	18-0:pH
600.447	0.331	0.105	3.14	0.00167	0.00769	100000	ENSMUSG00000004393	Ddx56	18-0:pH
1450.81	1.04	0.141	7.38	1.57e-13	7.97e-12	100000	ENSMUSG00000004394	Tmed4	18-0:pH
253.287	-0.469	0.159	-2.94	0.00326	0.0136	100000	ENSMUSG00000004446	Bid	18-0:pH
295.687	0.0283	0.127	0.224	0.823	0.894	100000	ENSMUSG00000004451	Ralb	18-0:pH
1062.59	-0.0252	0.127	-0.199	0.843	0.907	100000	ENSMUSG00000004455	Ppp1cc	18-0:pH
2666.48	1.54	0.172	8.94	3.97e-19	4.75e-17	100000	ENSMUSG00000004460	Dnajb11	18-0:pH
482.976	0.279	0.181	1.54	0.124	0.246	100000	ENSMUSG00000004462	Tbccd1	18-0:pH
37.2601	-0.473	0.392	-1.21	0.228	0.384	100000	ENSMUSG00000004473	Clec11a	18-0:pH
212.312	1.19	0.226	5.27	1.36e-07	2e-06	100000	ENSMUSG00000004500	Zfp324	18-0:pH
69.1564	0.0205	0.213	0.0963	0.923	0.955	100000	ENSMUSG00000004508	Gab2	18-0:pH
635.629	0.448	0.137	3.27	0.00108	0.00533	100000	ENSMUSG00000004530	Coro1c	18-0:pH
2368.31	0.0652	0.0801	0.814	0.416	0.582	100000	ENSMUSG00000004535	Tax1bp1	18-0:pH
5.82277	-0.104	0.724	-0.144	0.885	0.934	100000	ENSMUSG00000004552	Ctse	18-0:pH
14877.3	-0.763	0.145	-5.25	1.52e-07	2.2e-06	100000	ENSMUSG00000004558	Ndrg2	18-0:pH
243.563	-0.0599	0.155	-0.386	0.699	0.812	100000	ENSMUSG00000004561	Mettl17	18-0:pH
245.91	-0.476	0.214	-2.22	0.0262	0.0744	100000	ENSMUSG00000004562	Arhgef40	18-0:pH
684.338	0.141	0.166	0.848	0.396	0.564	100000	ENSMUSG00000004565	Pnpla6	18-0:pH
629.162	-0.138	0.0902	-1.53	0.125	0.247	100000	ENSMUSG00000004567	Mcoln1	18-0:pH
727.66	0.116	0.135	0.855	0.392	0.56	100000	ENSMUSG00000004568	Arhgef18	18-0:pH
713.772	-0.00809	0.0877	-0.0923	0.926	0.957	100000	ENSMUSG00000004591	Pkn2	18-0:pH
40.3746	0.522	0.334	1.56	0.118	0.236	100000	ENSMUSG00000004609	Cd33	18-0:pH
19.7809	0.0991	0.405	0.245	0.807	0.883	100000	ENSMUSG00000004610	Etfb	18-0:pH
5.23368	-1.89	0.878	-2.15	0.0314	0.0859	100000	ENSMUSG00000004612	Nkg7	18-0:pH
639.515	-0.0844	0.121	-0.697	0.486	0.646	100000	ENSMUSG00000004626	Stxbp2	18-0:pH
115.875	0.313	0.199	1.57	0.116	0.234	100000	ENSMUSG00000004631	Sgce	18-0:pH
698.002	0.461	0.123	3.76	0.000173	0.00113	100000	ENSMUSG00000004633	Chn2	18-0:pH
125.707	-0.335	0.213	-1.57	0.116	0.235	100000	ENSMUSG00000004637	Wwox	18-0:pH
296.635	0.235	0.195	1.21	0.228	0.384	100000	ENSMUSG00000004642	Slbp	18-0:pH
2772.49	0.352	0.1	3.51	0.000452	0.00256	100000	ENSMUSG00000004655	Aqp1	18-0:pH
72.3032	-0.0193	0.219	-0.088	0.93	0.959	100000	ENSMUSG00000004661	Arid3b	18-0:pH
227.881	0.521	0.196	2.66	0.00788	0.0283	100000	ENSMUSG00000004665	Cnn2	18-0:pH
534.051	0.106	0.122	0.873	0.383	0.55	100000	ENSMUSG00000004667	Polr2e	18-0:pH
915.13	0.301	0.108	2.78	0.00537	0.0204	100000	ENSMUSG00000004677	Myo9b	18-0:pH
28.021	-0.702	0.329	-2.13	0.0329	0.0892	100000	ENSMUSG00000004698	Hdac9	18-0:pH
40.0431	0.294	0.305	0.964	0.335	0.503	100000	ENSMUSG00000004707	Ly9	18-0:pH
7.45746	1.7	0.741	2.29	0.0218	0.0642	100000	ENSMUSG00000004709	Cd244a	18-0:pH
354.983	0.0342	0.198	0.173	0.863	0.921	100000	ENSMUSG00000004730	Adgre1	18-0:pH
401.817	-0.63	0.17	-3.7	0.000215	0.00136	100000	ENSMUSG00000004748	Mtfp1	18-0:pH
183.25	-0.848	0.193	-4.4	1.06e-05	9.75e-05	100000	ENSMUSG00000004768	Rab23	18-0:pH
433.796	0.092	0.103	0.893	0.372	0.54	100000	ENSMUSG00000004771	Rab11a	18-0:pH
330.945	0.186	0.121	1.54	0.124	0.246	100000	ENSMUSG00000004788	Eif2b2	18-0:pH
4193.06	-0.0844	0.121	-0.698	0.485	0.646	100000	ENSMUSG00000004789	Dlst	18-0:pH
2.57498	1.75	1.77	0.989	0.323	0.49	100000	ENSMUSG00000004791	Pgf	18-0:pH
1229.03	-0.464	0.124	-3.73	0.000194	0.00124	100000	ENSMUSG00000004798	Ulk2	18-0:pH
48.6192	0.325	0.359	0.907	0.364	0.533	100000	ENSMUSG00000004814	Ccl24	18-0:pH
314.201	-0.409	0.149	-2.73	0.00626	0.0232	100000	ENSMUSG00000004815	Dgkq	18-0:pH
53.6411	-0.296	0.25	-1.19	0.236	0.393	100000	ENSMUSG00000004837	Grap	18-0:pH
665.906	0.494	0.139	3.56	0.000367	0.00214	100000	ENSMUSG00000004843	Chmp2b	18-0:pH
457.416	0.705	0.166	4.25	2.13e-05	0.000181	100000	ENSMUSG00000004846	Plod3	18-0:pH
592.146	0.258	0.119	2.17	0.0303	0.0834	100000	ENSMUSG00000004849	Ap1s1	18-0:pH
10.5974	1.26	0.956	1.32	0.187	0.335	100000	ENSMUSG00000004864	Mapk13	18-0:pH
626.651	0.391	0.143	2.74	0.00616	0.0228	100000	ENSMUSG00000004865	Srpk1	18-0:pH
305.872	-0.0519	0.193	-0.269	0.788	0.872	100000	ENSMUSG00000004880	Lbr	18-0:pH
168.694	0.533	0.248	2.15	0.0317	0.0865	100000	ENSMUSG00000004891	Nes	18-0:pH
448.174	0.14	0.0915	1.53	0.125	0.247	100000	ENSMUSG00000004895	Prcc	18-0:pH
192.023	-0.185	0.174	-1.07	0.286	0.452	100000	ENSMUSG00000004896	Rrnad1	18-0:pH
2817.37	0.0739	0.0988	0.748	0.454	0.618	100000	ENSMUSG00000004897	Hdgf	18-0:pH
6.12577	-1.16	0.666	-1.75	0.0807	0.178	100000	ENSMUSG00000004902	Slc25a18	18-0:pH
325.444	0.653	0.151	4.33	1.5e-05	0.000132	100000	ENSMUSG00000004929	Thop1	18-0:pH
723.404	0.538	0.149	3.62	0.000299	0.0018	100000	ENSMUSG00000004931	Apba3	18-0:pH
6.48233	-0.207	0.724	-0.285	0.775	0.863	100000	ENSMUSG00000004933	Matk	18-0:pH
336.488	-0.0632	0.133	-0.476	0.634	0.766	100000	ENSMUSG00000004934	Pias4	18-0:pH
904.461	-0.00336	0.0871	-0.0385	0.969	0.981	100000	ENSMUSG00000004936	Map2k1	18-0:pH
1356.71	-0.0177	0.0841	-0.21	0.834	0.902	100000	ENSMUSG00000004937	Sgta	18-0:pH
462.593	-0.597	0.131	-4.57	4.92e-06	4.92e-05	100000	ENSMUSG00000004945	Tmem242	18-0:pH
106.975	-0.0252	0.189	-0.134	0.894	0.939	100000	ENSMUSG00000004947	Dtx2	18-0:pH
473.74	1.34	0.643	2.08	0.0371	0.0982	100000	ENSMUSG00000004951	Hspb1	18-0:pH
38.1928	0.308	0.349	0.885	0.376	0.544	100000	ENSMUSG00000004952	Rasa4	18-0:pH
6317.9	0.0697	0.0943	0.739	0.46	0.623	100000	ENSMUSG00000004980	Hnrnpa2b1	18-0:pH
96.5589	0.145	0.232	0.625	0.532	0.685	100000	ENSMUSG00000004994	Ccdc130	18-0:pH
487.154	0.157	0.148	1.06	0.29	0.456	100000	ENSMUSG00000004996	Mri1	18-0:pH
803.601	-0.213	0.0854	-2.5	0.0125	0.0412	100000	ENSMUSG00000005034	Prkacb	18-0:pH
135.633	0.047	0.169	0.278	0.781	0.867	100000	ENSMUSG00000005043	Sgsh	18-0:pH
482.466	0.0344	0.126	0.273	0.785	0.87	100000	ENSMUSG00000005054	Cstb	18-0:pH
96.2656	0.343	0.234	1.46	0.144	0.275	100000	ENSMUSG00000005057	Sh2b2	18-0:pH
2424.86	-0.376	0.101	-3.72	0.000202	0.00128	100000	ENSMUSG00000005069	Pex5	18-0:pH
255.023	0.0785	0.135	0.58	0.562	0.709	100000	ENSMUSG00000005078	Jkamp	18-0:pH
224.765	0.839	0.232	3.61	0.000304	0.00183	100000	ENSMUSG00000005087	Cd44	18-0:pH
1452.46	-0.313	0.318	-0.985	0.324	0.492	100000	ENSMUSG00000005089	Slc1a2	18-0:pH
256.877	-0.324	0.129	-2.51	0.0119	0.0398	100000	ENSMUSG00000005102	Eif2ak4	18-0:pH
1225.31	0.519	0.132	3.92	8.99e-05	0.000636	100000	ENSMUSG00000005103	Wdr1	18-0:pH
629.671	-1.18	0.166	-7.11	1.15e-12	4.95e-11	100000	ENSMUSG00000005107	Slc2a9	18-0:pH
33.5349	-0.697	0.415	-1.68	0.0925	0.197	100000	ENSMUSG00000005124	Ccn4	18-0:pH
189.291	-0.0706	0.531	-0.133	0.894	0.939	100000	ENSMUSG00000005125	Ndrg1	18-0:pH
1660.52	-0.61	0.0647	-9.44	3.87e-21	6.48e-19	100000	ENSMUSG00000005142	Man2b1	18-0:pH
3.79719	0.889	1.1	0.808	0.419	0.585	100000	ENSMUSG00000005148	Klf5	18-0:pH
322.37	0.349	0.123	2.83	0.00472	0.0184	100000	ENSMUSG00000005150	Wdr83	18-0:pH
940.34	-0.339	0.128	-2.65	0.00802	0.0287	100000	ENSMUSG00000005161	Prdx2	18-0:pH
1094.78	-0.113	0.112	-1.01	0.314	0.482	100000	ENSMUSG00000005198	Polr2a	18-0:pH
705.038	0.319	0.0923	3.45	0.000553	0.00303	100000	ENSMUSG00000005204	Senp3	18-0:pH
2.82821	0.374	1.01	0.369	0.712	0.821	100000	ENSMUSG00000005220	Corin	18-0:pH
639.797	0.684	0.103	6.62	3.59e-11	1.11e-09	100000	ENSMUSG00000005225	Plekha8	18-0:pH
6.09739	0.345	0.844	0.409	0.683	0.801	100000	ENSMUSG00000005232	G6pc2	18-0:pH
350.658	0.848	0.314	2.7	0.00689	0.0252	100000	ENSMUSG00000005233	Spc25	18-0:pH
8.31075	0.347	0.574	0.605	0.545	0.697	100000	ENSMUSG00000005237	Dnah2	18-0:pH
142.554	0.604	0.199	3.04	0.00237	0.0104	100000	ENSMUSG00000005251	Ripk4	18-0:pH
635.956	0.552	0.108	5.1	3.44e-07	4.62e-06	100000	ENSMUSG00000005262	Ufd1	18-0:pH
7.96426	1.11	0.617	1.8	0.0717	0.162	100000	ENSMUSG00000005267	Zfp287	18-0:pH
1220.29	-0.297	0.208	-1.43	0.154	0.29	100000	ENSMUSG00000005268	Prlr	18-0:pH
1540.63	-0.356	0.0861	-4.14	3.53e-05	0.000279	100000	ENSMUSG00000005299	Letm1	18-0:pH
3993.12	0.263	0.152	1.73	0.084	0.183	100000	ENSMUSG00000005312	Ubqln1	18-0:pH
1021.24	0.188	0.132	1.43	0.153	0.288	100000	ENSMUSG00000005320	Fgfr4	18-0:pH
70.2242	-0.905	0.283	-3.2	0.00139	0.00661	100000	ENSMUSG00000005338	Cadm3	18-0:pH
2843.2	0.028	0.114	0.245	0.806	0.883	100000	ENSMUSG00000005354	Txn2	18-0:pH
0.804348	0.852	2.83	0.301	0.764	NA	100000	ENSMUSG00000005357	Slc1a6	18-0:pH
6.20674	-1.25	0.764	-1.63	0.103	0.214	100000	ENSMUSG00000005360	Slc1a3	18-0:pH
310.486	-0.432	0.134	-3.21	0.00132	0.00632	100000	ENSMUSG00000005362	Crbn	18-0:pH
460.458	-0.0307	0.11	-0.279	0.78	0.866	100000	ENSMUSG00000005370	Msh6	18-0:pH
410.511	-0.0656	0.113	-0.582	0.561	0.709	100000	ENSMUSG00000005371	Fbxo11	18-0:pH
6053.88	-1.83	0.215	-8.53	1.47e-17	1.39e-15	100000	ENSMUSG00000005373	Mlxipl	18-0:pH
585.643	0.93	0.11	8.46	2.57e-17	2.3e-15	100000	ENSMUSG00000005374	Tbl2	18-0:pH
492.198	0.252	0.0873	2.89	0.00391	0.0158	100000	ENSMUSG00000005378	Bud23	18-0:pH
1317.29	1.24	0.426	2.91	0.00363	0.0148	100000	ENSMUSG00000005397	Nid1	18-0:pH
911.91	1.94	0.303	6.4	1.54e-10	4.23e-09	100000	ENSMUSG00000005410	Mcm5	18-0:pH
917.043	1.65	0.356	4.63	3.59e-06	3.75e-05	100000	ENSMUSG00000005413	Hmox1	18-0:pH
2027.73	-0.0694	0.0742	-0.936	0.349	0.518	100000	ENSMUSG00000005417	Mprip	18-0:pH
959.445	0.0278	0.106	0.264	0.792	0.874	100000	ENSMUSG00000005442	Cic	18-0:pH
52.7193	0.882	0.307	2.87	0.00413	0.0165	100000	ENSMUSG00000005447	Pafah1b3	18-0:pH
39.106	0.586	0.32	1.83	0.0666	0.153	100000	ENSMUSG00000005465	Il27ra	18-0:pH
1026.62	-0.245	0.181	-1.35	0.176	0.319	100000	ENSMUSG00000005469	Prkaca	18-0:pH
110.287	1.1	0.381	2.88	0.00396	0.0159	100000	ENSMUSG00000005470	Asf1b	18-0:pH
435.135	0.76	0.137	5.56	2.66e-08	4.58e-07	100000	ENSMUSG00000005481	Ddx39	18-0:pH
537.181	1.04	0.238	4.36	1.31e-05	0.000117	100000	ENSMUSG00000005483	Dnajb1	18-0:pH
657.902	-0.0775	0.0988	-0.785	0.433	0.598	100000	ENSMUSG00000005501	Usp40	18-0:pH
61.2228	-0.168	0.21	-0.798	0.425	0.59	100000	ENSMUSG00000005505	Kbtbd4	18-0:pH
2123.34	0.00432	0.0724	0.0596	0.952	0.971	100000	ENSMUSG00000005506	Celf1	18-0:pH
1359.04	-0.509	0.129	-3.95	7.7e-05	0.000559	100000	ENSMUSG00000005510	Ndufs3	18-0:pH
7167.77	0.733	0.416	1.76	0.078	0.173	100000	ENSMUSG00000005514	Por	18-0:pH
55.9928	0.124	0.226	0.55	0.582	0.725	100000	ENSMUSG00000005533	Igf1r	18-0:pH
2176.26	-0.272	0.0962	-2.83	0.00465	0.0182	100000	ENSMUSG00000005534	Insr	18-0:pH
10.3213	-2.73	0.648	-4.22	2.45e-05	0.000203	100000	ENSMUSG00000005540	Fcer2a	18-0:pH
3336.16	-1.7	0.634	-2.68	0.00735	0.0267	100000	ENSMUSG00000005547	Cyp2a5	18-0:pH
60.0517	-0.143	0.493	-0.29	0.772	0.862	100000	ENSMUSG00000005553	Atp4a	18-0:pH
1298.65	0.262	0.112	2.34	0.0193	0.0584	100000	ENSMUSG00000005566	Trim28	18-0:pH
732.542	0.574	0.121	4.75	2.03e-06	2.25e-05	100000	ENSMUSG00000005575	Ube2m	18-0:pH
352.613	-0.64	0.11	-5.83	5.46e-09	1.09e-07	100000	ENSMUSG00000005580	Adcy9	18-0:pH
59.4249	-0.592	0.318	-1.86	0.0627	0.147	100000	ENSMUSG00000005583	Mef2c	18-0:pH
742.598	0.529	0.108	4.88	1.06e-06	1.26e-05	100000	ENSMUSG00000005609	Ctr9	18-0:pH
8662.92	0.282	0.102	2.75	0.00593	0.0221	100000	ENSMUSG00000005610	Eif4g2	18-0:pH
46.788	0.00718	0.244	0.0294	0.977	0.986	100000	ENSMUSG00000005611	Mrvi1	18-0:pH
1482.01	-0.27	0.122	-2.22	0.0267	0.0755	100000	ENSMUSG00000005615	Pcyt1a	18-0:pH
656.392	-0.0509	0.128	-0.399	0.69	0.806	100000	ENSMUSG00000005621	Zfp592	18-0:pH
1898.38	0.454	0.121	3.75	0.00018	0.00117	100000	ENSMUSG00000005625	Psmd4	18-0:pH
6.40813	0.367	0.622	0.59	0.555	0.705	100000	ENSMUSG00000005628	Tmod4	18-0:pH
360.406	0.231	0.136	1.69	0.0901	0.193	100000	ENSMUSG00000005656	Snx6	18-0:pH
157.505	1.86	0.37	5.03	4.83e-07	6.27e-06	100000	ENSMUSG00000005667	Mthfd2	18-0:pH
301.804	1.51	0.178	8.47	2.52e-17	2.28e-15	100000	ENSMUSG00000005672	Kit	18-0:pH
129.755	1.09	0.241	4.53	5.77e-06	5.68e-05	100000	ENSMUSG00000005674	Tomm40l	18-0:pH
355.269	1.01	0.276	3.67	0.000245	0.00152	100000	ENSMUSG00000005677	Nr1i3	18-0:pH
39415	-0.92	0.192	-4.79	1.63e-06	1.87e-05	100000	ENSMUSG00000005681	Apoa2	18-0:pH
707.522	0.124	0.139	0.895	0.371	0.539	100000	ENSMUSG00000005682	Pan2	18-0:pH
2636.81	-0.162	0.115	-1.41	0.158	0.296	100000	ENSMUSG00000005683	Cs	18-0:pH
37.0488	-0.178	0.355	-0.5	0.617	0.752	100000	ENSMUSG00000005686	Ampd3	18-0:pH
469.07	-0.0386	0.0955	-0.404	0.686	0.803	100000	ENSMUSG00000005687	Bcas2	18-0:pH
701.842	0.0154	0.108	0.142	0.887	0.935	100000	ENSMUSG00000005698	Ctcf	18-0:pH
64.2386	-0.072	0.243	-0.297	0.767	0.858	100000	ENSMUSG00000005699	Pard6a	18-0:pH
3.07947	-0.102	0.997	-0.103	0.918	0.952	100000	ENSMUSG00000005705	Agrp	18-0:pH
67.8018	-0.553	0.266	-2.08	0.0372	0.0984	100000	ENSMUSG00000005718	Tfap4	18-0:pH
147.159	0.671	0.218	3.08	0.00208	0.00926	100000	ENSMUSG00000005732	Ranbp1	18-0:pH
1.68732	1.27	1.31	0.969	0.333	0.501	100000	ENSMUSG00000005763	Cd247	18-0:pH
142.382	-0.444	0.226	-1.96	0.0496	0.123	100000	ENSMUSG00000005774	Rfx5	18-0:pH
2714.36	0.448	0.108	4.14	3.43e-05	0.000272	100000	ENSMUSG00000005779	Psmb4	18-0:pH
5.51208	3.75	1.41	2.66	0.00783	0.0281	100000	ENSMUSG00000005800	Mmp8	18-0:pH
274.867	0.682	0.14	4.89	1.03e-06	1.23e-05	100000	ENSMUSG00000005802	Slc30a4	18-0:pH
2160.9	-0.884	0.162	-5.45	5.02e-08	8.08e-07	100000	ENSMUSG00000005803	Sqor	18-0:pH
273.225	-0.183	0.126	-1.46	0.146	0.278	100000	ENSMUSG00000005804	Bloc1s6	18-0:pH
845.365	0.464	0.0797	5.82	6.01e-09	1.19e-07	100000	ENSMUSG00000005813	Metap1	18-0:pH
402.961	-0.156	0.16	-0.977	0.329	0.496	100000	ENSMUSG00000005823	Gpr108	18-0:pH
8.08452	1.1	0.61	1.8	0.0722	0.163	100000	ENSMUSG00000005824	Tnfsf14	18-0:pH
208.843	0.146	0.196	0.746	0.456	0.62	100000	ENSMUSG00000005836	Gata6	18-0:pH
749.742	0.291	0.133	2.19	0.0289	0.0802	100000	ENSMUSG00000005846	Rsl1d1	18-0:pH
656.831	0.0554	0.139	0.399	0.69	0.806	100000	ENSMUSG00000005871	Apc	18-0:pH
481.806	0.421	0.153	2.76	0.00586	0.0219	100000	ENSMUSG00000005873	Reep5	18-0:pH
1046.14	-0.37	0.0894	-4.14	3.45e-05	0.000273	100000	ENSMUSG00000005881	Ergic3	18-0:pH
614.06	-0.284	0.108	-2.64	0.00837	0.0298	100000	ENSMUSG00000005882	Uqcc1	18-0:pH
1.24417	-2.26	1.64	-1.38	0.168	NA	100000	ENSMUSG00000005883	Spo11	18-0:pH
1021.6	-0.226	0.0957	-2.36	0.0183	0.056	100000	ENSMUSG00000005886	Ncoa2	18-0:pH
186.611	-0.493	0.181	-2.73	0.0064	0.0236	100000	ENSMUSG00000005893	Nr2c2	18-0:pH
282.673	-0.763	0.127	-5.99	2.11e-09	4.67e-08	100000	ENSMUSG00000005897	Nr2c1	18-0:pH
378.887	0.0268	0.114	0.234	0.815	0.888	100000	ENSMUSG00000005899	Smpd4	18-0:pH
446.667	-0.0373	0.12	-0.311	0.756	0.851	100000	ENSMUSG00000005907	Pex1	18-0:pH
676.021	-0.251	0.0899	-2.79	0.00526	0.02	100000	ENSMUSG00000005936	Kctd20	18-0:pH
9.41764	-1.02	0.591	-1.72	0.0847	0.184	100000	ENSMUSG00000005947	Itgae	18-0:pH
284.19	-0.104	0.153	-0.677	0.499	0.658	100000	ENSMUSG00000005949	Ctns	18-0:pH
3.68191	0.227	0.976	0.233	0.816	0.889	100000	ENSMUSG00000005950	P2rx5	18-0:pH
829.023	-0.831	0.153	-5.42	5.82e-08	9.27e-07	100000	ENSMUSG00000005951	Shpk	18-0:pH
2.53259	-0.252	1.45	-0.174	0.862	0.92	100000	ENSMUSG00000005952	Trpv1	18-0:pH
7.27216	0.251	0.676	0.371	0.711	0.82	100000	ENSMUSG00000005958	Ephb3	18-0:pH
207.781	0.985	0.264	3.73	0.000188	0.00121	100000	ENSMUSG00000005968	Tuft1	18-0:pH
260.851	0.853	0.136	6.28	3.48e-10	9.06e-09	100000	ENSMUSG00000005973	Rcn1	18-0:pH
17.7649	-0.469	0.57	-0.824	0.41	0.578	100000	ENSMUSG00000005980	Dnase1	18-0:pH
2828.29	-0.43	0.0955	-4.5	6.9e-06	6.68e-05	100000	ENSMUSG00000005981	Trap1	18-0:pH
786.827	-0.149	0.13	-1.15	0.252	0.413	100000	ENSMUSG00000005982	Naa60	18-0:pH
14.8688	1.17	0.544	2.16	0.031	0.0852	100000	ENSMUSG00000005983	1700037C18Rik	18-0:pH
10.3359	0.154	0.534	0.289	0.772	0.862	100000	ENSMUSG00000005986	Ankrd13d	18-0:pH
1574.58	0.384	0.115	3.34	0.000843	0.00435	100000	ENSMUSG00000006005	Tpr	18-0:pH
632.954	0.457	0.108	4.22	2.44e-05	0.000203	100000	ENSMUSG00000006010	Odr4	18-0:pH
1560.92	1.76	0.244	7.2	5.97e-13	2.73e-11	100000	ENSMUSG00000006014	Prg4	18-0:pH
238.653	-0.138	0.151	-0.912	0.362	0.531	100000	ENSMUSG00000006019	Dhx34	18-0:pH
240.903	-0.474	0.127	-3.74	0.000184	0.00119	100000	ENSMUSG00000006021	Kptn	18-0:pH
1264.45	-0.00337	0.0894	-0.0377	0.97	0.982	100000	ENSMUSG00000006024	Napa	18-0:pH
932.661	0.156	0.135	1.16	0.248	0.408	100000	ENSMUSG00000006050	Sra1	18-0:pH
2095.74	0.231	0.163	1.42	0.157	0.293	100000	ENSMUSG00000006057	Atp5g1	18-0:pH
469.941	-0.0688	0.107	-0.64	0.522	0.677	100000	ENSMUSG00000006058	Snf8	18-0:pH
450.914	1.22	0.135	9.03	1.66e-19	2.11e-17	100000	ENSMUSG00000006095	Tbcb	18-0:pH
229.532	-0.653	0.129	-5.08	3.86e-07	5.12e-06	100000	ENSMUSG00000006127	Inpp5k	18-0:pH
684.815	-0.104	0.106	-0.983	0.326	0.493	100000	ENSMUSG00000006134	Crkl	18-0:pH
26.6609	-0.409	0.561	-0.73	0.466	0.629	100000	ENSMUSG00000006154	Eps8l1	18-0:pH
2073.62	0.675	0.248	2.72	0.00651	0.0239	100000	ENSMUSG00000006169	Clint1	18-0:pH
1.66136	3.07	1.85	1.66	0.097	NA	100000	ENSMUSG00000006179	Prss16	18-0:pH
164.449	0.0722	0.161	0.447	0.655	0.78	100000	ENSMUSG00000006191	Cdkal1	18-0:pH
29.76	-1.2	0.458	-2.62	0.00874	0.0308	100000	ENSMUSG00000006205	Htra1	18-0:pH
216.233	0.173	0.124	1.39	0.164	0.303	100000	ENSMUSG00000006215	Zbtb17	18-0:pH
86.6968	0.789	0.347	2.27	0.023	0.067	100000	ENSMUSG00000006218	Fam131c	18-0:pH
104.537	1.63	0.326	5	5.88e-07	7.52e-06	100000	ENSMUSG00000006219	Fblim1	18-0:pH
3.62325	0.627	1.27	0.495	0.62	0.755	100000	ENSMUSG00000006221	Hspb7	18-0:pH
23.9509	-0.97	0.307	-3.16	0.00157	0.00733	100000	ENSMUSG00000006235	Epor	18-0:pH
115.167	-0.029	0.2	-0.145	0.885	0.934	100000	ENSMUSG00000006241	Ccdc159	18-0:pH
846.93	-0.0201	0.133	-0.151	0.88	0.931	100000	ENSMUSG00000006262	Mob1b	18-0:pH
826.627	-0.0826	0.0709	-1.16	0.244	0.404	100000	ENSMUSG00000006273	Atp6v1b2	18-0:pH
376.864	0.0867	0.129	0.672	0.502	0.661	100000	ENSMUSG00000006276	Eps15l1	18-0:pH
416.102	0.0934	0.146	0.641	0.521	0.677	100000	ENSMUSG00000006281	Tep1	18-0:pH
177.469	-0.322	0.168	-1.92	0.0549	0.133	100000	ENSMUSG00000006288	Ttc5	18-0:pH
245.203	-0.451	0.161	-2.8	0.00515	0.0197	100000	ENSMUSG00000006289	Osgep	18-0:pH
1180	-0.105	0.0834	-1.26	0.209	0.361	100000	ENSMUSG00000006299	Aamp	18-0:pH
888.867	0.233	0.115	2.03	0.0421	0.108	100000	ENSMUSG00000006301	Tmbim1	18-0:pH
2052.28	0.241	0.0893	2.69	0.00705	0.0257	100000	ENSMUSG00000006304	Arpc2	18-0:pH
694.277	0.0151	0.124	0.121	0.904	0.944	100000	ENSMUSG00000006307	Kmt2b	18-0:pH
35.0902	-0.154	0.404	-0.38	0.704	0.816	100000	ENSMUSG00000006310	Zbtb32	18-0:pH
1.43401	-0.119	1.51	-0.0788	0.937	NA	100000	ENSMUSG00000006313	Upk1a	18-0:pH
1321.27	0.169	0.103	1.63	0.103	0.214	100000	ENSMUSG00000006315	Tmem147	18-0:pH
4356.51	0.178	0.0894	1.99	0.0464	0.117	100000	ENSMUSG00000006333	Rps9	18-0:pH
118.099	0.436	0.19	2.29	0.0219	0.0644	100000	ENSMUSG00000006335	Tfpt	18-0:pH
66.2662	0.727	0.294	2.48	0.0133	0.0434	100000	ENSMUSG00000006342	Susd2	18-0:pH
30.2226	-0.24	0.398	-0.603	0.547	0.698	100000	ENSMUSG00000006344	Ggt5	18-0:pH
1.51487	0.901	1.81	0.499	0.618	NA	100000	ENSMUSG00000006345	Ggt1	18-0:pH
1388.86	0.54	0.199	2.71	0.00667	0.0245	100000	ENSMUSG00000006356	Crip2	18-0:pH
35.0896	0.423	0.377	1.12	0.261	0.423	100000	ENSMUSG00000006360	Crip1	18-0:pH
114.182	0.376	0.207	1.82	0.0693	0.158	100000	ENSMUSG00000006362	Cbfa2t3	18-0:pH
40.0851	-0.288	0.517	-0.558	0.577	0.721	100000	ENSMUSG00000006369	Fbln1	18-0:pH
16484.7	-0.613	0.0883	-6.94	3.85e-12	1.48e-10	100000	ENSMUSG00000006373	Pgrmc1	18-0:pH
46.7465	-0.78	0.316	-2.46	0.0138	0.0447	100000	ENSMUSG00000006378	Gcat	18-0:pH
354.46	0.494	0.131	3.78	0.000156	0.00103	100000	ENSMUSG00000006386	Tek	18-0:pH
1035.94	0.133	0.158	0.841	0.401	0.568	100000	ENSMUSG00000006390	Elovl1	18-0:pH
569.798	-0.239	0.103	-2.32	0.0201	0.0603	100000	ENSMUSG00000006392	Med8	18-0:pH
642.579	-0.564	0.639	-0.883	0.377	0.545	100000	ENSMUSG00000006398	Cdc20	18-0:pH
61.8514	2.64	0.394	6.7	2.09e-11	6.71e-10	100000	ENSMUSG00000006403	Adamts4	18-0:pH
5.59018	-0.957	0.751	-1.27	0.202	0.354	100000	ENSMUSG00000006411	Nectin4	18-0:pH
316.92	0.0319	0.138	0.232	0.817	0.89	100000	ENSMUSG00000006412	Pfdn2	18-0:pH
1386.86	0.269	0.112	2.4	0.0165	0.0515	100000	ENSMUSG00000006418	Rnf114	18-0:pH
563.186	-0.0394	0.102	-0.387	0.699	0.812	100000	ENSMUSG00000006423	C330007P06Rik	18-0:pH
4.71299	-0.117	0.984	-0.119	0.906	0.945	100000	ENSMUSG00000006435	Neurl1a	18-0:pH
936.625	1.76	0.126	13.9	3.73e-44	8.85e-41	100000	ENSMUSG00000006442	Srm	18-0:pH
899.585	0.459	0.254	1.81	0.071	0.161	100000	ENSMUSG00000006445	Epha2	18-0:pH
225.735	0.391	0.18	2.18	0.0295	0.0817	100000	ENSMUSG00000006456	Rbm14	18-0:pH
82.0524	0.4	0.168	2.37	0.0176	0.0543	100000	ENSMUSG00000006463	Zdhhc24	18-0:pH
30.4742	-0.399	0.329	-1.21	0.225	0.381	100000	ENSMUSG00000006464	Bbs1	18-0:pH
67.8829	0.0559	0.215	0.26	0.795	0.876	100000	ENSMUSG00000006471	Ndor1	18-0:pH
2460.08	-0.202	0.0769	-2.63	0.00857	0.0303	100000	ENSMUSG00000006476	Nsmf	18-0:pH
1030.91	-1.81	0.22	-8.24	1.74e-16	1.39e-14	100000	ENSMUSG00000006494	Pdk1	18-0:pH
1598.49	0.582	0.0958	6.08	1.24e-09	2.88e-08	100000	ENSMUSG00000006498	Ptbp1	18-0:pH
587.017	-1.2	0.478	-2.51	0.0121	0.0402	100000	ENSMUSG00000006517	Mvd	18-0:pH
154.944	0.397	0.21	1.89	0.0587	0.139	100000	ENSMUSG00000006519	Cyba	18-0:pH
37139.3	1.83	0.19	9.63	5.72e-22	1.15e-19	100000	ENSMUSG00000006522	Itih3	18-0:pH
336.626	0.0559	0.107	0.522	0.602	0.74	100000	ENSMUSG00000006526	Stimate	18-0:pH
554.423	0.226	0.131	1.72	0.0846	0.184	100000	ENSMUSG00000006527	Sfmbt1	18-0:pH
11835.3	-0.176	0.196	-0.897	0.369	0.538	100000	ENSMUSG00000006529	Itih1	18-0:pH
125.433	1.68	0.386	4.37	1.24e-05	0.000112	100000	ENSMUSG00000006538	Ihh	18-0:pH
7.16427	-0.00516	0.713	-0.00724	0.994	0.996	100000	ENSMUSG00000006542	Prkag3	18-0:pH
707.546	-0.3	0.14	-2.14	0.0326	0.0884	100000	ENSMUSG00000006567	Atp7b	18-0:pH
6.4478	1.64	0.825	1.99	0.0471	0.118	100000	ENSMUSG00000006574	Slc4a1	18-0:pH
238.565	0.121	0.139	0.872	0.383	0.55	100000	ENSMUSG00000006575	Rundc3a	18-0:pH
17.4416	-0.273	0.426	-0.642	0.521	0.676	100000	ENSMUSG00000006576	Slc4a3	18-0:pH
327.635	1.13	0.28	4.03	5.49e-05	0.000413	100000	ENSMUSG00000006585	Cdt1	18-0:pH
3.14902	0.678	0.973	0.697	0.486	0.646	100000	ENSMUSG00000006586	Runx1t1	18-0:pH
11.3994	-1.44	1.21	-1.19	0.234	0.39	100000	ENSMUSG00000006587	Snai3	18-0:pH
696.652	0.97	0.209	4.65	3.32e-06	3.48e-05	100000	ENSMUSG00000006589	Aprt	18-0:pH
554.777	0.324	0.114	2.83	0.00459	0.018	100000	ENSMUSG00000006599	Gtf2h1	18-0:pH
1005.54	0.0111	0.108	0.103	0.918	0.952	100000	ENSMUSG00000006611	Hfe	18-0:pH
180.236	0.671	0.345	1.95	0.0516	0.127	100000	ENSMUSG00000006641	Slc5a6	18-0:pH
3.69735	3.48	1.36	2.57	0.0103	0.0354	100000	ENSMUSG00000006642	Tcf23	18-0:pH
29.4011	1.12	0.394	2.86	0.00426	0.0169	100000	ENSMUSG00000006651	Aplp1	18-0:pH
753.683	0.0618	0.101	0.614	0.539	0.691	100000	ENSMUSG00000006673	Qrich1	18-0:pH
3.06688	-1.71	1.02	-1.68	0.0937	0.199	100000	ENSMUSG00000006675	P4htm	18-0:pH
1583.08	-0.136	0.0879	-1.55	0.121	0.241	100000	ENSMUSG00000006676	Usp19	18-0:pH
181.934	0.218	0.26	0.836	0.403	0.57	100000	ENSMUSG00000006678	Pola1	18-0:pH
2971.28	0.33	0.109	3.03	0.00242	0.0105	100000	ENSMUSG00000006699	Cdc42	18-0:pH
311.224	-0.418	0.153	-2.74	0.00613	0.0227	100000	ENSMUSG00000006705	Pknox1	18-0:pH
100.515	-2.07	0.282	-7.35	1.95e-13	9.77e-12	100000	ENSMUSG00000006711	D130043K22Rik	18-0:pH
177.463	0.324	0.233	1.39	0.165	0.304	100000	ENSMUSG00000006715	Gmnn	18-0:pH
451.126	-0.514	0.151	-3.41	0.000645	0.00347	100000	ENSMUSG00000006717	Acot13	18-0:pH
5.40166	1.66	0.892	1.86	0.0635	0.148	100000	ENSMUSG00000006720	Zfp184	18-0:pH
775.916	0.237	0.0958	2.47	0.0134	0.0438	100000	ENSMUSG00000006728	Cdk4	18-0:pH
1473.16	0.0916	0.138	0.663	0.507	0.665	100000	ENSMUSG00000006731	B4galnt1	18-0:pH
286.668	1.01	0.13	7.74	9.98e-15	6.07e-13	100000	ENSMUSG00000006732	Mettl1	18-0:pH
2749.14	0.651	0.155	4.21	2.54e-05	0.00021	100000	ENSMUSG00000006736	Tspan31	18-0:pH
904.99	0.524	0.0988	5.3	1.15e-07	1.73e-06	100000	ENSMUSG00000006740	Kif5b	18-0:pH
124.462	0.494	0.216	2.29	0.022	0.0647	100000	ENSMUSG00000006763	Saal1	18-0:pH
29.7432	-0.874	0.754	-1.16	0.247	0.407	100000	ENSMUSG00000006777	Krt23	18-0:pH
309.994	-0.709	0.188	-3.78	0.000155	0.00103	100000	ENSMUSG00000006782	Cnp	18-0:pH
4.26042	-1.25	0.922	-1.36	0.174	0.317	100000	ENSMUSG00000006784	Ttc25	18-0:pH
347.152	-0.278	0.364	-0.762	0.446	0.611	100000	ENSMUSG00000006800	Sulf2	18-0:pH
3131.65	0.132	0.147	0.898	0.369	0.538	100000	ENSMUSG00000006818	Sod2	18-0:pH
136.695	-0.863	0.229	-3.77	0.000162	0.00107	100000	ENSMUSG00000006850	Tmco6	18-0:pH
229.25	-0.284	0.154	-1.85	0.0645	0.15	100000	ENSMUSG00000006906	Stambp	18-0:pH
340.799	-0.309	0.113	-2.74	0.00618	0.0229	100000	ENSMUSG00000006920	Ezh1	18-0:pH
45.0025	-1.2	0.325	-3.7	0.000219	0.00138	100000	ENSMUSG00000006930	Hap1	18-0:pH
32.2361	0.673	0.363	1.85	0.0638	0.148	100000	ENSMUSG00000006931	P3h4	18-0:pH
3067.31	-0.0373	0.0845	-0.441	0.659	0.783	100000	ENSMUSG00000006932	Ctnnb1	18-0:pH
241.147	0.0831	0.114	0.73	0.465	0.628	100000	ENSMUSG00000006941	Eif1b	18-0:pH
162.006	0.325	0.234	1.39	0.164	0.303	100000	ENSMUSG00000006958	Chrd	18-0:pH
3704.46	0.321	0.112	2.87	0.00416	0.0165	100000	ENSMUSG00000006998	Psmd2	18-0:pH
1.33375	-0.528	1.48	-0.356	0.721	NA	100000	ENSMUSG00000007021	Syngr3	18-0:pH
1390.53	0.517	0.125	4.13	3.66e-05	0.000288	100000	ENSMUSG00000007029	Vars	18-0:pH
16.058	1.49	0.488	3.05	0.00227	0.00996	100000	ENSMUSG00000007030	Vwa7	18-0:pH
4.20306	-0.682	1.13	-0.605	0.545	0.697	100000	ENSMUSG00000007033	Hspa1l	18-0:pH
2.45254	0.143	1.18	0.121	0.903	0.944	100000	ENSMUSG00000007034	Slc44a4	18-0:pH
29.7465	-0.863	0.391	-2.21	0.0272	0.0765	100000	ENSMUSG00000007035	Msh5	18-0:pH
698.551	-0.218	0.0945	-2.31	0.0208	0.0619	100000	ENSMUSG00000007036	Abhd16a	18-0:pH
733.259	-0.109	0.102	-1.07	0.286	0.452	100000	ENSMUSG00000007038	Neu1	18-0:pH
106.199	0.606	0.21	2.88	0.00394	0.0158	100000	ENSMUSG00000007039	Ddah2	18-0:pH
361.378	0.0858	0.152	0.566	0.571	0.717	100000	ENSMUSG00000007041	Clic1	18-0:pH
307.626	-0.0265	0.178	-0.149	0.881	0.932	100000	ENSMUSG00000007050	Lsm2	18-0:pH
270.487	0.714	0.276	2.59	0.0096	0.0334	100000	ENSMUSG00000007080	Pole	18-0:pH
13.3096	-0.292	0.702	-0.416	0.677	0.797	100000	ENSMUSG00000007097	Atp1a2	18-0:pH
1.9006	3.25	1.52	2.14	0.0325	0.0882	100000	ENSMUSG00000007107	Atp1a4	18-0:pH
4.33281	2.6	1.01	2.56	0.0103	0.0355	100000	ENSMUSG00000007122	Casq1	18-0:pH
17.0082	-0.285	0.454	-0.628	0.53	0.684	100000	ENSMUSG00000007207	Stx1a	18-0:pH
41.4236	-0.436	0.313	-1.39	0.165	0.304	100000	ENSMUSG00000007216	Zfp775	18-0:pH
525.547	-0.341	0.132	-2.59	0.00952	0.0331	100000	ENSMUSG00000007338	Mrpl49	18-0:pH
21.9365	0.524	0.329	1.59	0.111	0.227	100000	ENSMUSG00000007379	Dennd2c	18-0:pH
750.625	0.0253	0.0786	0.321	0.748	0.846	100000	ENSMUSG00000007411	Mark3	18-0:pH
1123.24	0.144	0.066	2.18	0.0295	0.0818	100000	ENSMUSG00000007415	Gatad1	18-0:pH
2270.81	0.17	0.0951	1.79	0.073	0.164	100000	ENSMUSG00000007458	M6pr	18-0:pH
126.449	0.175	0.205	0.852	0.394	0.562	100000	ENSMUSG00000007476	Lrrc8a	18-0:pH
1316.84	0.114	0.105	1.09	0.277	0.441	100000	ENSMUSG00000007564	Ppp2r1a	18-0:pH
185.862	-0.702	0.164	-4.28	1.9e-05	0.000164	100000	ENSMUSG00000007570	Fance	18-0:pH
421.263	0.822	0.189	4.36	1.32e-05	0.000118	100000	ENSMUSG00000007589	Tinf2	18-0:pH
3.61307	1.77	1.16	1.53	0.127	0.25	100000	ENSMUSG00000007591	Tssk4	18-0:pH
393.603	1.65	0.207	7.95	1.87e-15	1.31e-13	100000	ENSMUSG00000007594	Hapln4	18-0:pH
371.086	0.0976	0.111	0.876	0.381	0.548	100000	ENSMUSG00000007603	Dus3l	18-0:pH
278.614	0.313	0.165	1.9	0.0577	0.138	100000	ENSMUSG00000007610	Gtpbp3	18-0:pH
510.017	0.368	0.131	2.81	0.00503	0.0194	100000	ENSMUSG00000007613	Tgfbr1	18-0:pH
230.178	0.414	0.142	2.92	0.00345	0.0142	100000	ENSMUSG00000007617	Homer1	18-0:pH
73.8462	1.67	0.501	3.33	0.000858	0.00441	100000	ENSMUSG00000007646	Rad51c	18-0:pH
61.5652	-0.369	0.284	-1.3	0.193	0.342	100000	ENSMUSG00000007655	Cav1	18-0:pH
685.778	0.379	0.116	3.27	0.00109	0.00537	100000	ENSMUSG00000007656	Arpp19	18-0:pH
734.395	0.0214	0.231	0.0927	0.926	0.957	100000	ENSMUSG00000007659	Bcl2l1	18-0:pH
1060.19	0.436	0.0963	4.53	6.03e-06	5.9e-05	100000	ENSMUSG00000007670	Khsrp	18-0:pH
617.532	0.155	0.0934	1.66	0.0968	0.204	100000	ENSMUSG00000007721	Ccdc124	18-0:pH
1649.83	0.033	0.108	0.305	0.761	0.854	100000	ENSMUSG00000007739	Cct4	18-0:pH
302.57	0.084	0.127	0.66	0.509	0.667	100000	ENSMUSG00000007777	0610009B22Rik	18-0:pH
12.3659	-0.0324	0.582	-0.0556	0.956	0.973	100000	ENSMUSG00000007783	Cpt1c	18-0:pH
538.806	0.0504	0.135	0.374	0.709	0.819	100000	ENSMUSG00000007812	Zfp655	18-0:pH
1970.46	0.0496	0.0748	0.664	0.507	0.665	100000	ENSMUSG00000007815	Rhoa	18-0:pH
1039.69	-0.605	0.133	-4.54	5.7e-06	5.61e-05	100000	ENSMUSG00000007817	Zmiz1	18-0:pH
161.029	0.862	0.18	4.8	1.58e-06	1.82e-05	100000	ENSMUSG00000007827	Ankrd26	18-0:pH
1132.17	0.127	0.105	1.21	0.226	0.383	100000	ENSMUSG00000007833	Aldh16a1	18-0:pH
1299.74	-0.18	0.141	-1.27	0.203	0.354	100000	ENSMUSG00000007836	Hnrnpa0	18-0:pH
441.955	-0.0908	0.129	-0.704	0.482	0.642	100000	ENSMUSG00000007837	Prrg2	18-0:pH
1923.53	0.446	0.141	3.16	0.00159	0.00741	100000	ENSMUSG00000007850	Hnrnph1	18-0:pH
48.469	-0.0436	0.262	-0.167	0.868	0.923	100000	ENSMUSG00000007867	Ift43	18-0:pH
1694.64	1.41	0.358	3.93	8.43e-05	0.000602	100000	ENSMUSG00000007872	Id3	18-0:pH
1157.1	-0.0198	0.136	-0.145	0.885	0.933	100000	ENSMUSG00000007880	Arid1a	18-0:pH
1.59215	0.465	1.83	0.254	0.8	NA	100000	ENSMUSG00000007888	Crlf1	18-0:pH
2004.13	-0.225	0.149	-1.51	0.132	0.257	100000	ENSMUSG00000007891	Ctsd	18-0:pH
5447.5	0.131	0.106	1.24	0.215	0.369	100000	ENSMUSG00000007892	Rplp1	18-0:pH
0.756781	0.78	2.12	0.367	0.713	NA	100000	ENSMUSG00000007908	Hmgcll1	18-0:pH
175.488	-0.0307	0.191	-0.161	0.872	0.927	100000	ENSMUSG00000007950	Abhd8	18-0:pH
79.0209	0.505	0.216	2.34	0.0195	0.0589	100000	ENSMUSG00000007987	Ift22	18-0:pH
6.67492	0.406	0.835	0.486	0.627	0.76	100000	ENSMUSG00000007989	Fzd3	18-0:pH
410.876	-3.19	0.348	-9.16	5.29e-20	7.24e-18	100000	ENSMUSG00000008035	Mid1ip1	18-0:pH
747.304	0.152	0.0788	1.93	0.0538	0.131	100000	ENSMUSG00000008036	Ap2s1	18-0:pH
421.515	-0.443	0.171	-2.59	0.0095	0.0331	100000	ENSMUSG00000008090	Fgfrl1	18-0:pH
2.21041	-0.104	1.62	-0.0645	0.949	0.97	100000	ENSMUSG00000008129	4930432K21Rik	18-0:pH
12.9067	1.62	0.683	2.37	0.0179	0.0549	100000	ENSMUSG00000008136	Fhl2	18-0:pH
1485.99	0.0663	0.0852	0.779	0.436	0.601	100000	ENSMUSG00000008140	Emc10	18-0:pH
401.824	-1.16	0.314	-3.7	0.000218	0.00137	100000	ENSMUSG00000008153	Clstn3	18-0:pH
441.447	0.0252	0.17	0.148	0.882	0.932	100000	ENSMUSG00000008167	Fbxw9	18-0:pH
12.4624	-0.7	0.52	-1.35	0.179	0.323	100000	ENSMUSG00000008193	Spib	18-0:pH
572.926	0.083	0.129	0.645	0.519	0.675	100000	ENSMUSG00000008200	Fnbp4	18-0:pH
50.3164	-0.266	0.281	-0.948	0.343	0.512	100000	ENSMUSG00000008206	Cers4	18-0:pH
832.525	-0.398	0.142	-2.81	0.00498	0.0192	100000	ENSMUSG00000008226	Scrn3	18-0:pH
276.22	-0.234	0.119	-1.97	0.0485	0.121	100000	ENSMUSG00000008301	Phax	18-0:pH
1017.92	0.346	0.154	2.25	0.0242	0.0698	100000	ENSMUSG00000008305	Tle1	18-0:pH
20.4677	-0.131	0.358	-0.365	0.715	0.823	100000	ENSMUSG00000008307	1700109H08Rik	18-0:pH
21.7764	0.808	0.424	1.91	0.0566	0.136	100000	ENSMUSG00000008318	Relt	18-0:pH
199.2	0.0228	0.165	0.138	0.89	0.937	100000	ENSMUSG00000008333	Snrpb2	18-0:pH
2612.92	-0.777	0.249	-3.13	0.00178	0.00812	100000	ENSMUSG00000008348	Ubc	18-0:pH
254.456	0.483	0.133	3.63	0.000283	0.00172	100000	ENSMUSG00000008373	Prpf31	18-0:pH
122.339	0.637	0.296	2.15	0.0316	0.0864	100000	ENSMUSG00000008384	Sertad1	18-0:pH
1712.2	-0.492	0.122	-4.02	5.74e-05	0.00043	100000	ENSMUSG00000008393	Carhsp1	18-0:pH
181.491	-0.0416	0.174	-0.238	0.812	0.886	100000	ENSMUSG00000008398	Elk3	18-0:pH
620.336	-0.0567	0.11	-0.514	0.607	0.745	100000	ENSMUSG00000008429	Herpud2	18-0:pH
189.255	0.569	0.159	3.58	0.000345	0.00203	100000	ENSMUSG00000008435	Rdh13	18-0:pH
389.879	0.536	0.122	4.39	1.15e-05	0.000105	100000	ENSMUSG00000008450	Nutf2	18-0:pH
2.93836	4.55	1.79	2.54	0.0111	0.0378	100000	ENSMUSG00000008461	Fut1	18-0:pH
1456.97	0.109	0.0815	1.34	0.18	0.324	100000	ENSMUSG00000008475	Arpc5	18-0:pH
47.0404	0.266	0.395	0.673	0.501	0.66	100000	ENSMUSG00000008496	Pou2f2	18-0:pH
41887.2	0.0108	0.15	0.0722	0.942	0.966	100000	ENSMUSG00000008540	Mgst1	18-0:pH
1171.67	-0.694	0.15	-4.63	3.73e-06	3.87e-05	100000	ENSMUSG00000008575	Nfib	18-0:pH
2.8795	0.306	1.17	0.263	0.793	0.875	100000	ENSMUSG00000008601	Rab25	18-0:pH
855.628	0.346	0.143	2.41	0.0158	0.0497	100000	ENSMUSG00000008604	Ubqln4	18-0:pH
3218.18	0.0605	0.114	0.529	0.597	0.736	100000	ENSMUSG00000008668	Rps18	18-0:pH
6685.51	0.253	0.0755	3.36	0.000788	0.00412	100000	ENSMUSG00000008682	Rpl10	18-0:pH
1818.43	0.387	0.136	2.84	0.00452	0.0177	100000	ENSMUSG00000008683	Rps15a	18-0:pH
989.984	0.105	0.122	0.86	0.39	0.557	100000	ENSMUSG00000008690	Ncaph2	18-0:pH
1063.01	-0.183	0.0942	-1.94	0.0522	0.128	100000	ENSMUSG00000008730	Hipk1	18-0:pH
44.9058	0.461	0.489	0.943	0.346	0.514	100000	ENSMUSG00000008734	Gprc5b	18-0:pH
800.479	0.295	0.152	1.94	0.0526	0.128	100000	ENSMUSG00000008763	Man1a2	18-0:pH
87.5466	-0.111	0.211	-0.527	0.599	0.737	100000	ENSMUSG00000008822	Acyp1	18-0:pH
438.724	0.709	0.207	3.43	0.000614	0.00332	100000	ENSMUSG00000008845	Cd163	18-0:pH
865.95	-1.27	0.195	-6.51	7.43e-11	2.17e-09	100000	ENSMUSG00000008855	Hdac5	18-0:pH
465.438	-0.0421	0.112	-0.375	0.707	0.818	100000	ENSMUSG00000008859	Rala	18-0:pH
1221.5	0.113	0.101	1.12	0.261	0.424	100000	ENSMUSG00000008892	Vdac3	18-0:pH
259.029	-0.116	0.126	-0.919	0.358	0.527	100000	ENSMUSG00000008958	Vps72	18-0:pH
699.396	-0.618	0.133	-4.66	3.18e-06	3.35e-05	100000	ENSMUSG00000008976	Gabpa	18-0:pH
55.0552	-0.795	0.365	-2.18	0.0293	0.0813	100000	ENSMUSG00000008999	Bmp7	18-0:pH
855.987	2.12	0.194	10.9	1.09e-27	4.99e-25	100000	ENSMUSG00000009013	Dynll1	18-0:pH
454.41	0.646	0.138	4.67	3.04e-06	3.22e-05	100000	ENSMUSG00000009030	Pdcl	18-0:pH
698.485	0.0236	0.138	0.172	0.864	0.921	100000	ENSMUSG00000009035	Tmem184b	18-0:pH
681.025	0.0907	0.0967	0.938	0.348	0.517	100000	ENSMUSG00000009073	Nf2	18-0:pH
35.8548	0.0405	0.276	0.147	0.883	0.933	100000	ENSMUSG00000009076	Zmat5	18-0:pH
1867.28	-0.0339	0.0826	-0.411	0.681	0.8	100000	ENSMUSG00000009079	Ewsr1	18-0:pH
1481.87	0.146	0.115	1.27	0.205	0.358	100000	ENSMUSG00000009090	Ap1b1	18-0:pH
277.615	4.77	0.777	6.14	8.23e-10	1.99e-08	100000	ENSMUSG00000009092	Derl3	18-0:pH
2.4284	-0.326	1.16	-0.28	0.779	0.866	100000	ENSMUSG00000009097	Tbx1	18-0:pH
27.3941	1.16	0.543	2.14	0.0321	0.0874	100000	ENSMUSG00000009108	Gnat2	18-0:pH
942.585	0.0827	0.105	0.789	0.43	0.596	100000	ENSMUSG00000009112	Bcl2l13	18-0:pH
7.77299	-2.61	0.757	-3.45	0.000551	0.00302	100000	ENSMUSG00000009115	Spatc1l	18-0:pH
195.612	-0.709	0.227	-3.13	0.00175	0.00805	100000	ENSMUSG00000009145	Dqx1	18-0:pH
104.363	0.31	0.164	1.89	0.0587	0.139	100000	ENSMUSG00000009207	Lnpk	18-0:pH
15.4252	1.62	0.798	2.03	0.0423	0.109	100000	ENSMUSG00000009246	Trpm5	18-0:pH
1885.51	-0.757	0.169	-4.49	7.21e-06	6.93e-05	100000	ENSMUSG00000009281	Rarres2	18-0:pH
3692.08	-0.339	0.0918	-3.7	0.000218	0.00137	100000	ENSMUSG00000009291	Pttg1ip	18-0:pH
130.095	-0.168	0.22	-0.766	0.444	0.609	100000	ENSMUSG00000009292	Trpm2	18-0:pH
656.864	0.766	0.136	5.64	1.71e-08	3.08e-07	100000	ENSMUSG00000009293	Ube2g2	18-0:pH
1415.8	-0.224	0.111	-2.01	0.0445	0.113	100000	ENSMUSG00000009376	Met	18-0:pH
1215.11	0.827	0.179	4.61	3.98e-06	4.09e-05	100000	ENSMUSG00000009378	Slc16a12	18-0:pH
1.45449	1.48	1.54	0.96	0.337	NA	100000	ENSMUSG00000009394	Syn2	18-0:pH
115.943	-0.289	0.175	-1.66	0.0979	0.206	100000	ENSMUSG00000009406	Elk1	18-0:pH
194.361	0.129	0.21	0.615	0.539	0.691	100000	ENSMUSG00000009418	Nav1	18-0:pH
1441.46	-0.0549	0.128	-0.428	0.669	0.79	100000	ENSMUSG00000009470	Tnpo1	18-0:pH
239.656	-0.142	0.131	-1.09	0.277	0.442	100000	ENSMUSG00000009535	Rnmt	18-0:pH
26.4896	-0.208	0.31	-0.672	0.502	0.66	100000	ENSMUSG00000009545	Kcnq1	18-0:pH
525.729	0.181	0.0924	1.96	0.0502	0.124	100000	ENSMUSG00000009549	Srp14	18-0:pH
638.688	0.38	0.122	3.1	0.00191	0.00866	100000	ENSMUSG00000009555	Cdk9	18-0:pH
521.75	0.45	0.108	4.15	3.28e-05	0.000261	100000	ENSMUSG00000009563	Tor2a	18-0:pH
2803.16	-0.479	0.179	-2.68	0.00746	0.027	100000	ENSMUSG00000009566	Fpgs	18-0:pH
597.972	-0.0681	0.232	-0.294	0.769	0.86	100000	ENSMUSG00000009569	Mrtfb	18-0:pH
832.992	0.151	0.133	1.13	0.258	0.42	100000	ENSMUSG00000009575	Cbx5	18-0:pH
58.0694	-0.21	0.235	-0.893	0.372	0.54	100000	ENSMUSG00000009585	Apobec3	18-0:pH
10977.6	-1.62	0.227	-7.13	1.04e-12	4.51e-11	100000	ENSMUSG00000009614	Sardh	18-0:pH
1068.29	-0.00739	0.119	-0.0619	0.951	0.971	100000	ENSMUSG00000009621	Vav2	18-0:pH
453.664	0.395	0.142	2.78	0.00546	0.0207	100000	ENSMUSG00000009630	Ppp2cb	18-0:pH
2179.4	0.0858	0.498	0.172	0.863	0.921	100000	ENSMUSG00000009633	G0s2	18-0:pH
225.188	-0.148	0.175	-0.842	0.4	0.567	100000	ENSMUSG00000009640	Dmap1	18-0:pH
795.516	0.244	0.131	1.85	0.0639	0.149	100000	ENSMUSG00000009646	Pla2g12b	18-0:pH
382.888	-1.04	0.184	-5.68	1.35e-08	2.47e-07	100000	ENSMUSG00000009647	Mcu	18-0:pH
492.107	-0.47	0.171	-2.75	0.00595	0.0221	100000	ENSMUSG00000009654	Oit3	18-0:pH
740.44	-0.0925	0.112	-0.823	0.41	0.578	100000	ENSMUSG00000009681	Bcr	18-0:pH
103.131	1.34	0.243	5.53	3.27e-08	5.49e-07	100000	ENSMUSG00000009687	Fxyd5	18-0:pH
7.13516	0.954	0.814	1.17	0.241	0.399	100000	ENSMUSG00000009731	Kcnd1	18-0:pH
168.985	0.148	0.191	0.773	0.44	0.605	100000	ENSMUSG00000009733	Tfcp2	18-0:pH
153.635	-0.379	0.204	-1.86	0.0636	0.148	100000	ENSMUSG00000009739	Pou6f1	18-0:pH
907.025	-0.162	0.093	-1.74	0.0817	0.179	100000	ENSMUSG00000009741	Ubp1	18-0:pH
299.439	0.0164	0.206	0.0797	0.936	0.963	100000	ENSMUSG00000009772	Nuak2	18-0:pH
387.954	0.101	0.207	0.488	0.625	0.759	100000	ENSMUSG00000009828	Cilk1	18-0:pH
2166.73	-0.984	0.151	-6.54	6.17e-11	1.83e-09	100000	ENSMUSG00000009863	Sdhb	18-0:pH
1.77341	-0.516	1.56	-0.331	0.74	0.842	100000	ENSMUSG00000009876	Cox4i2	18-0:pH
1223.67	-0.128	0.143	-0.89	0.373	0.541	100000	ENSMUSG00000009894	Snap47	18-0:pH
364.325	-0.494	0.153	-3.22	0.0013	0.00623	100000	ENSMUSG00000009905	Kdsr	18-0:pH
981.426	-0.13	0.0821	-1.58	0.115	0.233	100000	ENSMUSG00000009907	Vps4b	18-0:pH
2844.11	0.14	0.0996	1.4	0.16	0.299	100000	ENSMUSG00000009927	Rps25	18-0:pH
515.225	-0.16	0.135	-1.18	0.236	0.394	100000	ENSMUSG00000009995	Taz	18-0:pH
7.13654	-0.783	0.694	-1.13	0.259	0.421	100000	ENSMUSG00000010021	Kif19a	18-0:pH
5964.82	0.0589	0.336	0.175	0.861	0.92	100000	ENSMUSG00000010025	Aldh3a2	18-0:pH
3.05613	0.59	0.918	0.642	0.521	0.676	100000	ENSMUSG00000010044	Zmynd10	18-0:pH
453.106	0.147	0.123	1.19	0.235	0.392	100000	ENSMUSG00000010045	Tmem115	18-0:pH
1003.74	0.18	0.114	1.58	0.113	0.23	100000	ENSMUSG00000010047	Hyal2	18-0:pH
876.872	0.597	0.118	5.07	4.07e-07	5.38e-06	100000	ENSMUSG00000010048	Ifrd2	18-0:pH
419.72	0.479	0.274	1.75	0.0799	0.176	100000	ENSMUSG00000010051	Hyal1	18-0:pH
341.606	0.32	0.134	2.38	0.0172	0.0534	100000	ENSMUSG00000010054	Tusc2	18-0:pH
190.93	-0.0239	0.139	-0.172	0.864	0.921	100000	ENSMUSG00000010057	Nprl2	18-0:pH
20723	-1.72	0.241	-7.13	9.79e-13	4.26e-11	100000	ENSMUSG00000010064	Slc38a3	18-0:pH
100.832	0.836	0.193	4.34	1.41e-05	0.000126	100000	ENSMUSG00000010067	Rassf1	18-0:pH
6.17665	-1.1	0.912	-1.2	0.228	0.385	100000	ENSMUSG00000010080	Epn3	18-0:pH
1035.45	0.908	0.194	4.67	3e-06	3.18e-05	100000	ENSMUSG00000010095	Slc3a2	18-0:pH
1104.57	0.619	0.116	5.35	8.61e-08	1.33e-06	100000	ENSMUSG00000010097	Nxf1	18-0:pH
1012.42	0.621	0.171	3.64	0.000271	0.00165	100000	ENSMUSG00000010110	Stx5a	18-0:pH
1624	-1.71	0.271	-6.31	2.71e-10	7.15e-09	100000	ENSMUSG00000010122	Slc47a1	18-0:pH
7.23555	0.111	0.681	0.163	0.871	0.926	100000	ENSMUSG00000010142	Tnfrsf13b	18-0:pH
6.87038	1.69	0.937	1.81	0.0707	0.161	100000	ENSMUSG00000010154	Spire2	18-0:pH
2228.8	-0.0844	0.198	-0.426	0.67	0.79	100000	ENSMUSG00000010175	Prox1	18-0:pH
3288.35	-0.316	0.0836	-3.78	0.000155	0.00103	100000	ENSMUSG00000010277	2610507B11Rik	18-0:pH
213.627	0.0366	0.138	0.265	0.791	0.874	100000	ENSMUSG00000010290	AI597479	18-0:pH
227.212	0.259	0.217	1.19	0.233	0.39	100000	ENSMUSG00000010307	Tmem86a	18-0:pH
4.44592	3.1	1.44	2.16	0.0307	0.0843	100000	ENSMUSG00000010311	Optc	18-0:pH
3.67022	-0.298	1.01	-0.295	0.768	0.859	100000	ENSMUSG00000010342	Tex14	18-0:pH
148.855	-0.242	0.153	-1.59	0.113	0.229	100000	ENSMUSG00000010358	Ifi35	18-0:pH
95.8017	-1.91	0.326	-5.87	4.45e-09	9.05e-08	100000	ENSMUSG00000010362	Rdm1	18-0:pH
547.042	0.0896	0.113	0.793	0.428	0.594	100000	ENSMUSG00000010376	Nedd8	18-0:pH
752.643	-0.0974	0.101	-0.959	0.337	0.506	100000	ENSMUSG00000010392	Gosr1	18-0:pH
640.419	0.303	0.117	2.6	0.00934	0.0327	100000	ENSMUSG00000010406	Mrpl52	18-0:pH
848.739	-0.419	0.126	-3.34	0.000852	0.00438	100000	ENSMUSG00000010453	Kansl3	18-0:pH
5.95941	1.14	0.704	1.62	0.106	0.218	100000	ENSMUSG00000010461	Eya4	18-0:pH
603.035	-0.0207	0.128	-0.161	0.872	0.927	100000	ENSMUSG00000010517	Faf1	18-0:pH
4.26848	0.475	0.792	0.6	0.549	0.7	100000	ENSMUSG00000010538	Tsacc	18-0:pH
323.961	0.15	0.119	1.26	0.207	0.36	100000	ENSMUSG00000010554	Mettl16	18-0:pH
1597.45	-0.879	0.238	-3.7	0.000214	0.00135	100000	ENSMUSG00000010601	Apol7a	18-0:pH
249.699	-0.566	0.152	-3.72	0.000201	0.00128	100000	ENSMUSG00000010607	Pigyl	18-0:pH
1278.52	0.204	0.0823	2.48	0.013	0.0426	100000	ENSMUSG00000010608	Rbm25	18-0:pH
2741.79	-1.43	0.24	-5.95	2.66e-09	5.71e-08	100000	ENSMUSG00000010609	Psen2	18-0:pH
11785.7	-1.96	0.296	-6.61	3.78e-11	1.16e-09	100000	ENSMUSG00000010651	Acaa1b	18-0:pH
23.3414	0.576	0.384	1.5	0.134	0.26	100000	ENSMUSG00000010660	Plcd1	18-0:pH
6723.35	-1.35	0.253	-5.35	8.98e-08	1.39e-06	100000	ENSMUSG00000010663	Fads1	18-0:pH
86.9849	-0.28	0.199	-1.4	0.16	0.298	100000	ENSMUSG00000010721	Lmbr1	18-0:pH
27.8944	-0.0891	0.482	-0.185	0.853	0.915	100000	ENSMUSG00000010751	Tnfrsf22	18-0:pH
682.603	-0.176	0.153	-1.15	0.25	0.411	100000	ENSMUSG00000010755	Cars	18-0:pH
16.4256	0.893	0.876	1.02	0.308	0.476	100000	ENSMUSG00000010760	Phlda2	18-0:pH
119.741	1.05	0.253	4.17	3.09e-05	0.000248	100000	ENSMUSG00000010797	Wnt2	18-0:pH
18.318	1.03	0.501	2.07	0.0389	0.102	100000	ENSMUSG00000010830	Kdelr3	18-0:pH
213.198	-0.218	0.223	-0.976	0.329	0.497	100000	ENSMUSG00000010911	Apip	18-0:pH
609.529	0.322	0.0969	3.32	0.000895	0.00456	100000	ENSMUSG00000010914	Pdhx	18-0:pH
608.195	-0.237	0.0978	-2.42	0.0155	0.049	100000	ENSMUSG00000010936	Vac14	18-0:pH
10.5367	0.221	0.594	0.372	0.71	0.82	100000	ENSMUSG00000011008	Mcoln2	18-0:pH
12.7072	-0.518	0.469	-1.11	0.269	0.432	100000	ENSMUSG00000011034	Slc5a1	18-0:pH
1088.2	0.204	0.109	1.87	0.0614	0.144	100000	ENSMUSG00000011096	Akt1s1	18-0:pH
681.718	0.345	0.122	2.82	0.00481	0.0187	100000	ENSMUSG00000011114	Tbrg1	18-0:pH
309.416	-1.06	0.299	-3.53	0.000409	0.00235	100000	ENSMUSG00000011148	Adssl1	18-0:pH
327.915	-0.107	0.117	-0.916	0.36	0.529	100000	ENSMUSG00000011158	Brf1	18-0:pH
2888.79	1.2	0.168	7.14	9.16e-13	4.02e-11	100000	ENSMUSG00000011179	Odc1	18-0:pH
61.2351	0.35	0.22	1.59	0.111	0.227	100000	ENSMUSG00000011254	Thg1l	18-0:pH
74.0125	1.2	0.228	5.26	1.43e-07	2.08e-06	100000	ENSMUSG00000011256	Adam19	18-0:pH
1166.31	0.553	0.101	5.49	4.09e-08	6.71e-07	100000	ENSMUSG00000011257	Pabpc4	18-0:pH
245.587	-0.439	0.143	-3.08	0.00207	0.00922	100000	ENSMUSG00000011263	Exoc3l2	18-0:pH
6.63473	-0.45	0.628	-0.716	0.474	0.636	100000	ENSMUSG00000011267	Zfp296	18-0:pH
1367.82	1.01	0.24	4.23	2.37e-05	0.000198	100000	ENSMUSG00000011305	Plin5	18-0:pH
331.581	-0.0918	0.147	-0.626	0.531	0.685	100000	ENSMUSG00000011306	Sugp1	18-0:pH
1524.25	-1.08	0.109	-9.9	4.15e-23	9.52e-21	100000	ENSMUSG00000011382	Dhdh	18-0:pH
137.048	0.0219	0.16	0.137	0.891	0.937	100000	ENSMUSG00000011427	Zfp790	18-0:pH
1.79861	0.255	1.1	0.231	0.817	0.89	100000	ENSMUSG00000011589	Fsd1	18-0:pH
93.1232	-0.332	0.178	-1.86	0.0629	0.147	100000	ENSMUSG00000011658	Fuz	18-0:pH
2.10862	0.284	1.54	0.184	0.854	0.915	100000	ENSMUSG00000011751	Sptbn4	18-0:pH
2974.37	-0.126	0.112	-1.12	0.264	0.426	100000	ENSMUSG00000011752	Pgam1	18-0:pH
2276.86	-0.501	0.159	-3.14	0.00167	0.00769	100000	ENSMUSG00000011831	Evi5	18-0:pH
125.568	-0.225	0.187	-1.2	0.229	0.385	100000	ENSMUSG00000011832	Evi5l	18-0:pH
210.902	0.045	0.145	0.311	0.756	0.851	100000	ENSMUSG00000011837	Snapc2	18-0:pH
334.184	0.277	0.147	1.88	0.0595	0.141	100000	ENSMUSG00000011877	Git1	18-0:pH
128.897	0.223	0.253	0.882	0.378	0.545	100000	ENSMUSG00000011884	Gltp	18-0:pH
609.372	-0.138	0.0899	-1.54	0.124	0.247	100000	ENSMUSG00000011958	Bnip2	18-0:pH
423.449	0.315	0.131	2.4	0.0164	0.0512	100000	ENSMUSG00000011960	Ccnt1	18-0:pH
154.531	0.0411	0.18	0.229	0.819	0.891	100000	ENSMUSG00000012017	Scarf2	18-0:pH
106.914	0.249	0.179	1.39	0.163	0.302	100000	ENSMUSG00000012076	Brms1l	18-0:pH
710.217	0.222	0.107	2.07	0.0388	0.102	100000	ENSMUSG00000012114	Med15	18-0:pH
642.547	0.577	0.135	4.26	2.04e-05	0.000175	100000	ENSMUSG00000012117	Dhdds	18-0:pH
43.2606	-1.23	0.469	-2.63	0.00845	0.03	100000	ENSMUSG00000012123	Crybg2	18-0:pH
3.07117	-1.12	0.87	-1.28	0.199	0.349	100000	ENSMUSG00000012126	Ubxn11	18-0:pH
9.89644	0.0926	0.603	0.154	0.878	0.93	100000	ENSMUSG00000012187	Mogat1	18-0:pH
227.101	0.296	0.173	1.71	0.0874	0.189	100000	ENSMUSG00000012296	Tjap1	18-0:pH
10.7852	-0.673	0.599	-1.12	0.262	0.424	100000	ENSMUSG00000012350	Ehf	18-0:pH
3663.11	0.21	0.106	1.99	0.047	0.118	100000	ENSMUSG00000012405	Rpl15	18-0:pH
882.415	0.524	0.104	5.05	4.44e-07	5.81e-06	100000	ENSMUSG00000012422	Tmem167	18-0:pH
5299.43	1.73	0.331	5.22	1.81e-07	2.58e-06	100000	ENSMUSG00000012428	Steap4	18-0:pH
87.5846	-0.851	0.257	-3.31	0.000949	0.00478	100000	ENSMUSG00000012429	Mplkip	18-0:pH
274.413	0.402	0.431	0.932	0.351	0.52	100000	ENSMUSG00000012443	Kif11	18-0:pH
80.8367	0.107	0.266	0.4	0.689	0.805	100000	ENSMUSG00000012483	Rpa3	18-0:pH
176.501	0.886	0.29	3.06	0.00225	0.00989	100000	ENSMUSG00000012519	Mlkl	18-0:pH
739.566	0.101	0.0948	1.06	0.289	0.454	100000	ENSMUSG00000012535	Tnpo3	18-0:pH
177.9	-0.32	0.193	-1.66	0.0977	0.206	100000	ENSMUSG00000012609	Ttll5	18-0:pH
187.275	0.37	0.142	2.61	0.00898	0.0315	100000	ENSMUSG00000012640	Zfp715	18-0:pH
3617.34	0.327	0.0784	4.17	3.06e-05	0.000246	100000	ENSMUSG00000012848	Rps5	18-0:pH
4.59785	-0.865	0.819	-1.06	0.291	0.458	100000	ENSMUSG00000012889	Podnl1	18-0:pH
100.298	-0.567	0.258	-2.2	0.0282	0.0787	100000	ENSMUSG00000013033	Adgrl1	18-0:pH
251.289	-0.158	0.152	-1.04	0.297	0.465	100000	ENSMUSG00000013076	Amotl1	18-0:pH
124.175	-0.105	0.229	-0.459	0.647	0.775	100000	ENSMUSG00000013089	Etv5	18-0:pH
3.53446	1.47	0.887	1.66	0.0971	0.205	100000	ENSMUSG00000013091	Tmem190	18-0:pH
190.587	0.442	0.257	1.72	0.0855	0.185	100000	ENSMUSG00000013150	Gfod2	18-0:pH
23.4802	1.15	0.538	2.13	0.0328	0.0889	100000	ENSMUSG00000013155	Enkd1	18-0:pH
0.903249	1.04	2.19	0.474	0.636	NA	100000	ENSMUSG00000013158	4933405L10Rik	18-0:pH
1231.89	0.431	0.114	3.79	0.000154	0.00102	100000	ENSMUSG00000013160	Atp6v0d1	18-0:pH
174.365	-0.366	0.249	-1.47	0.142	0.272	100000	ENSMUSG00000013236	Ptprs	18-0:pH
178.571	0.651	0.282	2.31	0.0208	0.062	100000	ENSMUSG00000013275	Slc41a1	18-0:pH
5.47456	0.175	0.824	0.212	0.832	0.9	100000	ENSMUSG00000013367	Iglon5	18-0:pH
2.40184	-1.33	1.37	-0.977	0.328	0.496	100000	ENSMUSG00000013418	B4galnt2	18-0:pH
22.763	0.167	0.423	0.394	0.693	0.808	100000	ENSMUSG00000013419	Zfp651	18-0:pH
436.268	-0.197	0.108	-1.82	0.0685	0.156	100000	ENSMUSG00000013465	Nelfb	18-0:pH
6.24316	-2.5	0.968	-2.59	0.00969	0.0337	100000	ENSMUSG00000013483	Card14	18-0:pH
158.072	-0.462	0.207	-2.23	0.0258	0.0736	100000	ENSMUSG00000013495	Tmem175	18-0:pH
590.119	0.0898	0.139	0.644	0.519	0.675	100000	ENSMUSG00000013539	Tango2	18-0:pH
6.93366	0.586	0.758	0.773	0.44	0.605	100000	ENSMUSG00000013584	Aldh1a2	18-0:pH
3410.62	-0.248	0.0989	-2.5	0.0123	0.0408	100000	ENSMUSG00000013593	Ndufs2	18-0:pH
522.305	-0.353	0.114	-3.1	0.00192	0.00867	100000	ENSMUSG00000013622	Atraid	18-0:pH
653.433	1.62	0.194	8.36	6.54e-17	5.57e-15	100000	ENSMUSG00000013629	Cad	18-0:pH
335.926	-0.212	0.172	-1.23	0.217	0.372	100000	ENSMUSG00000013646	Sh3bp5l	18-0:pH
1029.13	-0.00648	0.107	-0.0606	0.952	0.971	100000	ENSMUSG00000013662	Atad1	18-0:pH
1886.87	-0.292	0.0864	-3.37	0.000744	0.00392	100000	ENSMUSG00000013663	Pten	18-0:pH
547.139	0.294	0.13	2.27	0.0233	0.0678	100000	ENSMUSG00000013698	Pea15a	18-0:pH
1434.73	-0.0232	0.0928	-0.25	0.803	0.88	100000	ENSMUSG00000013701	Timm23	18-0:pH
25.9917	-0.363	0.41	-0.885	0.376	0.544	100000	ENSMUSG00000013707	Tnfaip8l2	18-0:pH
273.151	-0.124	0.134	-0.932	0.351	0.52	100000	ENSMUSG00000013736	Trnt1	18-0:pH
1400.58	-0.0189	0.0966	-0.195	0.845	0.909	100000	ENSMUSG00000013787	Ehmt2	18-0:pH
439.245	0.0381	0.121	0.315	0.753	0.849	100000	ENSMUSG00000013822	Elof1	18-0:pH
455.642	-0.303	0.127	-2.38	0.0172	0.0534	100000	ENSMUSG00000013833	Med16	18-0:pH
3199.05	0.476	0.197	2.42	0.0155	0.049	100000	ENSMUSG00000013846	St3gal1	18-0:pH
2058.38	0.169	0.115	1.47	0.142	0.272	100000	ENSMUSG00000013858	Tmem259	18-0:pH
262.919	-0.0419	0.107	-0.39	0.696	0.81	100000	ENSMUSG00000013878	Rnf170	18-0:pH
11.774	1.52	0.653	2.33	0.0199	0.0598	100000	ENSMUSG00000013921	Clip3	18-0:pH
28.0382	0.209	0.413	0.507	0.612	0.748	100000	ENSMUSG00000013973	Dedd	18-0:pH
5.10319	1.01	0.728	1.39	0.164	0.303	100000	ENSMUSG00000013974	Mcemp1	18-0:pH
1297.97	-0.348	0.107	-3.24	0.00121	0.00586	100000	ENSMUSG00000013997	Nit1	18-0:pH
13.1034	-1.4	0.471	-2.96	0.00304	0.0128	100000	ENSMUSG00000014030	Pax5	18-0:pH
138.298	0.63	0.17	3.71	0.000209	0.00132	100000	ENSMUSG00000014039	Prdm15	18-0:pH
319.957	0.395	0.164	2.4	0.0162	0.0508	100000	ENSMUSG00000014074	Rnf168	18-0:pH
20.7511	-0.929	0.418	-2.22	0.0263	0.0746	100000	ENSMUSG00000014075	Tctex1d2	18-0:pH
5911.89	0.431	0.143	3.02	0.00249	0.0108	100000	ENSMUSG00000014077	Chp1	18-0:pH
15.7771	0.000425	0.433	0.000981	0.999	1	100000	ENSMUSG00000014158	Trpv4	18-0:pH
186.074	-0.199	0.324	-0.616	0.538	0.69	100000	ENSMUSG00000014164	Klhl3	18-0:pH
345.196	0.357	0.139	2.56	0.0105	0.036	100000	ENSMUSG00000014177	Tvp23b	18-0:pH
544.1	-0.201	0.12	-1.68	0.093	0.198	100000	ENSMUSG00000014195	Dnajc7	18-0:pH
664.824	0.684	0.205	3.34	0.000832	0.00431	100000	ENSMUSG00000014226	Cacybp	18-0:pH
24.2509	-0.8	0.362	-2.21	0.0271	0.0763	100000	ENSMUSG00000014232	Cluap1	18-0:pH
111.081	-0.405	0.246	-1.65	0.0993	0.208	100000	ENSMUSG00000014243	Zswim7	18-0:pH
90.5658	0.393	0.213	1.84	0.0651	0.151	100000	ENSMUSG00000014245	Pigl	18-0:pH
613.909	-0.322	0.173	-1.86	0.0632	0.147	100000	ENSMUSG00000014294	Ndufa2	18-0:pH
82.0611	-0.069	0.216	-0.319	0.749	0.847	100000	ENSMUSG00000014301	Pam16	18-0:pH
45.86	0.404	0.353	1.14	0.253	0.414	100000	ENSMUSG00000014303	Glis2	18-0:pH
1643.87	-0.37	0.124	-3	0.00273	0.0117	100000	ENSMUSG00000014313	Cox6c	18-0:pH
79.7	0.201	0.335	0.601	0.548	0.699	100000	ENSMUSG00000014329	Bicc1	18-0:pH
1036.24	0.154	0.126	1.22	0.223	0.378	100000	ENSMUSG00000014349	Ube2z	18-0:pH
578.637	0.338	0.174	1.94	0.0519	0.127	100000	ENSMUSG00000014353	Tmem87b	18-0:pH
1015.36	-0.0638	0.0699	-0.913	0.361	0.53	100000	ENSMUSG00000014355	Anapc1	18-0:pH
432.864	0.195	0.112	1.74	0.0814	0.179	100000	ENSMUSG00000014361	Mertk	18-0:pH
696.793	0.3	0.0941	3.19	0.00143	0.00679	100000	ENSMUSG00000014402	Tsg101	18-0:pH
374.652	-0.0568	0.125	-0.455	0.649	0.777	100000	ENSMUSG00000014418	Hps5	18-0:pH
461.324	-0.382	0.107	-3.57	0.000358	0.0021	100000	ENSMUSG00000014426	Map3k4	18-0:pH
239.682	0.562	0.184	3.05	0.00226	0.00995	100000	ENSMUSG00000014444	Piezo1	18-0:pH
22.5681	0.725	0.346	2.09	0.0363	0.0963	100000	ENSMUSG00000014453	Blk	18-0:pH
222.67	-0.169	0.146	-1.15	0.249	0.41	100000	ENSMUSG00000014470	Rnf166	18-0:pH
684.597	-0.08	0.095	-0.842	0.4	0.567	100000	ENSMUSG00000014496	Ankrd28	18-0:pH
771.194	0.564	0.142	3.97	7.16e-05	0.000523	100000	ENSMUSG00000014498	Ankrd52	18-0:pH
106.09	-0.0672	0.231	-0.291	0.771	0.861	100000	ENSMUSG00000014503	Pkd2l2	18-0:pH
397.959	0.694	0.11	6.3	2.97e-10	7.77e-09	100000	ENSMUSG00000014504	Srp19	18-0:pH
1692.12	-0.345	0.182	-1.89	0.0583	0.139	100000	ENSMUSG00000014542	Clec4f	18-0:pH
0.877502	1.75	2.58	0.677	0.498	NA	100000	ENSMUSG00000014543	Klra17	18-0:pH
465.58	-0.12	0.121	-0.996	0.319	0.487	100000	ENSMUSG00000014547	Wdfy2	18-0:pH
269.985	0.247	0.122	2.03	0.0427	0.11	100000	ENSMUSG00000014550	Rbsn	18-0:pH
188.396	0.282	0.161	1.75	0.0808	0.178	100000	ENSMUSG00000014551	Mrps25	18-0:pH
207.382	-0.227	0.129	-1.76	0.0781	0.173	100000	ENSMUSG00000014554	Dguok	18-0:pH
64.4261	0.033	0.253	0.13	0.896	0.941	100000	ENSMUSG00000014592	Camta1	18-0:pH
327.007	0.0658	0.174	0.378	0.706	0.816	100000	ENSMUSG00000014599	Csf1	18-0:pH
360.138	-0.176	0.133	-1.32	0.186	0.333	100000	ENSMUSG00000014601	Strip1	18-0:pH
3.4963	-1.11	0.969	-1.14	0.254	0.415	100000	ENSMUSG00000014602	Kif1a	18-0:pH
1352.17	-0.248	0.133	-1.86	0.0629	0.147	100000	ENSMUSG00000014606	Slc25a11	18-0:pH
2.05254	-5.05	1.98	-2.55	0.0107	0.0366	100000	ENSMUSG00000014609	Chrne	18-0:pH
162.292	0.222	0.167	1.33	0.184	0.33	100000	ENSMUSG00000014633	Cmc2	18-0:pH
244.175	-0.0477	0.121	-0.393	0.694	0.808	100000	ENSMUSG00000014668	Chfr	18-0:pH
1.69225	2.37	1.7	1.39	0.163	0.302	100000	ENSMUSG00000014686	Ceacam16	18-0:pH
6.15807	0.421	0.81	0.52	0.603	0.742	100000	ENSMUSG00000014704	Hoxa2	18-0:pH
1443.56	-0.208	0.102	-2.03	0.0422	0.108	100000	ENSMUSG00000014748	Tex261	18-0:pH
396.909	0.00441	0.118	0.0373	0.97	0.982	100000	ENSMUSG00000014763	Fam120b	18-0:pH
218.799	0.18	0.135	1.33	0.182	0.328	100000	ENSMUSG00000014767	Tbp	18-0:pH
1806.34	0.0809	0.121	0.67	0.503	0.661	100000	ENSMUSG00000014769	Psmb1	18-0:pH
152.357	0.222	0.266	0.836	0.403	0.571	100000	ENSMUSG00000014773	Dll1	18-0:pH
23.1269	0.956	0.436	2.19	0.0285	0.0794	100000	ENSMUSG00000014776	Nol3	18-0:pH
186.217	-0.111	0.188	-0.588	0.556	0.706	100000	ENSMUSG00000014778	Fhod1	18-0:pH
2.79923	0.29	1.17	0.249	0.804	0.881	100000	ENSMUSG00000014782	Plekhg4	18-0:pH
24.4645	0.309	0.46	0.671	0.502	0.661	100000	ENSMUSG00000014786	Slc9a5	18-0:pH
314.286	-0.058	0.193	-0.301	0.764	0.856	100000	ENSMUSG00000014791	Elmo3	18-0:pH
3.41659	1.48	1.33	1.11	0.266	0.43	100000	ENSMUSG00000014813	Stc1	18-0:pH
40.5389	0.624	0.332	1.88	0.0604	0.143	100000	ENSMUSG00000014837	4931428F04Rik	18-0:pH
6.73419	0.973	0.832	1.17	0.242	0.401	100000	ENSMUSG00000014846	Tppp3	18-0:pH
245.072	0.00911	0.193	0.0471	0.962	0.977	100000	ENSMUSG00000014850	Msh3	18-0:pH
75.4543	-1.12	0.291	-3.84	0.000122	0.000831	100000	ENSMUSG00000014852	Adamts13	18-0:pH
437.133	0.235	0.125	1.88	0.0597	0.141	100000	ENSMUSG00000014856	Tmem208	18-0:pH
495.576	0.345	0.146	2.36	0.0183	0.056	100000	ENSMUSG00000014859	E2f4	18-0:pH
5796.79	0.724	0.0847	8.55	1.27e-17	1.21e-15	100000	ENSMUSG00000014867	Surf4	18-0:pH
166.705	-0.238	0.182	-1.31	0.192	0.341	100000	ENSMUSG00000014873	Surf2	18-0:pH
1444.87	1.91	0.266	7.17	7.4e-13	3.3e-11	100000	ENSMUSG00000014905	Dnajb9	18-0:pH
92.2312	0.124	0.241	0.516	0.606	0.744	100000	ENSMUSG00000014907	Naf1	18-0:pH
401.915	-0.208	0.12	-1.73	0.0828	0.181	100000	ENSMUSG00000014932	Yes1	18-0:pH
1741.46	0.135	0.0726	1.86	0.0627	0.147	100000	ENSMUSG00000014956	Ppp1cb	18-0:pH
1758.89	0.421	0.0767	5.5	3.88e-08	6.4e-07	100000	ENSMUSG00000014959	Gorasp2	18-0:pH
133.162	0.0468	0.203	0.231	0.818	0.89	100000	ENSMUSG00000014980	Tsen15	18-0:pH
898.409	-0.0551	0.128	-0.428	0.668	0.789	100000	ENSMUSG00000015002	Efr3a	18-0:pH
176.358	0.216	0.163	1.32	0.186	0.332	100000	ENSMUSG00000015013	Trappc2l	18-0:pH
580.887	0.118	0.145	0.814	0.416	0.582	100000	ENSMUSG00000015016	Acsf3	18-0:pH
480.292	0.0626	0.0883	0.709	0.478	0.639	100000	ENSMUSG00000015023	Ddx19a	18-0:pH
228.964	0.291	0.161	1.8	0.0712	0.161	100000	ENSMUSG00000015027	Galns	18-0:pH
26.2085	-0.506	0.345	-1.47	0.142	0.273	100000	ENSMUSG00000015053	Gata2	18-0:pH
3267.11	-0.796	0.128	-6.22	4.83e-10	1.23e-08	100000	ENSMUSG00000015083	C8g	18-0:pH
33.2539	-1.01	0.304	-3.33	0.000872	0.00446	100000	ENSMUSG00000015085	Entpd2	18-0:pH
623.14	0.336	0.153	2.19	0.0285	0.0795	100000	ENSMUSG00000015087	Rabl6	18-0:pH
38.7384	-2.03	0.882	-2.3	0.0213	0.0631	100000	ENSMUSG00000015090	Ptgds	18-0:pH
2427.19	0.253	0.0756	3.35	0.000816	0.00424	100000	ENSMUSG00000015092	Edf1	18-0:pH
84.9444	-1.65	0.834	-1.98	0.0477	0.119	100000	ENSMUSG00000015093	Clic3	18-0:pH
135.542	0.707	0.2	3.54	0.000405	0.00233	100000	ENSMUSG00000015094	Npdc1	18-0:pH
971.996	0.0854	0.0983	0.869	0.385	0.552	100000	ENSMUSG00000015095	Fbxw5	18-0:pH
4216.78	-0.0379	0.162	-0.234	0.815	0.889	100000	ENSMUSG00000015112	Slc25a13	18-0:pH
1136.86	-0.359	0.0848	-4.23	2.29e-05	0.000192	100000	ENSMUSG00000015120	Ube2i	18-0:pH
212.453	0.114	0.151	0.757	0.449	0.614	100000	ENSMUSG00000015126	Tsr3	18-0:pH
254.515	0.342	0.173	1.97	0.0483	0.121	100000	ENSMUSG00000015127	Unkl	18-0:pH
389.398	-0.238	0.105	-2.27	0.023	0.0671	100000	ENSMUSG00000015133	Lrrk1	18-0:pH
9.40337	0.638	0.783	0.815	0.415	0.582	100000	ENSMUSG00000015134	Aldh1a3	18-0:pH
630.886	0.0562	0.153	0.367	0.714	0.822	100000	ENSMUSG00000015143	Actn1	18-0:pH
877.89	-0.148	0.101	-1.47	0.141	0.27	100000	ENSMUSG00000015149	Sirt2	18-0:pH
2060.49	0.163	0.138	1.18	0.236	0.394	100000	ENSMUSG00000015165	Hnrnpl	18-0:pH
829.514	0.852	0.121	7.06	1.67e-12	7.04e-11	100000	ENSMUSG00000015176	Nolc1	18-0:pH
567.403	-0.263	0.105	-2.5	0.0123	0.0407	100000	ENSMUSG00000015189	Casd1	18-0:pH
221.396	-0.162	0.168	-0.966	0.334	0.502	100000	ENSMUSG00000015202	Cnksr3	18-0:pH
603.673	-0.141	0.126	-1.12	0.262	0.424	100000	ENSMUSG00000015214	Mtmr1	18-0:pH
239.709	-0.0231	0.223	-0.103	0.918	0.952	100000	ENSMUSG00000015217	Hmgb3	18-0:pH
18.6966	-0.0669	0.443	-0.151	0.88	0.931	100000	ENSMUSG00000015222	Map2	18-0:pH
103.166	-0.777	0.403	-1.93	0.0541	0.131	100000	ENSMUSG00000015224	Cyp2j9	18-0:pH
4109.96	-0.111	0.148	-0.751	0.453	0.617	100000	ENSMUSG00000015243	Abca1	18-0:pH
1083.38	0.193	0.123	1.57	0.117	0.235	100000	ENSMUSG00000015247	Nipsnap3b	18-0:pH
241.587	0.00999	0.169	0.0592	0.953	0.971	100000	ENSMUSG00000015289	Lage3	18-0:pH
703.2	0.638	0.107	5.99	2.07e-09	4.59e-08	100000	ENSMUSG00000015290	Ubl4a	18-0:pH
1257.5	0.247	0.0787	3.14	0.00168	0.00775	100000	ENSMUSG00000015291	Gdi1	18-0:pH
666.422	-0.779	0.126	-6.17	7.02e-10	1.72e-08	100000	ENSMUSG00000015305	Sash1	18-0:pH
92.8147	2.35	0.487	4.82	1.46e-06	1.69e-05	100000	ENSMUSG00000015312	Gadd45b	18-0:pH
7.93163	-0.57	0.55	-1.04	0.3	0.467	100000	ENSMUSG00000015314	Slamf6	18-0:pH
254.826	0.472	0.146	3.24	0.00118	0.00578	100000	ENSMUSG00000015335	Zdhhc12	18-0:pH
548.78	-0.352	0.153	-2.31	0.021	0.0624	100000	ENSMUSG00000015337	Endog	18-0:pH
330.608	0.257	0.16	1.6	0.109	0.224	100000	ENSMUSG00000015340	Cybb	18-0:pH
811.211	-0.319	0.075	-4.25	2.11e-05	0.000179	100000	ENSMUSG00000015341	Golga7	18-0:pH
170.339	0.429	0.251	1.71	0.0866	0.187	100000	ENSMUSG00000015342	Xk	18-0:pH
71.0551	0.394	0.245	1.61	0.108	0.222	100000	ENSMUSG00000015354	Pcolce2	18-0:pH
41.6679	0.168	0.355	0.473	0.636	0.767	100000	ENSMUSG00000015355	Cd48	18-0:pH
4146.35	-0.156	0.293	-0.533	0.594	0.734	100000	ENSMUSG00000015357	Clpx	18-0:pH
2258.82	0.616	0.138	4.47	7.96e-06	7.53e-05	100000	ENSMUSG00000015363	Trabd	18-0:pH
141.063	-0.0747	0.18	-0.415	0.678	0.797	100000	ENSMUSG00000015377	Dennd6b	18-0:pH
20.0925	-0.695	0.346	-2.01	0.0449	0.114	100000	ENSMUSG00000015396	Cd83	18-0:pH
0.86135	-2	2.45	-0.815	0.415	NA	100000	ENSMUSG00000015401	Cltrn	18-0:pH
4.17498	-0.11	0.882	-0.125	0.9	0.943	100000	ENSMUSG00000015405	Ace2	18-0:pH
3.29161	-0.895	0.913	-0.979	0.327	0.495	100000	ENSMUSG00000015437	Gzmb	18-0:pH
6.14069	0.097	0.655	0.148	0.882	0.932	100000	ENSMUSG00000015452	Ager	18-0:pH
615.624	0.264	0.151	1.75	0.0805	0.177	100000	ENSMUSG00000015461	Atf6b	18-0:pH
6.49889	-0.706	0.764	-0.924	0.356	0.524	100000	ENSMUSG00000015467	Egfl8	18-0:pH
101.971	-0.522	0.208	-2.51	0.012	0.0401	100000	ENSMUSG00000015468	Notch4	18-0:pH
159.785	-0.193	0.179	-1.08	0.282	0.447	100000	ENSMUSG00000015474	Ppt2	18-0:pH
5.99876	-0.284	0.686	-0.414	0.679	0.797	100000	ENSMUSG00000015476	Prrt1	18-0:pH
516.091	-0.262	0.138	-1.91	0.0563	0.135	100000	ENSMUSG00000015478	Rnf5	18-0:pH
566.729	0.485	0.145	3.34	0.000826	0.00428	100000	ENSMUSG00000015488	Cacfd1	18-0:pH
165.693	-0.381	0.192	-1.99	0.0469	0.118	100000	ENSMUSG00000015501	Hivep2	18-0:pH
754.054	0.0896	0.111	0.807	0.42	0.586	100000	ENSMUSG00000015522	Arnt	18-0:pH
17.458	1.99	0.587	3.39	0.000691	0.00368	100000	ENSMUSG00000015533	Itga2	18-0:pH
1592.64	-0.102	0.186	-0.547	0.584	0.727	100000	ENSMUSG00000015536	Mocs2	18-0:pH
343.938	-0.387	0.175	-2.21	0.0272	0.0766	100000	ENSMUSG00000015542	Nat9	18-0:pH
1063.43	-0.0412	0.276	-0.149	0.882	0.932	100000	ENSMUSG00000015568	Lpl	18-0:pH
710.454	0.648	0.139	4.67	3.04e-06	3.22e-05	100000	ENSMUSG00000015575	Atp6v0e	18-0:pH
425.358	-0.0431	0.122	-0.355	0.723	0.829	100000	ENSMUSG00000015597	Zfp318	18-0:pH
26.455	-1.81	0.32	-5.65	1.59e-08	2.87e-07	100000	ENSMUSG00000015599	Ttbk1	18-0:pH
368.833	0.681	0.16	4.26	2.02e-05	0.000173	100000	ENSMUSG00000015605	Srf	18-0:pH
2.1009	-0.434	1.32	-0.33	0.741	0.842	100000	ENSMUSG00000015619	Gata3	18-0:pH
2.00902	-2	1.54	-1.31	0.192	0.34	100000	ENSMUSG00000015627	Gata5	18-0:pH
188.171	0.734	0.2	3.67	0.000245	0.00152	100000	ENSMUSG00000015647	Lama5	18-0:pH
7.44243	0.341	0.733	0.465	0.642	0.772	100000	ENSMUSG00000015652	Steap1	18-0:pH
201.581	0.423	0.251	1.69	0.0915	0.196	100000	ENSMUSG00000015653	Steap2	18-0:pH
21449.9	0.818	0.241	3.39	0.000698	0.00371	100000	ENSMUSG00000015656	Hspa8	18-0:pH
66.4778	0.158	0.198	0.798	0.425	0.59	100000	ENSMUSG00000015659	Serac1	18-0:pH
252.492	0.339	0.144	2.36	0.0185	0.0563	100000	ENSMUSG00000015668	Pdzd11	18-0:pH
1137.53	0.197	0.0998	1.97	0.0488	0.121	100000	ENSMUSG00000015671	Psma2	18-0:pH
330.205	-0.0135	0.115	-0.117	0.907	0.946	100000	ENSMUSG00000015672	Mrpl32	18-0:pH
483.491	-0.175	0.0865	-2.02	0.0429	0.11	100000	ENSMUSG00000015697	Setdb1	18-0:pH
21.9706	-0.88	0.394	-2.23	0.0256	0.0731	100000	ENSMUSG00000015702	Anxa9	18-0:pH
2.48613	-2.96	1.61	-1.84	0.0662	0.153	100000	ENSMUSG00000015709	Arnt2	18-0:pH
529.278	1.07	0.222	4.84	1.32e-06	1.54e-05	100000	ENSMUSG00000015711	Prune1	18-0:pH
5843.38	-0.322	0.0881	-3.66	0.000255	0.00157	100000	ENSMUSG00000015714	Cers2	18-0:pH
1336.51	0.182	0.0709	2.57	0.0101	0.0348	100000	ENSMUSG00000015733	Capza2	18-0:pH
122.367	0.322	0.179	1.8	0.0714	0.162	100000	ENSMUSG00000015745	Plekho1	18-0:pH
166.772	0.0912	0.189	0.483	0.629	0.761	100000	ENSMUSG00000015747	Vps45	18-0:pH
221.809	0.389	0.165	2.36	0.0181	0.0554	100000	ENSMUSG00000015748	Prpf3	18-0:pH
511.511	0.175	0.179	0.977	0.329	0.496	100000	ENSMUSG00000015749	Anp32e	18-0:pH
1005.17	-0.19	0.1	-1.89	0.0582	0.138	100000	ENSMUSG00000015750	Aph1a	18-0:pH
1483.62	0.121	0.201	0.601	0.548	0.699	100000	ENSMUSG00000015755	Tab2	18-0:pH
298.478	0.225	0.116	1.94	0.0529	0.129	100000	ENSMUSG00000015757	Ppil4	18-0:pH
834.769	0.143	0.133	1.07	0.283	0.448	100000	ENSMUSG00000015759	Cnih1	18-0:pH
70.9364	0.344	0.298	1.15	0.248	0.409	100000	ENSMUSG00000015766	Eps8	18-0:pH
576.288	0.265	0.163	1.63	0.103	0.214	100000	ENSMUSG00000015776	Med22	18-0:pH
414.569	-0.266	0.118	-2.25	0.0246	0.0707	100000	ENSMUSG00000015790	Surf1	18-0:pH
386.24	0.0804	0.105	0.768	0.442	0.607	100000	ENSMUSG00000015804	Med28	18-0:pH
1557.62	-1.87	0.232	-8.05	7.97e-16	5.9e-14	100000	ENSMUSG00000015806	Qdpr	18-0:pH
10.9165	0.854	0.728	1.17	0.241	0.399	100000	ENSMUSG00000015812	Gnrh1	18-0:pH
7697.22	0.253	0.148	1.71	0.0864	0.187	100000	ENSMUSG00000015837	Sqstm1	18-0:pH
1837.69	-0.125	0.185	-0.678	0.498	0.657	100000	ENSMUSG00000015839	Nfe2l2	18-0:pH
95.2976	-0.432	0.286	-1.51	0.131	0.256	100000	ENSMUSG00000015843	Rxrg	18-0:pH
7430.1	0.111	0.137	0.813	0.416	0.582	100000	ENSMUSG00000015846	Rxra	18-0:pH
41.9854	-0.0985	0.315	-0.313	0.754	0.85	100000	ENSMUSG00000015850	Adamtsl4	18-0:pH
2.04756	-0.11	2.16	-0.0509	0.959	0.975	100000	ENSMUSG00000015852	Fcrls	18-0:pH
2854.29	0.643	0.164	3.93	8.52e-05	0.000608	100000	ENSMUSG00000015854	Cd5l	18-0:pH
1085.43	0.0733	0.177	0.415	0.678	0.797	100000	ENSMUSG00000015869	Prpsap1	18-0:pH
4.27134	-0.691	0.874	-0.791	0.429	0.594	100000	ENSMUSG00000015879	Fam184b	18-0:pH
140.094	2.02	0.619	3.26	0.00111	0.00547	100000	ENSMUSG00000015880	Ncapg	18-0:pH
202.802	0.365	0.161	2.27	0.0232	0.0676	100000	ENSMUSG00000015882	Lcorl	18-0:pH
585.661	-0.416	0.114	-3.66	0.000254	0.00156	100000	ENSMUSG00000015889	Lta4h	18-0:pH
3202.01	-1.46	0.184	-7.95	1.83e-15	1.28e-13	100000	ENSMUSG00000015890	Amdhd1	18-0:pH
2815.73	0.428	0.107	3.99	6.5e-05	0.00048	100000	ENSMUSG00000015932	Dstn	18-0:pH
1177.2	-0.209	0.0989	-2.12	0.0344	0.0923	100000	ENSMUSG00000015937	Macroh2a1	18-0:pH
126.767	0.32	0.232	1.38	0.168	0.308	100000	ENSMUSG00000015942	Gtf2ird2	18-0:pH
341.303	0.00242	0.168	0.0144	0.988	0.993	100000	ENSMUSG00000015943	Bola1	18-0:pH
113.649	-0.901	0.252	-3.58	0.00034	0.00201	100000	ENSMUSG00000015944	Castor2	18-0:pH
87.732	0.422	0.251	1.68	0.0926	0.197	100000	ENSMUSG00000015947	Fcgr1	18-0:pH
92.0391	0.631	0.286	2.2	0.0275	0.0771	100000	ENSMUSG00000015950	Ncf1	18-0:pH
1012.69	0.0469	0.0907	0.517	0.605	0.744	100000	ENSMUSG00000015961	Adss	18-0:pH
3.82872	1.07	1.27	0.841	0.4	0.567	100000	ENSMUSG00000015962	1700016C15Rik	18-0:pH
210.426	0.197	0.271	0.729	0.466	0.629	100000	ENSMUSG00000015966	Il17rb	18-0:pH
41.4181	-0.0703	0.314	-0.224	0.823	0.894	100000	ENSMUSG00000015968	Cacna1d	18-0:pH
4308.76	-0.108	0.149	-0.728	0.467	0.629	100000	ENSMUSG00000015970	Chdh	18-0:pH
476.077	-0.00962	0.115	-0.0833	0.934	0.961	100000	ENSMUSG00000015971	Actr8	18-0:pH
13.3836	0.679	0.631	1.08	0.282	0.447	100000	ENSMUSG00000015980	Lrrc27	18-0:pH
8.08987	0.453	0.601	0.753	0.452	0.616	100000	ENSMUSG00000015981	Stk32c	18-0:pH
590.134	-0.0202	0.121	-0.168	0.867	0.923	100000	ENSMUSG00000015994	Fnta	18-0:pH
491.147	0.382	0.105	3.62	0.000291	0.00177	100000	ENSMUSG00000016018	Mtrex	18-0:pH
2088.43	1.14	0.219	5.23	1.73e-07	2.48e-06	100000	ENSMUSG00000016024	Lbp	18-0:pH
608.9	-0.58	0.3	-1.93	0.0534	0.13	100000	ENSMUSG00000016028	Celsr1	18-0:pH
71.4072	0.174	0.208	0.838	0.402	0.569	100000	ENSMUSG00000016087	Fli1	18-0:pH
540.514	-0.377	0.0973	-3.88	0.000105	0.000725	100000	ENSMUSG00000016128	Stard13	18-0:pH
152.773	0.0264	0.154	0.171	0.864	0.921	100000	ENSMUSG00000016181	Utp25	18-0:pH
4478.88	-1.44	0.169	-8.53	1.48e-17	1.39e-15	100000	ENSMUSG00000016194	Hsd11b1	18-0:pH
1.98755	1.75	1.81	0.964	0.335	0.503	100000	ENSMUSG00000016200	Syt14	18-0:pH
51.5265	0.163	0.286	0.57	0.569	0.715	100000	ENSMUSG00000016206	H2-M3	18-0:pH
103.951	-0.0387	0.336	-0.115	0.908	0.946	100000	ENSMUSG00000016239	Lonrf3	18-0:pH
1033.6	-0.359	0.176	-2.04	0.0411	0.106	100000	ENSMUSG00000016252	Atp5e	18-0:pH
627.441	-0.0887	0.133	-0.664	0.506	0.664	100000	ENSMUSG00000016253	Nelfcd	18-0:pH
2.21441	1.78	1.63	1.1	0.273	0.437	100000	ENSMUSG00000016255	Tubb1	18-0:pH
3493.46	0.0687	0.11	0.627	0.531	0.684	100000	ENSMUSG00000016256	Ctsz	18-0:pH
785.144	0.48	0.102	4.73	2.24e-06	2.44e-05	100000	ENSMUSG00000016257	Prelid3b	18-0:pH
4.96763	-2.43	1.26	-1.93	0.0533	0.13	100000	ENSMUSG00000016262	Sertad4	18-0:pH
316.36	0.0615	0.151	0.407	0.684	0.802	100000	ENSMUSG00000016308	Ube2a	18-0:pH
7714.4	-0.144	0.148	-0.97	0.332	0.5	100000	ENSMUSG00000016319	Slc25a5	18-0:pH
890.565	-0.488	0.145	-3.36	0.000773	0.00405	100000	ENSMUSG00000016344	Ppdpf	18-0:pH
23.2119	-1.26	0.419	-3.01	0.00264	0.0114	100000	ENSMUSG00000016356	Col20a1	18-0:pH
1271.17	-0.579	0.0967	-5.99	2.12e-09	4.67e-08	100000	ENSMUSG00000016382	Pls3	18-0:pH
4.7078	-0.902	1.01	-0.889	0.374	0.542	100000	ENSMUSG00000016386	Mpped2	18-0:pH
221.339	0.0609	0.128	0.477	0.634	0.765	100000	ENSMUSG00000016409	Nkap	18-0:pH
354.61	-0.294	0.151	-1.94	0.052	0.127	100000	ENSMUSG00000016427	Ndufa1	18-0:pH
9.24829	-0.649	1.08	-0.599	0.549	0.7	100000	ENSMUSG00000016458	Wt1	18-0:pH
263.131	0.636	0.139	4.56	5.06e-06	5.04e-05	100000	ENSMUSG00000016477	E2f3	18-0:pH
772.013	0.034	0.101	0.336	0.737	0.839	100000	ENSMUSG00000016481	Cr1l	18-0:pH
666.94	0.223	0.178	1.25	0.21	0.363	100000	ENSMUSG00000016487	Ppfibp1	18-0:pH
18.865	-0.519	0.426	-1.22	0.223	0.379	100000	ENSMUSG00000016493	Cd46	18-0:pH
40.3348	0.0594	0.441	0.135	0.893	0.939	100000	ENSMUSG00000016494	Cd34	18-0:pH
114.517	-0.713	0.201	-3.55	0.000391	0.00226	100000	ENSMUSG00000016495	Plgrkt	18-0:pH
37.2979	-0.335	0.324	-1.04	0.301	0.468	100000	ENSMUSG00000016496	Cd274	18-0:pH
80.6443	-0.698	0.249	-2.81	0.00503	0.0194	100000	ENSMUSG00000016503	Gtf3a	18-0:pH
217.26	-0.373	0.162	-2.3	0.0214	0.0633	100000	ENSMUSG00000016510	Mtif3	18-0:pH
761.595	0.303	0.197	1.53	0.125	0.248	100000	ENSMUSG00000016520	Lnx2	18-0:pH
53.0123	0.964	0.354	2.72	0.00647	0.0238	100000	ENSMUSG00000016526	Dyrk3	18-0:pH
1379.17	0.455	0.129	3.52	0.00043	0.00245	100000	ENSMUSG00000016528	Mapkapk2	18-0:pH
1.28361	2.11	1.76	1.2	0.23	NA	100000	ENSMUSG00000016529	Il10	18-0:pH
8502.9	-0.256	0.107	-2.39	0.0166	0.0519	100000	ENSMUSG00000016534	Lamp2	18-0:pH
1174.54	0.482	0.135	3.57	0.000357	0.00209	100000	ENSMUSG00000016541	Atxn10	18-0:pH
6.99973	-0.494	0.771	-0.641	0.521	0.676	100000	ENSMUSG00000016552	Foxred2	18-0:pH
403.893	0.0555	0.127	0.438	0.661	0.785	100000	ENSMUSG00000016554	Eif3d	18-0:pH
4092.95	0.0337	0.2	0.169	0.866	0.923	100000	ENSMUSG00000016559	H3f3b	18-0:pH
883.78	0.258	0.105	2.46	0.0139	0.045	100000	ENSMUSG00000016619	Nup50	18-0:pH
16.065	0.498	0.464	1.07	0.283	0.448	100000	ENSMUSG00000016624	Phf21b	18-0:pH
118.927	-0.294	0.204	-1.44	0.151	0.285	100000	ENSMUSG00000016637	Ift27	18-0:pH
1382.51	0.158	0.113	1.4	0.162	0.301	100000	ENSMUSG00000016664	Pacsin2	18-0:pH
3147.78	-0.455	0.317	-1.44	0.151	0.285	100000	ENSMUSG00000016756	Cmah	18-0:pH
358.816	0.611	0.138	4.42	9.8e-06	9.1e-05	100000	ENSMUSG00000016757	Ttll12	18-0:pH
63.5127	-1.07	0.257	-4.18	2.9e-05	0.000235	100000	ENSMUSG00000016758	Bik	18-0:pH
9.43059	0.232	0.651	0.357	0.721	0.828	100000	ENSMUSG00000016763	Scube1	18-0:pH
629.303	0.197	0.1	1.97	0.0494	0.123	100000	ENSMUSG00000016831	Tox4	18-0:pH
31.852	0.157	0.324	0.483	0.629	0.761	100000	ENSMUSG00000016833	Mrps18c	18-0:pH
13.6604	-0.474	0.577	-0.821	0.412	0.579	100000	ENSMUSG00000016918	Sulf1	18-0:pH
2295.14	0.262	0.11	2.37	0.0177	0.0545	100000	ENSMUSG00000016921	Srsf6	18-0:pH
891.782	-0.118	0.119	-0.991	0.322	0.489	100000	ENSMUSG00000016933	Plcg1	18-0:pH
321.306	-0.276	0.168	-1.64	0.1	0.21	100000	ENSMUSG00000016940	Kctd2	18-0:pH
7900.74	-1.03	0.12	-8.57	1.07e-17	1.04e-15	100000	ENSMUSG00000016942	Tmprss6	18-0:pH
137.997	0.301	0.168	1.79	0.0732	0.165	100000	ENSMUSG00000016946	Kctd5	18-0:pH
139.124	-0.0299	0.186	-0.16	0.873	0.927	100000	ENSMUSG00000016984	Etaa1	18-0:pH
92.0884	2.65	0.835	3.17	0.00151	0.00712	100000	ENSMUSG00000017002	Slpi	18-0:pH
5250.71	-0.303	0.201	-1.51	0.131	0.256	100000	ENSMUSG00000017009	Sdc4	18-0:pH
885.503	0.298	0.181	1.64	0.101	0.21	100000	ENSMUSG00000017057	Il13ra1	18-0:pH
3770.24	0.109	0.0926	1.18	0.239	0.397	100000	ENSMUSG00000017119	Nbr1	18-0:pH
811.024	-0.283	0.14	-2.02	0.0432	0.11	100000	ENSMUSG00000017132	Cyth1	18-0:pH
487.305	0.494	0.207	2.39	0.0171	0.053	100000	ENSMUSG00000017144	Rnd3	18-0:pH
195.804	1.59	0.291	5.45	4.92e-08	7.94e-07	100000	ENSMUSG00000017146	Brca1	18-0:pH
228.917	2.58	0.403	6.39	1.64e-10	4.5e-09	100000	ENSMUSG00000017167	Cntnap1	18-0:pH
66.5425	0.666	0.294	2.27	0.0234	0.068	100000	ENSMUSG00000017176	Nt5c3b	18-0:pH
771.444	0.293	0.101	2.9	0.00373	0.0152	100000	ENSMUSG00000017188	Coa3	18-0:pH
524.809	0.242	0.101	2.4	0.0165	0.0516	100000	ENSMUSG00000017210	Med24	18-0:pH
1890.56	0.142	0.0871	1.63	0.102	0.213	100000	ENSMUSG00000017221	Psmd3	18-0:pH
565.099	-0.0435	0.103	-0.423	0.672	0.792	100000	ENSMUSG00000017264	Exosc10	18-0:pH
651.856	-0.138	0.097	-1.42	0.155	0.29	100000	ENSMUSG00000017286	Glod4	18-0:pH
529.59	0.0363	0.11	0.329	0.742	0.843	100000	ENSMUSG00000017288	Vps53	18-0:pH
761.907	0.00352	0.0985	0.0358	0.971	0.983	100000	ENSMUSG00000017291	Taok1	18-0:pH
131.57	-0.0183	0.172	-0.107	0.915	0.95	100000	ENSMUSG00000017299	Dnttip1	18-0:pH
302.264	0.693	0.165	4.19	2.78e-05	0.000227	100000	ENSMUSG00000017307	Acot8	18-0:pH
243.729	-0.464	0.261	-1.78	0.0753	0.168	100000	ENSMUSG00000017309	Cd300lg	18-0:pH
10.8627	-0.895	0.66	-1.36	0.175	0.318	100000	ENSMUSG00000017314	Mpp2	18-0:pH
49256.6	0.603	0.149	4.05	5.22e-05	0.000395	100000	ENSMUSG00000017344	Vtn	18-0:pH
292.266	0.0562	0.13	0.434	0.664	0.787	100000	ENSMUSG00000017376	Nlk	18-0:pH
958.966	0.0718	0.143	0.502	0.616	0.751	100000	ENSMUSG00000017386	Traf4	18-0:pH
175.447	-1.69	0.331	-5.09	3.54e-07	4.73e-06	100000	ENSMUSG00000017390	Aldoc	18-0:pH
762.804	0.0222	0.134	0.166	0.868	0.924	100000	ENSMUSG00000017404	Rpl19	18-0:pH
122.431	-0.586	0.241	-2.43	0.015	0.0479	100000	ENSMUSG00000017405	Nek8	18-0:pH
7.82389	-0.861	0.574	-1.5	0.134	0.26	100000	ENSMUSG00000017412	Cacnb4	18-0:pH
9.59869	-2.37	0.704	-3.36	0.000768	0.00403	100000	ENSMUSG00000017417	Plxdc1	18-0:pH
593.04	-0.26	0.156	-1.67	0.0956	0.202	100000	ENSMUSG00000017418	Arl5b	18-0:pH
1360.94	-0.0613	0.121	-0.507	0.612	0.748	100000	ENSMUSG00000017421	Zfp207	18-0:pH
1867.52	0.0199	0.109	0.183	0.855	0.916	100000	ENSMUSG00000017428	Psmd11	18-0:pH
248.869	1.04	0.181	5.76	8.53e-09	1.63e-07	100000	ENSMUSG00000017446	C1qtnf1	18-0:pH
3205.59	-1.63	0.175	-9.34	9.68e-21	1.43e-18	100000	ENSMUSG00000017453	Pipox	18-0:pH
254.522	-0.63	0.239	-2.63	0.00845	0.03	100000	ENSMUSG00000017466	Timp2	18-0:pH
1152.82	0.202	0.0713	2.83	0.00461	0.0181	100000	ENSMUSG00000017478	Zc3h18	18-0:pH
814.493	-0.308	0.0955	-3.23	0.00124	0.00602	100000	ENSMUSG00000017485	Top2b	18-0:pH
59.2842	-0.205	0.337	-0.608	0.543	0.695	100000	ENSMUSG00000017491	Rarb	18-0:pH
23156.9	0.0753	0.173	0.435	0.664	0.786	100000	ENSMUSG00000017493	Igfbp4	18-0:pH
134.78	2.04	0.532	3.84	0.000122	0.000832	100000	ENSMUSG00000017499	Cdc6	18-0:pH
610.324	0.062	0.141	0.441	0.659	0.783	100000	ENSMUSG00000017548	Suz12	18-0:pH
93.1821	0.201	0.272	0.74	0.459	0.623	100000	ENSMUSG00000017550	Atad5	18-0:pH
213.686	0.189	0.141	1.34	0.179	0.323	100000	ENSMUSG00000017561	Crlf3	18-0:pH
13.8765	0.271	0.468	0.579	0.562	0.71	100000	ENSMUSG00000017607	Tns4	18-0:pH
901.267	0.382	0.127	3.01	0.00257	0.0111	100000	ENSMUSG00000017615	Tnfaip1	18-0:pH
163.633	0.428	0.246	1.74	0.0815	0.179	100000	ENSMUSG00000017631	Abr	18-0:pH
271.156	0.821	0.308	2.66	0.00771	0.0278	100000	ENSMUSG00000017639	Rab11fip4	18-0:pH
12.7235	1.2	0.482	2.49	0.0129	0.0424	100000	ENSMUSG00000017652	Cd40	18-0:pH
521.855	0.324	0.131	2.47	0.0137	0.0444	100000	ENSMUSG00000017664	Slc35c2	18-0:pH
52.3767	0.757	0.261	2.89	0.0038	0.0154	100000	ENSMUSG00000017667	Zfp334	18-0:pH
379.055	0.322	0.127	2.53	0.0115	0.0388	100000	ENSMUSG00000017670	Elmo2	18-0:pH
603.073	0.304	0.302	1.01	0.314	0.482	100000	ENSMUSG00000017677	Wsb1	18-0:pH
533.136	0.82	0.183	4.49	7.14e-06	6.87e-05	100000	ENSMUSG00000017679	Ttpal	18-0:pH
733.814	0.00468	0.0962	0.0487	0.961	0.976	100000	ENSMUSG00000017686	Rhot1	18-0:pH
4.03198	-0.839	0.896	-0.936	0.349	0.517	100000	ENSMUSG00000017688	Hnf4g	18-0:pH
4.86827	-1.2	0.848	-1.41	0.157	0.295	100000	ENSMUSG00000017692	Rhbdl3	18-0:pH
61.3731	0.783	0.265	2.95	0.00318	0.0133	100000	ENSMUSG00000017697	Ada	18-0:pH
3819.93	0.332	0.115	2.9	0.00376	0.0153	100000	ENSMUSG00000017707	Serinc3	18-0:pH
142.592	0.715	0.244	2.92	0.00345	0.0142	100000	ENSMUSG00000017713	Tha1	18-0:pH
336.591	0.587	0.152	3.85	0.000117	0.0008	100000	ENSMUSG00000017715	Pgs1	18-0:pH
256.051	-1.5	0.419	-3.58	0.000343	0.00202	100000	ENSMUSG00000017716	Birc5	18-0:pH
277.673	-3.14	0.324	-9.67	4.12e-22	8.5e-20	100000	ENSMUSG00000017718	Afmid	18-0:pH
2.53287	2.11	1.17	1.81	0.0706	0.161	100000	ENSMUSG00000017720	Trp53tg5	18-0:pH
993.024	0.171	0.103	1.67	0.0954	0.202	100000	ENSMUSG00000017721	Pigt	18-0:pH
51.9494	-0.314	0.343	-0.914	0.361	0.53	100000	ENSMUSG00000017723	Wfdc2	18-0:pH
13.7118	3.18	0.87	3.66	0.000255	0.00157	100000	ENSMUSG00000017724	Etv4	18-0:pH
19.209	0.253	0.378	0.668	0.504	0.662	100000	ENSMUSG00000017734	Dbndd2	18-0:pH
52.1054	0.876	0.486	1.8	0.0713	0.162	100000	ENSMUSG00000017737	Mmp9	18-0:pH
63.1755	-0.253	0.264	-0.961	0.336	0.505	100000	ENSMUSG00000017740	Slc12a5	18-0:pH
332.135	0.163	0.161	1.02	0.31	0.478	100000	ENSMUSG00000017747	Ghdc	18-0:pH
649.777	-1.41	0.222	-6.37	1.86e-10	5.03e-09	100000	ENSMUSG00000017754	Pltp	18-0:pH
2057.65	-0.717	0.136	-5.26	1.42e-07	2.07e-06	100000	ENSMUSG00000017756	Slc12a7	18-0:pH
2112.64	-0.286	0.105	-2.72	0.00644	0.0237	100000	ENSMUSG00000017760	Ctsa	18-0:pH
66.3799	0.124	0.217	0.573	0.567	0.713	100000	ENSMUSG00000017764	Zswim1	18-0:pH
470.333	0.911	0.155	5.89	3.91e-09	8.01e-08	100000	ENSMUSG00000017765	Slc12a4	18-0:pH
1635.4	1.04	0.164	6.3	2.91e-10	7.64e-09	100000	ENSMUSG00000017774	Myo1c	18-0:pH
1486.23	0.358	0.0979	3.65	0.000259	0.00159	100000	ENSMUSG00000017776	Crk	18-0:pH
1699.83	-0.424	0.213	-1.99	0.0465	0.117	100000	ENSMUSG00000017778	Cox7c	18-0:pH
1267.07	0.302	0.0894	3.37	0.000739	0.00389	100000	ENSMUSG00000017781	Pitpna	18-0:pH
587.046	0.0539	0.123	0.437	0.662	0.785	100000	ENSMUSG00000017801	Mlx	18-0:pH
1481.66	-0.624	0.0946	-6.6	4.13e-11	1.26e-09	100000	ENSMUSG00000017802	Retreg3	18-0:pH
5.33267	0.791	0.998	0.792	0.428	0.594	100000	ENSMUSG00000017817	Jph2	18-0:pH
191.616	-0.758	0.181	-4.19	2.78e-05	0.000227	100000	ENSMUSG00000017830	Dhx58	18-0:pH
824.403	0.0297	0.0955	0.311	0.756	0.851	100000	ENSMUSG00000017831	Rab5a	18-0:pH
2.75419	1.47	1.15	1.29	0.198	0.349	100000	ENSMUSG00000017832	Hspb9	18-0:pH
360.826	-0.582	0.165	-3.53	0.000419	0.00239	100000	ENSMUSG00000017837	Nkiras2	18-0:pH
1186.29	0.684	0.0957	7.15	8.94e-13	3.94e-11	100000	ENSMUSG00000017843	Ppp2r5c	18-0:pH
385.982	-0.085	0.125	-0.681	0.496	0.655	100000	ENSMUSG00000017858	Ift52	18-0:pH
37.5963	-0.612	0.491	-1.25	0.212	0.366	100000	ENSMUSG00000017861	Mybl2	18-0:pH
1163.1	-0.512	0.273	-1.88	0.0604	0.143	100000	ENSMUSG00000017868	Sgk2	18-0:pH
807.658	0.454	0.303	1.5	0.134	0.26	100000	ENSMUSG00000017929	B4galt5	18-0:pH
10731	0.238	0.139	1.71	0.088	0.19	100000	ENSMUSG00000017950	Hnf4a	18-0:pH
42.9893	-0.0232	0.308	-0.0754	0.94	0.965	100000	ENSMUSG00000017969	Ptgis	18-0:pH
296.036	-0.162	0.162	-1	0.317	0.485	100000	ENSMUSG00000017978	Cadps2	18-0:pH
557.213	0.578	0.0875	6.6	4.1e-11	1.25e-09	100000	ENSMUSG00000017999	Ddx27	18-0:pH
132.305	-0.426	0.164	-2.6	0.00923	0.0323	100000	ENSMUSG00000018001	Cyth3	18-0:pH
193.598	0.387	0.172	2.24	0.0248	0.0712	100000	ENSMUSG00000018008	Cyth4	18-0:pH
13.7341	0.747	0.475	1.57	0.116	0.234	100000	ENSMUSG00000018012	Rac3	18-0:pH
282.033	0.0733	0.144	0.508	0.611	0.748	100000	ENSMUSG00000018040	Rrp7a	18-0:pH
6688.65	-1.52	0.129	-11.8	3.63e-32	2.58e-29	100000	ENSMUSG00000018042	Cyb5r3	18-0:pH
214.504	1.03	0.197	5.24	1.6e-07	2.31e-06	100000	ENSMUSG00000018068	Ints2	18-0:pH
334.817	-0.117	0.142	-0.822	0.411	0.578	100000	ENSMUSG00000018076	Med13l	18-0:pH
1845.55	0.35	0.154	2.26	0.0235	0.0683	100000	ENSMUSG00000018102	H2bc4	18-0:pH
358.304	0.184	0.19	0.967	0.333	0.501	100000	ENSMUSG00000018143	Mafk	18-0:pH
512.08	-0.108	0.12	-0.902	0.367	0.535	100000	ENSMUSG00000018160	Med1	18-0:pH
2352.72	-1.05	0.164	-6.41	1.45e-10	4.04e-09	100000	ENSMUSG00000018166	Erbb3	18-0:pH
310.365	0.0978	0.164	0.596	0.551	0.702	100000	ENSMUSG00000018167	Stard3	18-0:pH
14.7896	-0.907	0.521	-1.74	0.0817	0.179	100000	ENSMUSG00000018168	Ikzf3	18-0:pH
22.5964	-0.986	0.357	-2.76	0.0057	0.0214	100000	ENSMUSG00000018169	Mfng	18-0:pH
2737.64	0.841	0.163	5.17	2.34e-07	3.26e-06	100000	ENSMUSG00000018171	Vmp1	18-0:pH
292.165	0.248	0.137	1.81	0.0711	0.161	100000	ENSMUSG00000018189	Uchl5	18-0:pH
260.941	-0.362	0.116	-3.12	0.00182	0.00829	100000	ENSMUSG00000018196	Glrx2	18-0:pH
73.031	-0.391	0.186	-2.11	0.035	0.0938	100000	ENSMUSG00000018199	Ro60	18-0:pH
428.785	0.0259	0.112	0.231	0.817	0.89	100000	ENSMUSG00000018209	Stk4	18-0:pH
107.348	0.407	0.25	1.63	0.104	0.215	100000	ENSMUSG00000018217	Pmp22	18-0:pH
4.83369	0.675	1	0.673	0.501	0.66	100000	ENSMUSG00000018238	Gdf9	18-0:pH
63.6283	-0.243	0.243	-0.998	0.318	0.486	100000	ENSMUSG00000018239	Zcchc10	18-0:pH
1835.41	0.424	0.112	3.79	0.000152	0.00101	100000	ENSMUSG00000018286	Psmb6	18-0:pH
402.815	-0.177	0.127	-1.39	0.164	0.303	100000	ENSMUSG00000018287	Spag7	18-0:pH
4111.1	0.393	0.0879	4.47	7.85e-06	7.46e-05	100000	ENSMUSG00000018293	Pfn1	18-0:pH
235.732	-0.387	0.148	-2.62	0.0088	0.031	100000	ENSMUSG00000018322	Tomm34	18-0:pH
1776.2	0.125	0.0638	1.96	0.0497	0.123	100000	ENSMUSG00000018326	Ywhab	18-0:pH
64.7456	0.0774	0.219	0.353	0.724	0.83	100000	ENSMUSG00000018334	Ksr1	18-0:pH
204.81	1.71	0.295	5.8	6.49e-09	1.28e-07	100000	ENSMUSG00000018339	Gpx3	18-0:pH
2187.36	0.00201	0.156	0.0129	0.99	0.993	100000	ENSMUSG00000018340	Anxa6	18-0:pH
72.4709	-0.207	0.228	-0.908	0.364	0.532	100000	ENSMUSG00000018347	Zkscan6	18-0:pH
1334.1	0.274	0.217	1.26	0.207	0.36	100000	ENSMUSG00000018362	Kpna2	18-0:pH
950.301	0.276	0.074	3.73	0.000189	0.00121	100000	ENSMUSG00000018363	Smurf2	18-0:pH
98.9652	-0.361	0.17	-2.13	0.0335	0.0906	100000	ENSMUSG00000018372	Cep95	18-0:pH
274.189	-0.083	0.117	-0.71	0.478	0.639	100000	ENSMUSG00000018377	Vezf1	18-0:pH
60.3934	-0.981	0.206	-4.76	1.94e-06	2.15e-05	100000	ENSMUSG00000018378	Cuedc1	18-0:pH
1743.97	-0.0213	0.117	-0.182	0.856	0.917	100000	ENSMUSG00000018379	Srsf1	18-0:pH
15.4069	0.363	0.476	0.763	0.446	0.611	100000	ENSMUSG00000018381	Abi3	18-0:pH
571.491	-0.873	0.189	-4.61	4.03e-06	4.13e-05	100000	ENSMUSG00000018387	Shroom1	18-0:pH
83.628	0.157	0.243	0.644	0.52	0.675	100000	ENSMUSG00000018395	Kif3a	18-0:pH
162.221	0.327	0.166	1.97	0.0493	0.122	100000	ENSMUSG00000018398	Septin8	18-0:pH
1241.67	0.505	0.147	3.42	0.000616	0.00333	100000	ENSMUSG00000018401	Mtmr4	18-0:pH
60.1283	0.0686	0.306	0.225	0.822	0.894	100000	ENSMUSG00000018405	Mrm1	18-0:pH
54.3613	-1.21	0.249	-4.87	1.1e-06	1.31e-05	100000	ENSMUSG00000018411	Mapt	18-0:pH
551.636	-0.134	0.105	-1.28	0.201	0.351	100000	ENSMUSG00000018412	Kansl1	18-0:pH
596.146	-0.39	0.117	-3.35	0.000819	0.00425	100000	ENSMUSG00000018415	Gid4	18-0:pH
3418.21	-0.487	0.122	-4.01	6.12e-05	0.000456	100000	ENSMUSG00000018417	Myo1b	18-0:pH
695.149	0.261	0.112	2.33	0.0198	0.0597	100000	ENSMUSG00000018425	Dhx40	18-0:pH
506.617	-0.908	0.35	-2.59	0.00951	0.0331	100000	ENSMUSG00000018427	Ypel2	18-0:pH
2089.8	-0.332	0.122	-2.72	0.00648	0.0238	100000	ENSMUSG00000018428	Akap1	18-0:pH
294.338	0.369	0.127	2.92	0.00356	0.0146	100000	ENSMUSG00000018433	Nol11	18-0:pH
1403.36	-0.105	0.135	-0.782	0.434	0.599	100000	ENSMUSG00000018442	Derl2	18-0:pH
1397.23	-0.1	0.126	-0.796	0.426	0.591	100000	ENSMUSG00000018446	C1qbp	18-0:pH
234.691	0.101	0.156	0.645	0.519	0.674	100000	ENSMUSG00000018449	Rpain	18-0:pH
478.053	0.565	0.307	1.84	0.0651	0.151	100000	ENSMUSG00000018459	Slc13a3	18-0:pH
5.6146	-0.217	0.827	-0.263	0.793	0.875	100000	ENSMUSG00000018470	Kcnab3	18-0:pH
3084.03	0.285	0.185	1.54	0.124	0.246	100000	ENSMUSG00000018474	Chd3	18-0:pH
554.137	-0.131	0.16	-0.817	0.414	0.58	100000	ENSMUSG00000018476	Kdm6b	18-0:pH
524.889	0.0391	0.13	0.301	0.763	0.856	100000	ENSMUSG00000018481	Appbp2	18-0:pH
110.715	2.11	0.27	7.8	6.21e-15	3.9e-13	100000	ENSMUSG00000018486	Wnt9b	18-0:pH
2.88811	2.07	1.48	1.4	0.16	0.298	100000	ENSMUSG00000018500	Adora2b	18-0:pH
2009.33	0.0349	0.101	0.346	0.729	0.833	100000	ENSMUSG00000018501	Ncor1	18-0:pH
58.3103	1.05	0.319	3.29	0.00099	0.00496	100000	ENSMUSG00000018507	Trpv2	18-0:pH
234.354	-0.433	0.225	-1.92	0.0546	0.132	100000	ENSMUSG00000018509	Cenpv	18-0:pH
117.383	0.42	0.277	1.52	0.13	0.254	100000	ENSMUSG00000018537	Pcgf2	18-0:pH
239.128	0.335	0.138	2.43	0.015	0.0479	100000	ENSMUSG00000018541	Cwc25	18-0:pH
499.322	0.0823	0.111	0.742	0.458	0.622	100000	ENSMUSG00000018547	Pip4k2b	18-0:pH
344.143	0.448	0.169	2.65	0.0081	0.0289	100000	ENSMUSG00000018548	Trim37	18-0:pH
4.33161	-0.11	1.85	-0.0596	0.952	0.971	100000	ENSMUSG00000018554	Ybx2	18-0:pH
422.556	0.277	0.105	2.64	0.00839	0.0298	100000	ENSMUSG00000018559	Ctdnep1	18-0:pH
348.563	0.355	0.12	2.96	0.00312	0.0131	100000	ENSMUSG00000018565	Elp5	18-0:pH
5.47421	-1.85	0.827	-2.23	0.0255	0.0728	100000	ENSMUSG00000018566	Slc2a4	18-0:pH
2762.84	0.291	0.111	2.62	0.00869	0.0307	100000	ENSMUSG00000018567	Gabarap	18-0:pH
9.6428	0.00762	0.697	0.0109	0.991	0.994	100000	ENSMUSG00000018569	Cldn7	18-0:pH
4.17654	-0.974	1.04	-0.935	0.35	0.518	100000	ENSMUSG00000018570	2810408A11Rik	18-0:pH
298.903	0.371	0.182	2.04	0.041	0.106	100000	ENSMUSG00000018572	Phf23	18-0:pH
3560.04	0.377	0.143	2.64	0.00832	0.0296	100000	ENSMUSG00000018574	Acadvl	18-0:pH
2.63777	1.18	1.09	1.08	0.281	0.446	100000	ENSMUSG00000018581	Dnah11	18-0:pH
1667.76	0.314	0.0868	3.62	0.000299	0.00181	100000	ENSMUSG00000018583	G3bp1	18-0:pH
1096.49	0.237	0.114	2.08	0.0372	0.0985	100000	ENSMUSG00000018585	Atox1	18-0:pH
2138.69	0.564	0.139	4.06	4.9e-05	0.000375	100000	ENSMUSG00000018593	Sparc	18-0:pH
0.978917	2.22	1.78	1.25	0.211	NA	100000	ENSMUSG00000018595	Glra4	18-0:pH
374.841	-0.285	0.126	-2.27	0.023	0.0672	100000	ENSMUSG00000018599	Mief2	18-0:pH
685.961	0.238	0.227	1.05	0.295	0.462	100000	ENSMUSG00000018604	Tbx3	18-0:pH
2.47795	3.24	1.42	2.29	0.0223	0.0654	100000	ENSMUSG00000018623	Mmp7	18-0:pH
18.3278	-0.246	0.505	-0.487	0.626	0.759	100000	ENSMUSG00000018648	Dusp14	18-0:pH
143.191	0.237	0.216	1.1	0.273	0.436	100000	ENSMUSG00000018651	Tada2a	18-0:pH
64.29	0.468	0.249	1.88	0.0606	0.143	100000	ENSMUSG00000018654	Ikzf1	18-0:pH
1816.41	0.422	0.119	3.55	0.00039	0.00226	100000	ENSMUSG00000018659	Pnpo	18-0:pH
414.916	-0.369	0.107	-3.46	0.000534	0.00294	100000	ENSMUSG00000018661	Cog1	18-0:pH
608.156	-0.0913	0.115	-0.791	0.429	0.594	100000	ENSMUSG00000018666	Cbx1	18-0:pH
1164.92	0.443	0.106	4.16	3.14e-05	0.000252	100000	ENSMUSG00000018669	Cdk5rap3	18-0:pH
260.532	-0.0795	0.155	-0.514	0.607	0.745	100000	ENSMUSG00000018672	Copz2	18-0:pH
7822.42	0.191	0.104	1.84	0.0656	0.152	100000	ENSMUSG00000018677	Slc25a39	18-0:pH
139.014	0.00975	0.187	0.0521	0.958	0.975	100000	ENSMUSG00000018678	Sp2	18-0:pH
184.604	0.173	0.135	1.28	0.199	0.349	100000	ENSMUSG00000018697	Aatf	18-0:pH
2772.91	0.38	0.124	3.06	0.00223	0.00984	100000	ENSMUSG00000018707	Dync1h1	18-0:pH
39.6182	-1.34	0.395	-3.39	0.000699	0.00371	100000	ENSMUSG00000018727	Cpsf4l	18-0:pH
191.841	0.0481	0.189	0.255	0.799	0.878	100000	ENSMUSG00000018733	Pex12	18-0:pH
611.549	0.57	0.134	4.25	2.19e-05	0.000185	100000	ENSMUSG00000018736	Ndel1	18-0:pH
21.9701	-1.48	0.365	-4.06	4.81e-05	0.000368	100000	ENSMUSG00000018740	Slc25a35	18-0:pH
334.82	0.0364	0.154	0.237	0.813	0.887	100000	ENSMUSG00000018750	Zbtb4	18-0:pH
1064	-0.0447	0.0965	-0.464	0.643	0.772	100000	ENSMUSG00000018761	Mpdu1	18-0:pH
863.681	0.413	0.111	3.74	0.000185	0.00119	100000	ENSMUSG00000018765	Fxr2	18-0:pH
3888.26	-0.201	0.14	-1.44	0.151	0.285	100000	ENSMUSG00000018770	Atp5g3	18-0:pH
316.423	0.709	0.218	3.26	0.00112	0.00552	100000	ENSMUSG00000018774	Cd68	18-0:pH
13951.2	-0.561	0.277	-2.03	0.0426	0.109	100000	ENSMUSG00000018796	Acsl1	18-0:pH
138.541	0.408	0.208	1.96	0.0503	0.124	100000	ENSMUSG00000018800	Abca5	18-0:pH
89.2025	-0.0284	0.217	-0.131	0.896	0.94	100000	ENSMUSG00000018809	Smyd4	18-0:pH
61.9283	-0.377	0.342	-1.1	0.271	0.435	100000	ENSMUSG00000018819	Lsp1	18-0:pH
382.102	-0.0931	0.125	-0.744	0.457	0.62	100000	ENSMUSG00000018820	Zfyve27	18-0:pH
608.802	-0.433	0.19	-2.29	0.0223	0.0654	100000	ENSMUSG00000018821	Avpi1	18-0:pH
92.9537	-0.691	0.428	-1.61	0.107	0.22	100000	ENSMUSG00000018830	Myh11	18-0:pH
247.194	-0.39	0.148	-2.63	0.00848	0.0301	100000	ENSMUSG00000018841	Rad51d	18-0:pH
2.2072	-3.58	1.78	-2.01	0.0439	0.112	100000	ENSMUSG00000018844	Fndc8	18-0:pH
16.4999	-0.333	0.495	-0.673	0.501	0.66	100000	ENSMUSG00000018845	Unc45b	18-0:pH
1085.36	-0.403	0.144	-2.8	0.00513	0.0197	100000	ENSMUSG00000018846	Pank3	18-0:pH
668.413	0.649	0.1	6.49	8.78e-11	2.52e-09	100000	ENSMUSG00000018848	Rars	18-0:pH
1874.19	0.344	0.181	1.9	0.0575	0.137	100000	ENSMUSG00000018849	Wwc1	18-0:pH
251.833	-0.0421	0.133	-0.316	0.752	0.848	100000	ENSMUSG00000018858	Mrpl58	18-0:pH
399.302	-0.574	0.174	-3.31	0.000944	0.00476	100000	ENSMUSG00000018861	Fdxr	18-0:pH
1.31963	-0.977	2.85	-0.342	0.732	NA	100000	ENSMUSG00000018865	Sult4a1	18-0:pH
16.0397	-7.93	2.25	-3.53	0.000421	0.0024	100000	ENSMUSG00000018868	Pnpla5	18-0:pH
496.715	0.136	0.115	1.18	0.237	0.394	100000	ENSMUSG00000018882	Mrpl45	18-0:pH
368.107	-0.966	0.233	-4.15	3.38e-05	0.000268	100000	ENSMUSG00000018899	Irf1	18-0:pH
658.996	1.64	0.259	6.36	2.08e-10	5.57e-09	100000	ENSMUSG00000018900	Slc22a5	18-0:pH
156.836	1.18	0.267	4.42	9.9e-06	9.18e-05	100000	ENSMUSG00000018906	P4ha2	18-0:pH
417.563	0.28	0.119	2.35	0.0189	0.0574	100000	ENSMUSG00000018909	Arrb1	18-0:pH
94.7129	-0.125	0.197	-0.636	0.525	0.679	100000	ENSMUSG00000018920	Cxcl16	18-0:pH
313.343	0.223	0.131	1.7	0.0886	0.19	100000	ENSMUSG00000018921	Pelp1	18-0:pH
141.499	0.26	0.145	1.8	0.0722	0.163	100000	ENSMUSG00000018923	Med11	18-0:pH
4.46304	0.917	1.72	0.534	0.594	0.734	100000	ENSMUSG00000018924	Alox15	18-0:pH
545.153	2.63	0.318	8.27	1.33e-16	1.08e-14	100000	ENSMUSG00000018927	Ccl6	18-0:pH
6.05343	1.72	0.984	1.75	0.08	0.177	100000	ENSMUSG00000018930	Ccl4	18-0:pH
159.096	-0.45	0.147	-3.06	0.00218	0.00964	100000	ENSMUSG00000018931	Natd1	18-0:pH
1096.31	-0.0741	0.127	-0.585	0.558	0.708	100000	ENSMUSG00000018932	Map2k3	18-0:pH
1548.79	0.611	0.16	3.81	0.000139	0.00093	100000	ENSMUSG00000018965	Ywhah	18-0:pH
421.942	0.175	0.128	1.37	0.171	0.312	100000	ENSMUSG00000018974	Sart3	18-0:pH
146.84	1.11	0.35	3.16	0.00157	0.00733	100000	ENSMUSG00000018983	E2f2	18-0:pH
7.84346	-0.114	0.714	-0.159	0.874	0.927	100000	ENSMUSG00000018986	Slfn3	18-0:pH
268.301	-0.746	0.131	-5.68	1.32e-08	2.42e-07	100000	ENSMUSG00000018995	Nars2	18-0:pH
541.345	0.44	0.103	4.26	2.06e-05	0.000175	100000	ENSMUSG00000018999	Slc35b4	18-0:pH
29.3805	2.32	0.799	2.91	0.00367	0.0149	100000	ENSMUSG00000019027	Dnah1	18-0:pH
670.517	0.0266	0.109	0.245	0.807	0.883	100000	ENSMUSG00000019039	Dalrd3	18-0:pH
816.811	0.0865	0.0825	1.05	0.294	0.461	100000	ENSMUSG00000019054	Fis1	18-0:pH
1191.76	0.234	0.117	1.99	0.0465	0.117	100000	ENSMUSG00000019055	Plod1	18-0:pH
219.71	-0.0498	0.215	-0.232	0.817	0.889	100000	ENSMUSG00000019066	Rab3d	18-0:pH
170.363	-0.342	0.187	-1.83	0.0678	0.155	100000	ENSMUSG00000019080	Mfsd3	18-0:pH
5696.7	0.88	0.272	3.24	0.0012	0.00586	100000	ENSMUSG00000019082	Slc25a22	18-0:pH
1395.65	0.407	0.0702	5.79	6.87e-09	1.34e-07	100000	ENSMUSG00000019087	Atp6ap1	18-0:pH
70.8012	-0.0788	0.217	-0.364	0.716	0.824	100000	ENSMUSG00000019088	Dnase1l1	18-0:pH
1318.33	-0.206	0.19	-1.09	0.278	0.442	100000	ENSMUSG00000019122	Ccl9	18-0:pH
1.28235	-1.6	2.02	-0.792	0.429	NA	100000	ENSMUSG00000019124	Scrn1	18-0:pH
3020.64	-0.149	0.0906	-1.65	0.0988	0.208	100000	ENSMUSG00000019132	BC005537	18-0:pH
970.197	2.18	0.303	7.21	5.75e-13	2.66e-11	100000	ENSMUSG00000019139	Isyna1	18-0:pH
486.991	-0.144	0.0942	-1.53	0.127	0.25	100000	ENSMUSG00000019143	Hars2	18-0:pH
319.755	-0.196	0.146	-1.34	0.18	0.324	100000	ENSMUSG00000019158	Tmem160	18-0:pH
1965.54	-0.0945	0.0746	-1.27	0.205	0.358	100000	ENSMUSG00000019173	Rab5c	18-0:pH
3.66334	-0.903	1.02	-0.889	0.374	0.542	100000	ENSMUSG00000019178	Styxl1	18-0:pH
3863.84	0.235	0.118	2	0.0459	0.116	100000	ENSMUSG00000019179	Mdh2	18-0:pH
2877.16	0.381	0.101	3.79	0.000152	0.00101	100000	ENSMUSG00000019188	H13	18-0:pH
499.762	0.0532	0.188	0.284	0.777	0.864	100000	ENSMUSG00000019189	Rnf145	18-0:pH
104.614	0.425	0.268	1.59	0.112	0.229	100000	ENSMUSG00000019194	Scn1b	18-0:pH
1438.23	0.168	0.103	1.63	0.103	0.214	100000	ENSMUSG00000019210	Atp6v1e1	18-0:pH
94.6954	1.17	0.497	2.36	0.0185	0.0563	100000	ENSMUSG00000019214	Chtf18	18-0:pH
1428.71	-1.87	0.566	-3.3	0.000968	0.00487	100000	ENSMUSG00000019232	Etnppl	18-0:pH
47.9024	0.271	0.325	0.833	0.405	0.572	100000	ENSMUSG00000019235	Rps6kl1	18-0:pH
609.6	0.259	0.106	2.44	0.0148	0.0473	100000	ENSMUSG00000019254	Ppp1r12c	18-0:pH
1002.75	1.36	0.244	5.6	2.13e-08	3.74e-07	100000	ENSMUSG00000019256	Ahr	18-0:pH
216.104	0.367	0.138	2.66	0.00775	0.0279	100000	ENSMUSG00000019261	Map1s	18-0:pH
12.9156	-0.446	0.569	-0.784	0.433	0.598	100000	ENSMUSG00000019278	Dpep1	18-0:pH
518.362	0.105	0.11	0.951	0.341	0.51	100000	ENSMUSG00000019295	Tmem129	18-0:pH
500.383	0.158	0.0861	1.84	0.0663	0.153	100000	ENSMUSG00000019297	Nop9	18-0:pH
4.42701	0.899	0.885	1.02	0.31	0.478	100000	ENSMUSG00000019301	Hsd17b1	18-0:pH
1042.54	0.0199	0.133	0.15	0.881	0.932	100000	ENSMUSG00000019302	Atp6v0a1	18-0:pH
33.5714	2.15	0.582	3.7	0.000219	0.00138	100000	ENSMUSG00000019303	Psmc3ip	18-0:pH
1622.6	-1.38	0.187	-7.39	1.47e-13	7.52e-12	100000	ENSMUSG00000019312	Grb7	18-0:pH
4.78724	-2.01	0.848	-2.37	0.018	0.0552	100000	ENSMUSG00000019320	Noxo1	18-0:pH
4.82506	-2.2	0.952	-2.31	0.0207	0.0616	100000	ENSMUSG00000019326	Aoc3	18-0:pH
385.687	0.617	0.148	4.17	3.06e-05	0.000246	100000	ENSMUSG00000019338	Zfp687	18-0:pH
1.53821	-0.11	2.32	-0.0473	0.962	NA	100000	ENSMUSG00000019359	Gdpd2	18-0:pH
787.566	0.0711	0.112	0.636	0.525	0.679	100000	ENSMUSG00000019362	D8Ertd738e	18-0:pH
3459.75	-0.22	0.144	-1.53	0.126	0.249	100000	ENSMUSG00000019368	Sec14l4	18-0:pH
1453.41	0.0915	0.141	0.651	0.515	0.672	100000	ENSMUSG00000019370	Calm3	18-0:pH
426.689	0.00802	0.132	0.0606	0.952	0.971	100000	ENSMUSG00000019373	Cops3	18-0:pH
3921.23	-0.502	0.113	-4.43	9.21e-06	8.62e-05	100000	ENSMUSG00000019428	Fkbp8	18-0:pH
1276.44	0.0721	0.125	0.577	0.564	0.711	100000	ENSMUSG00000019432	Ddx39b	18-0:pH
358.921	0.454	0.163	2.78	0.00537	0.0204	100000	ENSMUSG00000019433	Gipc1	18-0:pH
338.439	-2.41	0.243	-9.92	3.49e-23	8.14e-21	100000	ENSMUSG00000019437	Tlcd1	18-0:pH
168.008	-0.154	0.174	-0.884	0.377	0.544	100000	ENSMUSG00000019461	Plscr3	18-0:pH
69.7429	0.925	0.237	3.91	9.42e-05	0.000663	100000	ENSMUSG00000019467	Arhgef25	18-0:pH
372.409	-0.0865	0.151	-0.572	0.567	0.714	100000	ENSMUSG00000019470	Xab2	18-0:pH
1601.81	0.00531	0.0957	0.0555	0.956	0.973	100000	ENSMUSG00000019471	Cdc37	18-0:pH
430.739	0.545	0.196	2.78	0.0055	0.0208	100000	ENSMUSG00000019478	Rab4a	18-0:pH
228.895	0.543	0.213	2.55	0.0109	0.0371	100000	ENSMUSG00000019487	Trip10	18-0:pH
1652.96	0.334	0.137	2.43	0.0151	0.0481	100000	ENSMUSG00000019494	Cops6	18-0:pH
5238.13	0.613	0.107	5.71	1.15e-08	2.14e-07	100000	ENSMUSG00000019505	Ubb	18-0:pH
105.122	-0.371	0.203	-1.83	0.0674	0.155	100000	ENSMUSG00000019518	Ap4m1	18-0:pH
147.796	-0.236	0.196	-1.21	0.227	0.384	100000	ENSMUSG00000019528	Gyg	18-0:pH
78.527	0.59	0.273	2.16	0.0306	0.0842	100000	ENSMUSG00000019539	Rcn3	18-0:pH
227.434	0.322	0.262	1.23	0.22	0.376	100000	ENSMUSG00000019558	Slc6a8	18-0:pH
55.1527	0.873	0.328	2.66	0.00782	0.0281	100000	ENSMUSG00000019564	Arid3a	18-0:pH
859.046	0.988	0.604	1.64	0.102	0.212	100000	ENSMUSG00000019577	Pdk4	18-0:pH
190.072	-0.118	0.151	-0.785	0.433	0.598	100000	ENSMUSG00000019578	Ubxn6	18-0:pH
1251.59	0.0771	0.113	0.684	0.494	0.653	100000	ENSMUSG00000019579	Mydgf	18-0:pH
345.521	2.14	0.224	9.57	1.04e-21	1.97e-19	100000	ENSMUSG00000019590	Cyb561	18-0:pH
129.283	-0.0837	0.186	-0.449	0.654	0.78	100000	ENSMUSG00000019647	Sema6a	18-0:pH
239.841	-0.0984	0.12	-0.82	0.412	0.579	100000	ENSMUSG00000019659	Ccdc12	18-0:pH
130.749	-1.24	0.251	-4.94	7.9e-07	9.72e-06	100000	ENSMUSG00000019689	Fmc1	18-0:pH
71.9915	-0.497	0.212	-2.34	0.0194	0.0587	100000	ENSMUSG00000019699	Akt3	18-0:pH
582.531	-0.0191	0.113	-0.168	0.866	0.923	100000	ENSMUSG00000019710	Mrpl24	18-0:pH
647.284	0.284	0.129	2.19	0.0282	0.0787	100000	ENSMUSG00000019715	Gle1	18-0:pH
328.791	-0.662	0.159	-4.16	3.2e-05	0.000256	100000	ENSMUSG00000019718	L3hypdh	18-0:pH
578.471	-0.105	0.179	-0.587	0.557	0.706	100000	ENSMUSG00000019726	Lyst	18-0:pH
1313.26	0.466	0.102	4.58	4.65e-06	4.66e-05	100000	ENSMUSG00000019731	Slc35e1	18-0:pH
29.2486	-0.0563	0.359	-0.157	0.875	0.928	100000	ENSMUSG00000019732	Calr3	18-0:pH
53.303	-0.58	0.26	-2.23	0.0254	0.0728	100000	ENSMUSG00000019734	Tmc4	18-0:pH
45.0161	0.894	0.371	2.41	0.0161	0.0505	100000	ENSMUSG00000019737	Syne4	18-0:pH
221.877	0.714	0.159	4.48	7.31e-06	7.01e-05	100000	ENSMUSG00000019738	Polr2i	18-0:pH
13.756	-0.103	0.506	-0.203	0.839	0.905	100000	ENSMUSG00000019761	Krt10	18-0:pH
1242.85	-0.821	0.162	-5.08	3.77e-07	5.01e-06	100000	ENSMUSG00000019762	Iyd	18-0:pH
337.991	-0.43	0.198	-2.17	0.0302	0.0833	100000	ENSMUSG00000019763	Rmnd1	18-0:pH
501.206	0.213	0.195	1.09	0.274	0.438	100000	ENSMUSG00000019768	Esr1	18-0:pH
57.7152	-0.0326	0.396	-0.0823	0.934	0.962	100000	ENSMUSG00000019773	Fbxo5	18-0:pH
115.927	0.131	0.184	0.712	0.476	0.638	100000	ENSMUSG00000019774	Mtrf1l	18-0:pH
469.815	0.0114	0.114	0.1	0.92	0.954	100000	ENSMUSG00000019777	Hdac2	18-0:pH
101.94	-0.675	0.311	-2.17	0.0303	0.0834	100000	ENSMUSG00000019779	Frk	18-0:pH
230.53	0.392	0.135	2.91	0.00359	0.0147	100000	ENSMUSG00000019782	Rwdd1	18-0:pH
3.32694	-0.289	0.985	-0.294	0.769	0.86	100000	ENSMUSG00000019789	Hey2	18-0:pH
329.882	-0.0485	0.115	-0.42	0.674	0.794	100000	ENSMUSG00000019790	Stxbp5	18-0:pH
266.838	-0.47	0.148	-3.18	0.00149	0.00703	100000	ENSMUSG00000019791	Hint3	18-0:pH
93.4856	-0.164	0.185	-0.891	0.373	0.541	100000	ENSMUSG00000019792	Trmt11	18-0:pH
163.134	0.0371	0.139	0.267	0.79	0.873	100000	ENSMUSG00000019794	Katna1	18-0:pH
776.058	-0.136	0.141	-0.968	0.333	0.501	100000	ENSMUSG00000019795	Pcmt1	18-0:pH
95.5674	0.67	0.247	2.72	0.00662	0.0243	100000	ENSMUSG00000019796	Lrp11	18-0:pH
249.432	-0.0932	0.157	-0.593	0.553	0.703	100000	ENSMUSG00000019797	Mtres1	18-0:pH
3086.51	0.155	0.0943	1.64	0.101	0.211	100000	ENSMUSG00000019802	Sec63	18-0:pH
1359.81	0.298	0.103	2.89	0.00381	0.0154	100000	ENSMUSG00000019804	Snx3	18-0:pH
271.341	0.683	0.147	4.63	3.66e-06	3.81e-05	100000	ENSMUSG00000019806	Aig1	18-0:pH
53.6886	0.0239	0.256	0.0933	0.926	0.957	100000	ENSMUSG00000019808	Adat2	18-0:pH
347.559	-0.139	0.108	-1.29	0.199	0.349	100000	ENSMUSG00000019809	Pex3	18-0:pH
183.666	-0.798	0.178	-4.47	7.72e-06	7.35e-05	100000	ENSMUSG00000019810	Fuca2	18-0:pH
104.123	0.152	0.219	0.693	0.488	0.648	100000	ENSMUSG00000019813	Cep57l1	18-0:pH
335.033	0.549	0.144	3.82	0.000132	0.000889	100000	ENSMUSG00000019814	Ltv1	18-0:pH
41.4788	-0.726	0.385	-1.88	0.0595	0.141	100000	ENSMUSG00000019817	Plagl1	18-0:pH
5892.16	0.285	0.1	2.84	0.00446	0.0176	100000	ENSMUSG00000019818	Cd164	18-0:pH
781.941	0.156	0.131	1.19	0.234	0.391	100000	ENSMUSG00000019820	Utrn	18-0:pH
419.382	-0.29	0.141	-2.05	0.0401	0.104	100000	ENSMUSG00000019822	Smpd2	18-0:pH
29.4425	-0.602	0.356	-1.69	0.0905	0.194	100000	ENSMUSG00000019823	Mical1	18-0:pH
237.742	0.0245	0.16	0.153	0.879	0.93	100000	ENSMUSG00000019826	Zbtb24	18-0:pH
29.2836	0.278	0.343	0.809	0.419	0.585	100000	ENSMUSG00000019831	Wasf1	18-0:pH
703.02	-0.126	0.143	-0.881	0.378	0.546	100000	ENSMUSG00000019832	Rab32	18-0:pH
338.31	0.827	0.122	6.81	1e-11	3.51e-10	100000	ENSMUSG00000019837	Gtf3c6	18-0:pH
1310.14	0.162	0.201	0.807	0.42	0.586	100000	ENSMUSG00000019838	Slc16a10	18-0:pH
290.561	0.118	0.136	0.869	0.385	0.552	100000	ENSMUSG00000019841	Rev3l	18-0:pH
53.8831	-0.818	0.35	-2.34	0.0193	0.0585	100000	ENSMUSG00000019842	Traf3ip2	18-0:pH
234.493	-0.0463	0.123	-0.375	0.708	0.818	100000	ENSMUSG00000019843	Fyn	18-0:pH
50.8293	-0.551	0.344	-1.6	0.11	0.224	100000	ENSMUSG00000019845	Tube1	18-0:pH
84.7588	-1.04	0.208	-4.98	6.23e-07	7.92e-06	100000	ENSMUSG00000019846	Lama4	18-0:pH
976.458	0.256	0.0814	3.14	0.00166	0.00768	100000	ENSMUSG00000019849	Prep	18-0:pH
143.601	0.852	0.356	2.4	0.0166	0.0517	100000	ENSMUSG00000019850	Tnfaip3	18-0:pH
1948.68	0.172	0.108	1.6	0.11	0.225	100000	ENSMUSG00000019851	Perp	18-0:pH
33.6884	0.693	0.598	1.16	0.247	0.407	100000	ENSMUSG00000019853	Hebp2	18-0:pH
296.341	-0.142	0.119	-1.19	0.232	0.39	100000	ENSMUSG00000019854	Reps1	18-0:pH
28.9164	1.9	0.543	3.5	0.000465	0.00262	100000	ENSMUSG00000019856	Fam184a	18-0:pH
59.9684	0.0804	0.227	0.354	0.723	0.829	100000	ENSMUSG00000019857	Asf1a	18-0:pH
648.712	0.113	0.0849	1.33	0.184	0.33	100000	ENSMUSG00000019861	Gopc	18-0:pH
148.716	0.33	0.183	1.81	0.071	0.161	100000	ENSMUSG00000019863	Qrsl1	18-0:pH
564.935	-0.132	0.147	-0.898	0.369	0.538	100000	ENSMUSG00000019864	Rtn4ip1	18-0:pH
549.909	-0.137	0.125	-1.1	0.272	0.436	100000	ENSMUSG00000019866	Crybg1	18-0:pH
139.39	0.229	0.158	1.45	0.147	0.28	100000	ENSMUSG00000019868	Vta1	18-0:pH
597.718	-0.506	0.119	-4.25	2.16e-05	0.000183	100000	ENSMUSG00000019872	Smpdl3a	18-0:pH
1872.43	-0.0176	0.128	-0.138	0.89	0.937	100000	ENSMUSG00000019873	Reep3	18-0:pH
76.6729	1.13	0.304	3.72	0.000201	0.00128	100000	ENSMUSG00000019874	Fabp7	18-0:pH
18.2128	-0.178	0.413	-0.43	0.667	0.788	100000	ENSMUSG00000019876	Pkib	18-0:pH
3337.15	0.169	0.0744	2.28	0.0229	0.0668	100000	ENSMUSG00000019877	Serinc1	18-0:pH
457.254	0.341	0.15	2.27	0.0229	0.0669	100000	ENSMUSG00000019878	Hsf2	18-0:pH
87.1264	0.584	0.206	2.83	0.00468	0.0183	100000	ENSMUSG00000019880	Rspo3	18-0:pH
84.7195	-1	0.266	-3.77	0.000163	0.00107	100000	ENSMUSG00000019883	Echdc1	18-0:pH
1190.01	0.00605	0.12	0.0504	0.96	0.975	100000	ENSMUSG00000019889	Ptprk	18-0:pH
3.10068	2.75	1.57	1.75	0.0803	0.177	100000	ENSMUSG00000019890	Nts	18-0:pH
103.618	0.685	0.264	2.6	0.00941	0.0329	100000	ENSMUSG00000019891	Dcbld1	18-0:pH
273.722	0.0674	0.171	0.394	0.693	0.808	100000	ENSMUSG00000019897	Ccdc59	18-0:pH
34.4038	-0.233	0.347	-0.67	0.503	0.661	100000	ENSMUSG00000019899	Lama2	18-0:pH
221.837	-0.655	0.299	-2.19	0.0286	0.0796	100000	ENSMUSG00000019906	Lin7a	18-0:pH
545.536	-0.188	0.126	-1.49	0.136	0.264	100000	ENSMUSG00000019907	Ppp1r12a	18-0:pH
330.765	1.34	0.274	4.89	1.01e-06	1.21e-05	100000	ENSMUSG00000019916	P4ha1	18-0:pH
317.439	-0.31	0.14	-2.21	0.027	0.0762	100000	ENSMUSG00000019917	Septin10	18-0:pH
439.197	0.262	0.147	1.78	0.0748	0.168	100000	ENSMUSG00000019920	Lims1	18-0:pH
1236.92	0.583	0.0985	5.92	3.27e-09	6.85e-08	100000	ENSMUSG00000019923	Zwint	18-0:pH
176.151	-0.0987	0.144	-0.687	0.492	0.651	100000	ENSMUSG00000019927	Ube2d1	18-0:pH
2052.86	0.119	0.169	0.703	0.482	0.643	100000	ENSMUSG00000019929	Dcn	18-0:pH
185.462	-2.38	0.63	-3.78	0.00016	0.00106	100000	ENSMUSG00000019935	Slc17a8	18-0:pH
398.242	0.209	0.404	0.517	0.605	0.744	100000	ENSMUSG00000019942	Cdk1	18-0:pH
770.944	0.526	0.0835	6.3	3.02e-10	7.9e-09	100000	ENSMUSG00000019943	Atp2b1	18-0:pH
980.296	-0.652	0.126	-5.19	2.1e-07	2.96e-06	100000	ENSMUSG00000019944	Rhobtb1	18-0:pH
7.36074	-1.12	0.753	-1.48	0.138	0.267	100000	ENSMUSG00000019945	Cabcoco1	18-0:pH
719.292	0.774	0.276	2.8	0.00511	0.0196	100000	ENSMUSG00000019947	Arid5b	18-0:pH
162.902	-0.0621	0.167	-0.372	0.71	0.82	100000	ENSMUSG00000019948	Actr6	18-0:pH
1077.46	0.307	0.107	2.88	0.00404	0.0162	100000	ENSMUSG00000019951	Uhrf1bp1l	18-0:pH
110.978	0.178	0.18	0.99	0.322	0.49	100000	ENSMUSG00000019952	Poc1b	18-0:pH
1634.22	0.708	0.576	1.23	0.219	0.374	100000	ENSMUSG00000019960	Dusp6	18-0:pH
1581.42	0.278	0.129	2.15	0.0315	0.0862	100000	ENSMUSG00000019961	Tmpo	18-0:pH
80.0908	-0.29	0.243	-1.19	0.234	0.39	100000	ENSMUSG00000019966	Kitl	18-0:pH
828.972	0.392	0.0861	4.55	5.39e-06	5.35e-05	100000	ENSMUSG00000019969	Psen1	18-0:pH
884.291	0.906	0.331	2.74	0.00618	0.0229	100000	ENSMUSG00000019970	Sgk1	18-0:pH
70.6507	0.444	0.232	1.92	0.0552	0.133	100000	ENSMUSG00000019971	Cep290	18-0:pH
87.8672	0.769	0.242	3.18	0.00149	0.007	100000	ENSMUSG00000019975	Ikbip	18-0:pH
821.346	0.0649	0.105	0.621	0.535	0.687	100000	ENSMUSG00000019977	Hbs1l	18-0:pH
419.966	-0.154	0.128	-1.21	0.227	0.384	100000	ENSMUSG00000019978	Epb41l2	18-0:pH
123.85	0.469	0.21	2.24	0.0252	0.0724	100000	ENSMUSG00000019979	Apaf1	18-0:pH
287.387	0.182	0.127	1.43	0.154	0.289	100000	ENSMUSG00000019984	Med23	18-0:pH
24.0675	1.24	0.393	3.16	0.00159	0.00739	100000	ENSMUSG00000019986	Ahi1	18-0:pH
24478.5	-0.341	0.24	-1.43	0.154	0.29	100000	ENSMUSG00000019987	Arg1	18-0:pH
313.714	0.0584	0.12	0.486	0.627	0.76	100000	ENSMUSG00000019988	Nedd1	18-0:pH
1212.35	-1.12	0.215	-5.24	1.63e-07	2.35e-06	100000	ENSMUSG00000019989	Enpp3	18-0:pH
70.9405	-1.1	0.296	-3.72	0.000199	0.00127	100000	ENSMUSG00000019990	Pde7b	18-0:pH
32.4259	-0.25	0.726	-0.345	0.73	0.834	100000	ENSMUSG00000019992	Mtfr2	18-0:pH
504.184	0.124	0.122	1.01	0.31	0.478	100000	ENSMUSG00000019996	Map7	18-0:pH
116.034	1.64	0.481	3.42	0.000627	0.00338	100000	ENSMUSG00000019997	Ccn2	18-0:pH
440.449	0.17	0.134	1.26	0.207	0.36	100000	ENSMUSG00000019998	Stx7	18-0:pH
14.8525	3.71	1.05	3.52	0.000423	0.00242	100000	ENSMUSG00000020000	Moxd1	18-0:pH
1127.96	-0.786	0.114	-6.91	4.7e-12	1.78e-10	100000	ENSMUSG00000020003	Pex7	18-0:pH
481.254	0.226	0.158	1.43	0.152	0.287	100000	ENSMUSG00000020009	Ifngr1	18-0:pH
913.711	-0.865	0.19	-4.54	5.66e-06	5.58e-05	100000	ENSMUSG00000020010	Vnn3	18-0:pH
7.9764	-1.02	0.688	-1.48	0.138	0.267	100000	ENSMUSG00000020014	Cfap54	18-0:pH
448.902	0.376	0.12	3.15	0.00165	0.00765	100000	ENSMUSG00000020015	Cdk17	18-0:pH
5084.88	-2.1	0.314	-6.71	1.99e-11	6.44e-10	100000	ENSMUSG00000020017	Hal	18-0:pH
155.028	-0.537	0.18	-2.99	0.00281	0.012	100000	ENSMUSG00000020019	Ntn4	18-0:pH
905.89	-0.12	0.165	-0.73	0.465	0.628	100000	ENSMUSG00000020021	Fgd6	18-0:pH
612.41	-0.112	0.162	-0.689	0.491	0.651	100000	ENSMUSG00000020022	Ndufa12	18-0:pH
288.941	-0.267	0.184	-1.45	0.147	0.28	100000	ENSMUSG00000020023	Tmcc3	18-0:pH
213.754	0.236	0.12	1.97	0.0491	0.122	100000	ENSMUSG00000020024	Cep83	18-0:pH
182.806	0.478	0.611	0.782	0.434	0.599	100000	ENSMUSG00000020027	Socs2	18-0:pH
2810.64	-0.0885	0.142	-0.625	0.532	0.685	100000	ENSMUSG00000020029	Nudt4	18-0:pH
84.2187	-0.218	0.271	-0.803	0.422	0.588	100000	ENSMUSG00000020032	Nuak1	18-0:pH
275.435	-1.8	0.267	-6.75	1.44e-11	4.85e-10	100000	ENSMUSG00000020034	Tcp11l2	18-0:pH
32.4894	-1.88	0.359	-5.24	1.58e-07	2.29e-06	100000	ENSMUSG00000020037	Rfx4	18-0:pH
393.968	1.05	0.378	2.78	0.00545	0.0206	100000	ENSMUSG00000020038	Cry1	18-0:pH
31.9068	0.346	0.345	1	0.316	0.484	100000	ENSMUSG00000020042	Btbd11	18-0:pH
255.987	-0.674	0.169	-3.98	6.89e-05	0.000505	100000	ENSMUSG00000020044	Timp3	18-0:pH
9249.75	1.7	0.237	7.19	6.7e-13	3.03e-11	100000	ENSMUSG00000020048	Hsp90b1	18-0:pH
10322.6	-1.57	0.32	-4.92	8.78e-07	1.07e-05	100000	ENSMUSG00000020051	Pah	18-0:pH
7805.28	-0.156	0.169	-0.925	0.355	0.524	100000	ENSMUSG00000020053	Igf1	18-0:pH
247.418	0.0363	0.154	0.236	0.814	0.888	100000	ENSMUSG00000020056	Washc3	18-0:pH
28.536	0.222	0.331	0.671	0.503	0.661	100000	ENSMUSG00000020057	Dram1	18-0:pH
4.86975	-1.36	0.774	-1.76	0.0792	0.175	100000	ENSMUSG00000020059	Sycp3	18-0:pH
195.641	-0.098	0.198	-0.496	0.62	0.754	100000	ENSMUSG00000020063	Sirt1	18-0:pH
790.152	-0.269	0.105	-2.56	0.0105	0.036	100000	ENSMUSG00000020064	Herc4	18-0:pH
2.7397	-0.341	0.889	-0.383	0.702	0.814	100000	ENSMUSG00000020067	Mypn	18-0:pH
220.183	-0.211	0.155	-1.36	0.175	0.318	100000	ENSMUSG00000020069	Hnrnph3	18-0:pH
101.462	-0.397	0.187	-2.12	0.0341	0.0918	100000	ENSMUSG00000020070	Rufy2	18-0:pH
1480.23	-0.822	0.282	-2.91	0.00359	0.0147	100000	ENSMUSG00000020072	Pbld2	18-0:pH
771.979	0.248	0.107	2.32	0.0202	0.0606	100000	ENSMUSG00000020074	Ccar1	18-0:pH
1001.17	0.652	0.109	6	2.02e-09	4.48e-08	100000	ENSMUSG00000020075	Ddx21	18-0:pH
951.797	0.729	0.109	6.71	1.98e-11	6.42e-10	100000	ENSMUSG00000020076	Ddx50	18-0:pH
264.825	0.919	0.257	3.58	0.000341	0.00201	100000	ENSMUSG00000020077	Srgn	18-0:pH
713.902	0.0703	0.0887	0.792	0.428	0.594	100000	ENSMUSG00000020078	Vps26a	18-0:pH
326.813	-0.0726	0.123	-0.588	0.556	0.706	100000	ENSMUSG00000020079	Supv3l1	18-0:pH
9.28604	0.248	0.948	0.262	0.793	0.875	100000	ENSMUSG00000020080	Hkdc1	18-0:pH
30.5927	-0.604	0.393	-1.54	0.124	0.246	100000	ENSMUSG00000020083	Fam241b	18-0:pH
630.093	0.258	0.275	0.936	0.349	0.517	100000	ENSMUSG00000020085	Aifm2	18-0:pH
18.5311	0.0307	0.512	0.0599	0.952	0.971	100000	ENSMUSG00000020086	Macroh2a2	18-0:pH
1386.7	0.00281	0.122	0.0231	0.982	0.989	100000	ENSMUSG00000020087	Tysnd1	18-0:pH
1569.89	0.264	0.104	2.55	0.0108	0.0368	100000	ENSMUSG00000020088	Sar1a	18-0:pH
4010.52	0.95	0.126	7.55	4.51e-14	2.44e-12	100000	ENSMUSG00000020089	Ppa1	18-0:pH
4010.41	-0.878	0.105	-8.38	5.27e-17	4.54e-15	100000	ENSMUSG00000020091	Eif4ebp2	18-0:pH
307.326	-0.375	0.164	-2.29	0.022	0.0647	100000	ENSMUSG00000020092	Pald1	18-0:pH
1441.52	-0.405	0.171	-2.37	0.0177	0.0546	100000	ENSMUSG00000020097	Sgpl1	18-0:pH
3001.69	-0.723	0.145	-4.97	6.73e-07	8.44e-06	100000	ENSMUSG00000020098	Pcbd1	18-0:pH
125.923	-0.188	0.244	-0.768	0.443	0.608	100000	ENSMUSG00000020099	Unc5b	18-0:pH
115.38	-0.283	0.191	-1.48	0.138	0.266	100000	ENSMUSG00000020100	Slc29a3	18-0:pH
217.075	0.55	0.172	3.2	0.00137	0.00656	100000	ENSMUSG00000020101	Vsir	18-0:pH
945.126	-0.416	0.219	-1.9	0.0573	0.137	100000	ENSMUSG00000020102	Slc16a7	18-0:pH
201.358	-0.406	0.185	-2.19	0.0288	0.08	100000	ENSMUSG00000020105	Lrig3	18-0:pH
371.735	-0.000595	0.0965	-0.00617	0.995	0.997	100000	ENSMUSG00000020107	Anapc16	18-0:pH
170.133	-1.17	0.365	-3.2	0.00137	0.00655	100000	ENSMUSG00000020108	Ddit4	18-0:pH
985.089	-0.0158	0.0753	-0.21	0.833	0.901	100000	ENSMUSG00000020109	Dnajb12	18-0:pH
692.328	0.598	0.124	4.84	1.32e-06	1.54e-05	100000	ENSMUSG00000020111	Micu1	18-0:pH
1183.48	-0.0172	0.0609	-0.282	0.778	0.865	100000	ENSMUSG00000020114	Cand1	18-0:pH
574.867	0.277	0.112	2.48	0.0131	0.0429	100000	ENSMUSG00000020115	Tbk1	18-0:pH
485.705	0.323	0.139	2.32	0.0205	0.0611	100000	ENSMUSG00000020116	Pno1	18-0:pH
110.15	0.892	0.278	3.21	0.00133	0.0064	100000	ENSMUSG00000020120	Plek	18-0:pH
32.052	0.415	0.343	1.21	0.226	0.383	100000	ENSMUSG00000020121	Srgap1	18-0:pH
11013.9	-0.0839	0.326	-0.257	0.797	0.877	100000	ENSMUSG00000020122	Egfr	18-0:pH
695.712	0.265	0.26	1.02	0.308	0.476	100000	ENSMUSG00000020123	Avpr1a	18-0:pH
753.026	0.26	0.0919	2.83	0.00463	0.0181	100000	ENSMUSG00000020124	Usp15	18-0:pH
7.64655	1.1	0.668	1.65	0.0985	0.207	100000	ENSMUSG00000020125	Elane	18-0:pH
697.44	-0.125	0.0811	-1.54	0.123	0.244	100000	ENSMUSG00000020128	Vps54	18-0:pH
935.084	0.139	0.118	1.18	0.236	0.394	100000	ENSMUSG00000020130	Tbc1d15	18-0:pH
239.105	-0.685	0.295	-2.32	0.0202	0.0606	100000	ENSMUSG00000020131	Pcsk4	18-0:pH
773.485	0.013	0.104	0.126	0.9	0.942	100000	ENSMUSG00000020132	Rab21	18-0:pH
249.218	-0.0687	0.134	-0.511	0.609	0.746	100000	ENSMUSG00000020133	2310011J03Rik	18-0:pH
387.183	-0.144	0.143	-1.01	0.314	0.482	100000	ENSMUSG00000020134	Peli1	18-0:pH
7.34875	-2.22	0.823	-2.7	0.00692	0.0253	100000	ENSMUSG00000020135	Apc2	18-0:pH
205.934	0.38	0.215	1.77	0.0773	0.172	100000	ENSMUSG00000020137	Thap2	18-0:pH
155.229	0.471	0.306	1.54	0.123	0.245	100000	ENSMUSG00000020140	Lgr5	18-0:pH
311.991	1.01	0.262	3.84	0.000124	0.000843	100000	ENSMUSG00000020142	Slc1a4	18-0:pH
94.841	-0.239	0.217	-1.1	0.27	0.434	100000	ENSMUSG00000020143	Dock2	18-0:pH
3137.59	0.452	0.0914	4.95	7.56e-07	9.34e-06	100000	ENSMUSG00000020149	Rab1a	18-0:pH
2114.57	-2.27	0.276	-8.24	1.68e-16	1.35e-14	100000	ENSMUSG00000020150	Gamt	18-0:pH
1.6115	-1.12	1.72	-0.651	0.515	NA	100000	ENSMUSG00000020151	Ptprr	18-0:pH
2093.67	0.131	0.0899	1.45	0.146	0.278	100000	ENSMUSG00000020152	Actr2	18-0:pH
1146.47	-0.157	0.105	-1.49	0.137	0.264	100000	ENSMUSG00000020153	Ndufs7	18-0:pH
1604.56	0.0218	0.171	0.127	0.899	0.942	100000	ENSMUSG00000020154	Ptprb	18-0:pH
5.28051	-0.699	1.07	-0.653	0.514	0.671	100000	ENSMUSG00000020155	Kcnmb1	18-0:pH
241.645	-0.663	0.164	-4.05	5.05e-05	0.000386	100000	ENSMUSG00000020156	Pwwp3a	18-0:pH
1.99215	-0.682	1.49	-0.457	0.647	0.775	100000	ENSMUSG00000020159	Gabrp	18-0:pH
73.8464	-0.0275	0.311	-0.0884	0.93	0.959	100000	ENSMUSG00000020160	Meis1	18-0:pH
1009.86	-0.549	0.156	-3.52	0.000433	0.00246	100000	ENSMUSG00000020163	Uqcr11	18-0:pH
521.306	-0.17	0.0931	-1.82	0.0685	0.157	100000	ENSMUSG00000020166	Cnot2	18-0:pH
457.201	-0.422	0.165	-2.56	0.0105	0.0359	100000	ENSMUSG00000020167	Tcf3	18-0:pH
455.835	0.213	0.13	1.64	0.101	0.211	100000	ENSMUSG00000020170	Frs2	18-0:pH
383.598	0.234	0.101	2.32	0.0206	0.0614	100000	ENSMUSG00000020171	Yeats4	18-0:pH
664.704	0.549	0.188	2.93	0.00343	0.0141	100000	ENSMUSG00000020173	Cobl	18-0:pH
333.311	-0.415	0.215	-1.93	0.054	0.131	100000	ENSMUSG00000020175	Rab36	18-0:pH
131.757	0.15	0.18	0.836	0.403	0.571	100000	ENSMUSG00000020176	Grb10	18-0:pH
41.588	-0.215	0.294	-0.731	0.465	0.628	100000	ENSMUSG00000020178	Adora2a	18-0:pH
643.139	-0.0449	0.102	-0.442	0.659	0.783	100000	ENSMUSG00000020180	Snrpd3	18-0:pH
[truncated: 172,061 more rows]
