# Supplementary material for: Transcriptome sequencing and metabolome analysis reveal the metabolic reprogramming of partial hepatectomy and extended hepatectomy
Source: BMC Genomics. 2023 Sep 7;24:532. doi: 10.1186/s12864-023-09647-0 (PMC10486020; doi:10.1186/s12864-023-09647-0)
Supplement: Supplementary file 3 — Additional file 3: Table S2. Expression patterns of all 14,505 reserved genes in eHx vs. pHx. [file 12864_2023_9647_MOESM3_ESM.xlsx]

## Sheet: DEG.condition
baseMean	log2FoldChange	lfcSE	stat	pvalue	padj	contrast	geneID	geneSymbol	contrast_alias
1770.31	0.00966	0.107	0.0902	0.928	0.969	1000100	ENSMUSG00000000001	Gnai3	eHx-pH:18
147.983	0.134	0.303	0.441	0.659	0.822	1000100	ENSMUSG00000000028	Cdc45	eHx-pH:18
10.6943	0.939	1.34	0.698	0.485	0.697	1000100	ENSMUSG00000000037	Scml2	eHx-pH:18
18509.6	-0.522	0.154	-3.39	0.000692	0.00677	1000100	ENSMUSG00000000049	Apoh	eHx-pH:18
660.494	-0.297	0.196	-1.51	0.13	0.305	1000100	ENSMUSG00000000056	Narf	eHx-pH:18
146.754	-0.842	0.23	-3.67	0.000247	0.003	1000100	ENSMUSG00000000058	Cav2	eHx-pH:18
321.445	0.146	0.25	0.585	0.559	0.752	1000100	ENSMUSG00000000078	Klf6	eHx-pH:18
202.725	0.0466	0.172	0.271	0.786	0.896	1000100	ENSMUSG00000000085	Scmh1	eHx-pH:18
693.886	0.449	0.195	2.3	0.0212	0.0882	1000100	ENSMUSG00000000088	Cox5a	eHx-pH:18
121.634	-0.577	0.2	-2.89	0.00391	0.0257	1000100	ENSMUSG00000000093	Tbx2	eHx-pH:18
131.033	-0.817	0.269	-3.03	0.00241	0.0178	1000100	ENSMUSG00000000120	Ngfr	eHx-pH:18
13.4399	-0.198	0.441	-0.45	0.652	0.818	1000100	ENSMUSG00000000126	Wnt9a	eHx-pH:18
149.936	-0.11	0.164	-0.668	0.504	0.714	1000100	ENSMUSG00000000127	Fer	eHx-pH:18
829.487	0.166	0.124	1.34	0.18	0.38	1000100	ENSMUSG00000000131	Xpo6	eHx-pH:18
652.496	-0.0704	0.148	-0.476	0.634	0.806	1000100	ENSMUSG00000000134	Tfe3	eHx-pH:18
181.061	-0.747	0.219	-3.41	0.00066	0.00654	1000100	ENSMUSG00000000142	Axin2	eHx-pH:18
275.477	0.0439	0.167	0.263	0.792	0.899	1000100	ENSMUSG00000000148	Brat1	eHx-pH:18
1436.06	-0.2	0.158	-1.26	0.208	0.417	1000100	ENSMUSG00000000149	Gna12	eHx-pH:18
1607.61	0.0965	0.129	0.748	0.455	0.671	1000100	ENSMUSG00000000154	Slc22a18	eHx-pH:18
107.802	0.521	0.231	2.25	0.0242	0.0969	1000100	ENSMUSG00000000157	Itgb2l	eHx-pH:18
161.085	0.165	0.187	0.88	0.379	0.604	1000100	ENSMUSG00000000159	Igsf5	eHx-pH:18
9.94503	0.374	0.46	0.814	0.416	0.638	1000100	ENSMUSG00000000167	Pih1d2	eHx-pH:18
987.759	-0.102	0.116	-0.876	0.381	0.606	1000100	ENSMUSG00000000168	Dlat	eHx-pH:18
3262.89	0.398	0.143	2.78	0.00551	0.033	1000100	ENSMUSG00000000171	Sdhd	eHx-pH:18
188.007	-0.0163	0.129	-0.126	0.9	0.954	1000100	ENSMUSG00000000184	Ccnd2	eHx-pH:18
403.499	-0.218	0.111	-1.97	0.049	0.161	1000100	ENSMUSG00000000194	Gpr107	eHx-pH:18
0.511916	-1.02	6.01	-0.17	0.865	NA	1000100	ENSMUSG00000000197	Nalcn	eHx-pH:18
44.3409	-0.0603	0.601	-0.1	0.92	0.965	1000100	ENSMUSG00000000204	Slfn4	eHx-pH:18
1.47638	-0.0599	2.09	-0.0287	0.977	NA	1000100	ENSMUSG00000000223	Drp2	eHx-pH:18
8.81508	-0.659	0.706	-0.933	0.351	0.576	1000100	ENSMUSG00000000244	Tspan32	eHx-pH:18
56.4199	-0.628	0.31	-2.03	0.0426	0.146	1000100	ENSMUSG00000000247	Lhx2	eHx-pH:18
23.0356	-0.109	0.417	-0.26	0.794	0.901	1000100	ENSMUSG00000000253	Gmpr	eHx-pH:18
148.442	-0.303	0.156	-1.95	0.0516	0.166	1000100	ENSMUSG00000000266	Mid2	eHx-pH:18
1718.16	-0.436	0.14	-3.11	0.00186	0.0146	1000100	ENSMUSG00000000275	Trim25	eHx-pH:18
74.8219	0.261	0.28	0.93	0.352	0.578	1000100	ENSMUSG00000000276	Dgke	eHx-pH:18
624.708	-0.0717	0.135	-0.533	0.594	0.777	1000100	ENSMUSG00000000278	Scpep1	eHx-pH:18
285.657	0.0193	0.185	0.104	0.917	0.963	1000100	ENSMUSG00000000282	Mnt	eHx-pH:18
253.608	0.0931	0.283	0.329	0.742	0.872	1000100	ENSMUSG00000000290	Itgb2	eHx-pH:18
17.9089	0.631	0.423	1.49	0.136	0.313	1000100	ENSMUSG00000000295	Hddc2	eHx-pH:18
91.8754	0.471	0.226	2.08	0.0373	0.132	1000100	ENSMUSG00000000296	Tpd52l1	eHx-pH:18
4127.93	-0.562	0.177	-3.17	0.00153	0.0125	1000100	ENSMUSG00000000301	Pemt	eHx-pH:18
1520.11	0.827	0.274	3.02	0.00252	0.0183	1000100	ENSMUSG00000000303	Cdh1	eHx-pH:18
16.0619	-0.0146	0.493	-0.0296	0.976	0.988	1000100	ENSMUSG00000000305	Cdh4	eHx-pH:18
1.79004	-2.5	1.69	-1.48	0.139	NA	1000100	ENSMUSG00000000308	Ckmt1	eHx-pH:18
79.1645	-0.149	0.231	-0.644	0.52	0.724	1000100	ENSMUSG00000000317	Bcl6b	eHx-pH:18
8.11627	-1.39	0.656	-2.12	0.0337	0.123	1000100	ENSMUSG00000000318	Clec10a	eHx-pH:18
38.1678	-0.878	0.313	-2.81	0.00501	0.0307	1000100	ENSMUSG00000000320	Alox12	eHx-pH:18
256.265	-0.765	0.185	-4.13	3.56e-05	0.000626	1000100	ENSMUSG00000000325	Arvcf	eHx-pH:18
14673	-0.829	0.246	-3.36	0.00077	0.00732	1000100	ENSMUSG00000000326	Comt	eHx-pH:18
249.994	0.419	0.125	3.36	0.000774	0.00734	1000100	ENSMUSG00000000339	Rtca	eHx-pH:18
1616.29	-0.0581	0.164	-0.354	0.723	0.861	1000100	ENSMUSG00000000340	Dbt	eHx-pH:18
1947.89	-0.151	0.0825	-1.83	0.0675	0.199	1000100	ENSMUSG00000000346	Dazap2	eHx-pH:18
352.807	-0.0497	0.167	-0.298	0.766	0.884	1000100	ENSMUSG00000000355	Mcts1	eHx-pH:18
13.5619	0.958	0.432	2.22	0.0266	0.104	1000100	ENSMUSG00000000359	Rem1	eHx-pH:18
1.57414	1.52	1.41	1.08	0.282	NA	1000100	ENSMUSG00000000365	Rnf17	eHx-pH:18
640.847	-0.311	0.119	-2.61	0.00893	0.047	1000100	ENSMUSG00000000374	Trappc10	eHx-pH:18
455.38	0.106	0.118	0.899	0.369	0.594	1000100	ENSMUSG00000000378	Ccm2	eHx-pH:18
872.922	0.812	0.105	7.72	1.19e-14	6.9e-12	1000100	ENSMUSG00000000384	Tbrg4	eHx-pH:18
242.707	1.36	0.214	6.38	1.74e-10	2.37e-08	1000100	ENSMUSG00000000385	Tmprss2	eHx-pH:18
5.36405	1.95	0.852	2.28	0.0224	0.0917	1000100	ENSMUSG00000000392	Fap	eHx-pH:18
1111.02	0.0757	0.12	0.63	0.528	0.731	1000100	ENSMUSG00000000399	Ndufa9	eHx-pH:18
11.0216	-1.24	0.576	-2.15	0.0314	0.117	1000100	ENSMUSG00000000409	Lck	eHx-pH:18
4.71799	-0.423	0.842	-0.502	0.616	0.792	1000100	ENSMUSG00000000416	Cttnbp2	eHx-pH:18
1052.34	0.157	0.0758	2.07	0.0386	0.136	1000100	ENSMUSG00000000420	Galnt1	eHx-pH:18
192.249	-0.0375	0.147	-0.255	0.799	0.902	1000100	ENSMUSG00000000439	Mkrn2	eHx-pH:18
177.137	-0.542	0.321	-1.69	0.0915	0.244	1000100	ENSMUSG00000000440	Pparg	eHx-pH:18
588.972	-0.0633	0.13	-0.486	0.627	0.801	1000100	ENSMUSG00000000441	Raf1	eHx-pH:18
18.7795	-0.805	0.453	-1.78	0.0755	0.215	1000100	ENSMUSG00000000486	Septin1	eHx-pH:18
35.5627	0.707	0.344	2.05	0.0399	0.139	1000100	ENSMUSG00000000489	Pdgfb	eHx-pH:18
91.2998	0.338	0.189	1.79	0.074	0.212	1000100	ENSMUSG00000000530	Acvrl1	eHx-pH:18
55.7012	0.13	0.288	0.452	0.651	0.817	1000100	ENSMUSG00000000531	Grasp	eHx-pH:18
328.081	0.0864	0.194	0.446	0.656	0.82	1000100	ENSMUSG00000000532	Acvr1b	eHx-pH:18
596.178	0.391	0.141	2.78	0.00544	0.0328	1000100	ENSMUSG00000000538	Tom1l2	eHx-pH:18
510.394	-0.501	0.232	-2.16	0.0306	0.115	1000100	ENSMUSG00000000552	Zfp385a	eHx-pH:18
1073.56	-0.0713	0.225	-0.317	0.751	0.877	1000100	ENSMUSG00000000555	Itga5	eHx-pH:18
194.798	0.567	0.127	4.48	7.34e-06	0.000178	1000100	ENSMUSG00000000561	Wdr77	eHx-pH:18
4342	0.199	0.125	1.6	0.111	0.275	1000100	ENSMUSG00000000563	Atp5pb	eHx-pH:18
250.667	-0.219	0.502	-0.436	0.663	0.826	1000100	ENSMUSG00000000567	Sox9	eHx-pH:18
595.643	0.585	0.167	3.5	0.000474	0.00504	1000100	ENSMUSG00000000568	Hnrnpd	eHx-pH:18
19.796	-0.0845	0.388	-0.218	0.828	0.917	1000100	ENSMUSG00000000579	Dynlt1c	eHx-pH:18
551.396	0.233	0.119	1.96	0.0497	0.162	1000100	ENSMUSG00000000581	C1d	eHx-pH:18
2455.11	0.139	0.188	0.739	0.46	0.675	1000100	ENSMUSG00000000594	Gm2a	eHx-pH:18
364.557	-0.423	0.121	-3.49	0.000476	0.00506	1000100	ENSMUSG00000000600	Krit1	eHx-pH:18
981.454	-0.338	0.107	-3.17	0.00155	0.0126	1000100	ENSMUSG00000000605	Clcn4	eHx-pH:18
3.32606	-2.91	1.59	-1.84	0.0662	NA	1000100	ENSMUSG00000000627	Sema4f	eHx-pH:18
51.3281	0.147	0.361	0.407	0.684	0.839	1000100	ENSMUSG00000000628	Hk2	eHx-pH:18
2366.95	0.0468	0.14	0.335	0.738	0.87	1000100	ENSMUSG00000000631	Myo18a	eHx-pH:18
5443.99	-0.519	0.201	-2.58	0.00991	0.0507	1000100	ENSMUSG00000000673	Haao	eHx-pH:18
74.636	-0.0256	0.236	-0.109	0.914	0.961	1000100	ENSMUSG00000000682	Cd52	eHx-pH:18
312.355	-0.381	0.18	-2.12	0.0343	0.125	1000100	ENSMUSG00000000686	Abhd15	eHx-pH:18
3.28485	-1.81	1.66	-1.09	0.276	NA	1000100	ENSMUSG00000000690	Hoxb6	eHx-pH:18
56.3349	-0.1	0.262	-0.383	0.702	0.848	1000100	ENSMUSG00000000693	Loxl3	eHx-pH:18
1277.01	-0.0911	0.17	-0.534	0.593	0.777	1000100	ENSMUSG00000000708	Kat2b	eHx-pH:18
1451.9	-0.264	0.0902	-2.92	0.00347	0.0235	1000100	ENSMUSG00000000711	Rab5b	eHx-pH:18
62.9755	0.0582	0.391	0.149	0.882	0.947	1000100	ENSMUSG00000000732	Icosl	eHx-pH:18
908.059	-0.144	0.093	-1.54	0.122	0.292	1000100	ENSMUSG00000000738	Spg7	eHx-pH:18
76.1956	-0.26	0.389	-0.668	0.504	0.713	1000100	ENSMUSG00000000739	Sult5a1	eHx-pH:18
6812.02	0.323	0.0879	3.68	0.000236	0.00291	1000100	ENSMUSG00000000740	Rpl13	eHx-pH:18
1071.97	0.0735	0.104	0.704	0.481	0.694	1000100	ENSMUSG00000000743	Chmp1a	eHx-pH:18
890.921	0.313	0.187	1.67	0.0947	0.25	1000100	ENSMUSG00000000751	Rpa1	eHx-pH:18
7122.35	-0.332	0.101	-3.29	0.000992	0.00885	1000100	ENSMUSG00000000753	Serpinf1	eHx-pH:18
420.717	-0.155	0.121	-1.29	0.199	0.405	1000100	ENSMUSG00000000759	Tubgcp3	eHx-pH:18
198.093	0.29	0.141	2.05	0.0406	0.141	1000100	ENSMUSG00000000776	Polr3d	eHx-pH:18
115.113	-0.0701	0.24	-0.293	0.77	0.887	1000100	ENSMUSG00000000782	Tcf7	eHx-pH:18
3396.77	-0.112	0.0934	-1.19	0.232	0.446	1000100	ENSMUSG00000000787	Ddx3x	eHx-pH:18
15.5839	-0.319	0.458	-0.695	0.487	0.698	1000100	ENSMUSG00000000791	Il12rb1	eHx-pH:18
568.721	-0.281	0.124	-2.28	0.0228	0.0926	1000100	ENSMUSG00000000804	Usp32	eHx-pH:18
1.09145	5.16	2.21	2.33	0.0197	NA	1000100	ENSMUSG00000000805	Car4	eHx-pH:18
113.811	0.357	0.181	1.98	0.0479	0.158	1000100	ENSMUSG00000000811	Txnrd3	eHx-pH:18
1.86289	-1.63	1.35	-1.2	0.23	NA	1000100	ENSMUSG00000000817	Fasl	eHx-pH:18
520.767	0.244	0.205	1.19	0.233	0.447	1000100	ENSMUSG00000000823	Zfp512b	eHx-pH:18
1325.98	0.00632	0.0995	0.0635	0.949	0.977	1000100	ENSMUSG00000000826	Dnajc5	eHx-pH:18
491.81	0.171	0.11	1.55	0.122	0.292	1000100	ENSMUSG00000000827	Tpd52l2	eHx-pH:18
485.558	0.164	0.112	1.47	0.141	0.322	1000100	ENSMUSG00000000838	Fmr1	eHx-pH:18
4.19659	-0.392	0.955	-0.411	0.681	NA	1000100	ENSMUSG00000000861	Bcl11a	eHx-pH:18
6.35623	-0.18	0.604	-0.297	0.766	0.884	1000100	ENSMUSG00000000869	Il4	eHx-pH:18
2437.19	0.0296	0.197	0.151	0.88	0.946	1000100	ENSMUSG00000000876	Pxmp4	eHx-pH:18
289.464	0.393	0.151	2.61	0.00911	0.0476	1000100	ENSMUSG00000000881	Dlg3	eHx-pH:18
32.1794	-0.0125	0.266	-0.0472	0.962	0.982	1000100	ENSMUSG00000000884	Gnb1l	eHx-pH:18
11.0883	-0.55	0.558	-0.986	0.324	0.551	1000100	ENSMUSG00000000901	Mmp11	eHx-pH:18
431.696	-0.0509	0.126	-0.404	0.686	0.84	1000100	ENSMUSG00000000902	Smarcb1	eHx-pH:18
925.692	-0.238	0.132	-1.8	0.0717	0.207	1000100	ENSMUSG00000000915	Hip1r	eHx-pH:18
197.227	0.205	0.141	1.45	0.147	0.33	1000100	ENSMUSG00000000916	Nsun5	eHx-pH:18
337.495	-0.16	0.12	-1.33	0.184	0.386	1000100	ENSMUSG00000000934	Top1mt	eHx-pH:18
5.75835	0.332	0.598	0.556	0.578	0.766	1000100	ENSMUSG00000000942	Hoxa4	eHx-pH:18
16.5044	0.362	0.459	0.789	0.43	0.652	1000100	ENSMUSG00000000948	Gm38393	eHx-pH:18
1138.42	0.267	0.219	1.22	0.222	0.435	1000100	ENSMUSG00000000957	Mmp14	eHx-pH:18
127.76	0.0715	0.27	0.265	0.791	0.899	1000100	ENSMUSG00000000958	Slc7a7	eHx-pH:18
826.604	0.385	0.107	3.59	0.000328	0.00376	1000100	ENSMUSG00000000959	Oxa1l	eHx-pH:18
402.97	-0.00276	0.121	-0.0227	0.982	0.989	1000100	ENSMUSG00000000976	Heatr6	eHx-pH:18
9.3711	0.726	0.636	1.14	0.253	0.471	1000100	ENSMUSG00000000982	Ccl3	eHx-pH:18
2.27818	0.129	1.09	0.119	0.905	NA	1000100	ENSMUSG00000000983	Wfdc18	eHx-pH:18
367.33	0.132	0.139	0.947	0.344	0.569	1000100	ENSMUSG00000001016	Ilf2	eHx-pH:18
1072.25	0.112	0.0715	1.57	0.117	0.284	1000100	ENSMUSG00000001017	Chtop	eHx-pH:18
299.622	-0.0272	0.145	-0.187	0.851	0.929	1000100	ENSMUSG00000001018	Snapin	eHx-pH:18
31.5252	-0.418	0.576	-0.726	0.468	0.682	1000100	ENSMUSG00000001025	S100a6	eHx-pH:18
91.454	0.333	0.245	1.36	0.175	0.373	1000100	ENSMUSG00000001029	Icam2	eHx-pH:18
82.575	0.333	0.2	1.66	0.0967	0.253	1000100	ENSMUSG00000001034	Mapk7	eHx-pH:18
205.779	0.342	0.13	2.63	0.00844	0.0451	1000100	ENSMUSG00000001036	Epn2	eHx-pH:18
7.55192	0.649	0.572	1.14	0.256	0.474	1000100	ENSMUSG00000001039	B9d1	eHx-pH:18
483.854	0.181	0.105	1.72	0.0848	0.232	1000100	ENSMUSG00000001052	Sec24b	eHx-pH:18
131.883	0.522	0.255	2.05	0.0404	0.14	1000100	ENSMUSG00000001053	N4bp3	eHx-pH:18
299.122	0.328	0.127	2.59	0.00954	0.0493	1000100	ENSMUSG00000001054	Rmnd5b	eHx-pH:18
586.082	0.967	0.143	6.76	1.36e-11	2.85e-09	1000100	ENSMUSG00000001056	Nhp2	eHx-pH:18
314.319	-0.375	0.16	-2.34	0.0191	0.0817	1000100	ENSMUSG00000001062	Vps9d1	eHx-pH:18
255.123	-0.22	0.171	-1.29	0.198	0.405	1000100	ENSMUSG00000001065	Zfp276	eHx-pH:18
9.9912	-2.29	0.902	-2.54	0.0109	0.0546	1000100	ENSMUSG00000001076	C1ql4	eHx-pH:18
118.686	0.221	0.156	1.41	0.159	0.348	1000100	ENSMUSG00000001082	Mfsd10	eHx-pH:18
459.435	0.166	0.112	1.48	0.14	0.32	1000100	ENSMUSG00000001089	Luzp1	eHx-pH:18
45.6981	2.32	0.752	3.08	0.00207	0.0158	1000100	ENSMUSG00000001095	Slc13a2	eHx-pH:18
162.401	0.283	0.146	1.94	0.0526	0.168	1000100	ENSMUSG00000001098	Kctd10	eHx-pH:18
1589.7	0.0605	0.109	0.553	0.58	0.767	1000100	ENSMUSG00000001100	Poldip2	eHx-pH:18
21.5907	-0.501	0.434	-1.15	0.248	0.464	1000100	ENSMUSG00000001103	Sebox	eHx-pH:18
553.624	-0.78	0.122	-6.4	1.56e-10	2.16e-08	1000100	ENSMUSG00000001105	Ift20	eHx-pH:18
245.989	-0.124	0.297	-0.419	0.676	0.833	1000100	ENSMUSG00000001119	Col6a1	eHx-pH:18
34.8324	-0.0389	0.334	-0.117	0.907	0.959	1000100	ENSMUSG00000001120	Pcbp3	eHx-pH:18
7814.27	-0.552	0.138	-4	6.41e-05	0.00102	1000100	ENSMUSG00000001123	Lgals9	eHx-pH:18
1302.09	0.00342	0.081	0.0422	0.966	0.984	1000100	ENSMUSG00000001127	Araf	eHx-pH:18
482.234	0.0106	0.165	0.0641	0.949	0.977	1000100	ENSMUSG00000001128	Cfp	eHx-pH:18
36.4711	1.23	0.81	1.52	0.129	0.303	1000100	ENSMUSG00000001131	Timp1	eHx-pH:18
56.5293	-0.0618	0.283	-0.219	0.827	0.916	1000100	ENSMUSG00000001134	Uxt	eHx-pH:18
289.258	-0.202	0.148	-1.36	0.173	0.369	1000100	ENSMUSG00000001138	Cnnm3	eHx-pH:18
317.538	-1.13	0.241	-4.67	3.02e-06	8.36e-05	1000100	ENSMUSG00000001143	Lman2l	eHx-pH:18
595.791	-0.0766	0.115	-0.663	0.507	0.716	1000100	ENSMUSG00000001150	Mcm3ap	eHx-pH:18
337.931	-0.115	0.163	-0.708	0.479	0.692	1000100	ENSMUSG00000001151	Pcnt	eHx-pH:18
7978.03	0.558	0.147	3.79	0.000152	0.00204	1000100	ENSMUSG00000001155	Ftcd	eHx-pH:18
125.1	-0.36	0.201	-1.79	0.0735	0.211	1000100	ENSMUSG00000001156	Mxd1	eHx-pH:18
272.702	0.0381	0.142	0.268	0.789	0.897	1000100	ENSMUSG00000001157	Gmcl1	eHx-pH:18
188.992	0.23	0.165	1.4	0.162	0.353	1000100	ENSMUSG00000001158	Snrnp27	eHx-pH:18
15.3551	0.667	0.489	1.36	0.173	0.369	1000100	ENSMUSG00000001166	Oas1c	eHx-pH:18
162.199	0.111	0.183	0.605	0.545	0.742	1000100	ENSMUSG00000001173	Ocrl	eHx-pH:18
5049.22	0.332	0.0983	3.37	0.000746	0.00716	1000100	ENSMUSG00000001175	Calm1	eHx-pH:18
4247.99	-0.0576	0.0923	-0.624	0.533	0.733	1000100	ENSMUSG00000001211	Agpat3	eHx-pH:18
187.949	0.299	0.218	1.37	0.171	0.367	1000100	ENSMUSG00000001227	Sema6b	eHx-pH:18
455.294	1.14	0.372	3.06	0.00218	0.0164	1000100	ENSMUSG00000001228	Uhrf1	eHx-pH:18
1529.58	-0.357	0.175	-2.03	0.0419	0.144	1000100	ENSMUSG00000001229	Dpp9	eHx-pH:18
161.984	-0.0501	0.152	-0.329	0.742	0.872	1000100	ENSMUSG00000001240	Ramp2	eHx-pH:18
2093.31	-0.0386	0.167	-0.231	0.817	0.911	1000100	ENSMUSG00000001247	Lsr	eHx-pH:18
328.228	-0.313	0.113	-2.78	0.0055	0.033	1000100	ENSMUSG00000001248	Gramd1a	eHx-pH:18
6797.49	-0.169	0.0916	-1.85	0.0646	0.194	1000100	ENSMUSG00000001249	Hpn	eHx-pH:18
277.842	0.487	0.227	2.14	0.0323	0.12	1000100	ENSMUSG00000001270	Ckb	eHx-pH:18
727.358	-0.289	0.0886	-3.26	0.00112	0.00971	1000100	ENSMUSG00000001280	Sp1	eHx-pH:18
34.7566	-0.533	0.356	-1.5	0.134	0.311	1000100	ENSMUSG00000001281	Itgb7	eHx-pH:18
229.684	0.152	0.157	0.967	0.334	0.559	1000100	ENSMUSG00000001285	Myg1	eHx-pH:18
209.874	-0.00858	0.154	-0.0557	0.956	0.979	1000100	ENSMUSG00000001288	Rarg	eHx-pH:18
738.446	-0.0932	0.128	-0.726	0.468	0.682	1000100	ENSMUSG00000001289	Pfdn5	eHx-pH:18
49.1038	-0.641	0.29	-2.21	0.0269	0.104	1000100	ENSMUSG00000001300	Efnb2	eHx-pH:18
216.143	0.774	0.161	4.81	1.49e-06	4.71e-05	1000100	ENSMUSG00000001305	Rrp15	eHx-pH:18
278.309	0.75	0.23	3.26	0.00113	0.00976	1000100	ENSMUSG00000001313	Rnd2	eHx-pH:18
632.543	-0.298	0.117	-2.55	0.0108	0.0542	1000100	ENSMUSG00000001323	Srr	eHx-pH:18
1.32375	1.28	1.57	0.817	0.414	NA	1000100	ENSMUSG00000001333	Sync	eHx-pH:18
8.68017	-0.551	0.697	-0.791	0.429	0.651	1000100	ENSMUSG00000001334	Fndc5	eHx-pH:18
982.868	-0.194	0.094	-2.06	0.0391	0.137	1000100	ENSMUSG00000001348	Acp5	eHx-pH:18
5.7114	1.22	1.19	1.02	0.308	0.534	1000100	ENSMUSG00000001349	Cnn1	eHx-pH:18
1121.62	-0.178	0.0909	-1.96	0.0505	0.164	1000100	ENSMUSG00000001366	Fbxo9	eHx-pH:18
191.561	0.311	0.124	2.51	0.0122	0.0591	1000100	ENSMUSG00000001376	Vps50	eHx-pH:18
702.356	0.323	0.0889	3.63	0.000283	0.00335	1000100	ENSMUSG00000001380	Hars	eHx-pH:18
547.105	-0.00898	0.135	-0.0665	0.947	0.977	1000100	ENSMUSG00000001383	Zmat2	eHx-pH:18
339.853	-0.666	0.475	-1.4	0.161	0.352	1000100	ENSMUSG00000001403	Ube2c	eHx-pH:18
948.569	0.0289	0.139	0.208	0.835	0.92	1000100	ENSMUSG00000001415	Smg5	eHx-pH:18
1965.94	0.483	0.121	3.98	6.85e-05	0.00107	1000100	ENSMUSG00000001416	Cct3	eHx-pH:18
958.443	-0.178	0.107	-1.66	0.0959	0.252	1000100	ENSMUSG00000001418	Glmp	eHx-pH:18
826.611	0.271	0.197	1.37	0.169	0.364	1000100	ENSMUSG00000001419	Mef2d	eHx-pH:18
47.5062	0.493	0.319	1.55	0.121	0.291	1000100	ENSMUSG00000001420	Tmem79	eHx-pH:18
2978.39	-0.574	0.0979	-5.86	4.57e-09	3.9e-07	1000100	ENSMUSG00000001424	Snd1	eHx-pH:18
15447.4	-0.486	0.114	-4.28	1.89e-05	0.000372	1000100	ENSMUSG00000001435	Col18a1	eHx-pH:18
198.279	0.979	0.248	3.95	7.8e-05	0.00119	1000100	ENSMUSG00000001436	Slc19a1	eHx-pH:18
2981.72	0.474	0.106	4.46	8.13e-06	0.000192	1000100	ENSMUSG00000001440	Kpnb1	eHx-pH:18
496.967	0.0184	0.118	0.156	0.876	0.944	1000100	ENSMUSG00000001441	Npepps	eHx-pH:18
4.33063	-3.41	1.33	-2.57	0.0102	0.0518	1000100	ENSMUSG00000001444	Tbx21	eHx-pH:18
678.75	0.0619	0.0738	0.838	0.402	0.626	1000100	ENSMUSG00000001445	Mrpl10	eHx-pH:18
2807.2	0.269	0.427	0.63	0.529	0.731	1000100	ENSMUSG00000001467	Cyp51	eHx-pH:18
3006.18	-0.205	0.0896	-2.29	0.0221	0.0906	1000100	ENSMUSG00000001472	Tcf25	eHx-pH:18
800.847	0.882	0.269	3.28	0.00105	0.00925	1000100	ENSMUSG00000001473	Tubb6	eHx-pH:18
1056.04	0.546	0.123	4.44	8.85e-06	0.000204	1000100	ENSMUSG00000001482	Def8	eHx-pH:18
7.35274	1.03	0.793	1.3	0.194	0.399	1000100	ENSMUSG00000001493	Meox1	eHx-pH:18
2.13425	-1.95	1.61	-1.21	0.226	NA	1000100	ENSMUSG00000001497	Pax9	eHx-pH:18
700.292	0.899	0.591	1.52	0.128	0.302	1000100	ENSMUSG00000001506	Col1a1	eHx-pH:18
226.312	0.423	0.228	1.86	0.0635	0.192	1000100	ENSMUSG00000001507	Itga3	eHx-pH:18
278.507	0.294	0.451	0.651	0.515	0.721	1000100	ENSMUSG00000001517	Foxm1	eHx-pH:18
162.314	-0.0773	0.133	-0.579	0.562	0.755	1000100	ENSMUSG00000001518	Itfg2	eHx-pH:18
7.49579	0.718	0.703	1.02	0.307	0.533	1000100	ENSMUSG00000001520	Nrip2	eHx-pH:18
43.7359	0.125	0.238	0.526	0.599	0.781	1000100	ENSMUSG00000001521	Tulp3	eHx-pH:18
214.273	0.323	0.146	2.21	0.0272	0.105	1000100	ENSMUSG00000001524	Gtf2h4	eHx-pH:18
3653.77	0.379	0.131	2.9	0.00376	0.025	1000100	ENSMUSG00000001525	Tubb5	eHx-pH:18
1084.44	-0.3	0.109	-2.76	0.00572	0.034	1000100	ENSMUSG00000001542	Ell2	eHx-pH:18
948.667	-0.0777	0.11	-0.709	0.478	0.692	1000100	ENSMUSG00000001552	Jup	eHx-pH:18
43.1045	0.234	0.39	0.598	0.55	0.746	1000100	ENSMUSG00000001555	Fkbp10	eHx-pH:18
422.076	0.22	0.139	1.58	0.114	0.28	1000100	ENSMUSG00000001569	Nom1	eHx-pH:18
1427.12	-0.278	0.129	-2.16	0.0308	0.116	1000100	ENSMUSG00000001576	Ergic1	eHx-pH:18
65.5894	0.021	0.267	0.0786	0.937	0.972	1000100	ENSMUSG00000001588	Acap1	eHx-pH:18
726.159	-1.17	0.254	-4.61	3.95e-06	0.000106	1000100	ENSMUSG00000001604	Tcea3	eHx-pH:18
0.893191	2.62	2.03	1.29	0.197	NA	1000100	ENSMUSG00000001622	Csn3	eHx-pH:18
298.963	0.449	0.334	1.34	0.179	0.379	1000100	ENSMUSG00000001627	Ifrd1	eHx-pH:18
449.086	0.127	0.166	0.761	0.447	0.666	1000100	ENSMUSG00000001630	Stk38l	eHx-pH:18
309.564	0.00211	0.127	0.0166	0.987	0.992	1000100	ENSMUSG00000001632	Brpf1	eHx-pH:18
284.342	-0.0869	0.249	-0.349	0.727	0.863	1000100	ENSMUSG00000001642	Akr1b3	eHx-pH:18
2685.3	0.0269	0.163	0.165	0.869	0.94	1000100	ENSMUSG00000001663	Gstt1	eHx-pH:18
532.392	2.13	0.321	6.63	3.42e-11	6.26e-09	1000100	ENSMUSG00000001665	Gstt3	eHx-pH:18
33.5433	-0.492	0.331	-1.49	0.137	0.314	1000100	ENSMUSG00000001666	Ddt	eHx-pH:18
25941.8	0.0548	0.256	0.214	0.831	0.918	1000100	ENSMUSG00000001670	Tat	eHx-pH:18
32.7431	0.198	0.4	0.494	0.621	0.796	1000100	ENSMUSG00000001672	Marveld3	eHx-pH:18
446.522	0.486	0.149	3.27	0.00107	0.00939	1000100	ENSMUSG00000001674	Ddx18	eHx-pH:18
984.955	-0.0918	0.126	-0.727	0.467	0.682	1000100	ENSMUSG00000001687	Ubl3	eHx-pH:18
593.123	-0.178	0.148	-1.2	0.229	0.442	1000100	ENSMUSG00000001700	Gramd3	eHx-pH:18
176.463	0.684	0.158	4.32	1.54e-05	0.000319	1000100	ENSMUSG00000001707	Eef1e1	eHx-pH:18
1270.51	0.0916	0.118	0.776	0.438	0.658	1000100	ENSMUSG00000001729	Akt1	eHx-pH:18
11.3656	0.434	0.542	0.8	0.424	0.645	1000100	ENSMUSG00000001739	Cldn15	eHx-pH:18
27.925	-0.349	0.338	-1.03	0.302	0.527	1000100	ENSMUSG00000001741	Il16	eHx-pH:18
1226.2	-0.241	0.184	-1.31	0.189	0.393	1000100	ENSMUSG00000001750	Tcirg1	eHx-pH:18
609.723	0.186	0.128	1.45	0.147	0.33	1000100	ENSMUSG00000001751	Naglu	eHx-pH:18
2169.5	-0.262	0.14	-1.87	0.0617	0.188	1000100	ENSMUSG00000001755	Coasy	eHx-pH:18
217.811	-0.0506	0.169	-0.299	0.765	0.884	1000100	ENSMUSG00000001761	Smo	eHx-pH:18
221.191	-0.172	0.213	-0.807	0.42	0.642	1000100	ENSMUSG00000001763	Tspan33	eHx-pH:18
282.716	-0.109	0.12	-0.909	0.363	0.589	1000100	ENSMUSG00000001767	Crnkl1	eHx-pH:18
286.784	-0.124	0.148	-0.836	0.403	0.627	1000100	ENSMUSG00000001768	Rin2	eHx-pH:18
869.565	-0.136	0.25	-0.541	0.588	0.773	1000100	ENSMUSG00000001774	Chordc1	eHx-pH:18
893.623	0.411	0.0866	4.74	2.09e-06	6.11e-05	1000100	ENSMUSG00000001783	Rtcb	eHx-pH:18
327.14	0.452	0.111	4.09	4.33e-05	0.000738	1000100	ENSMUSG00000001785	Pwp1	eHx-pH:18
244.857	0.123	0.111	1.11	0.267	0.487	1000100	ENSMUSG00000001786	Fbxo7	eHx-pH:18
1960.74	0.0473	0.0912	0.519	0.604	0.784	1000100	ENSMUSG00000001794	Capns1	eHx-pH:18
435.483	-0.465	0.19	-2.44	0.0145	0.0672	1000100	ENSMUSG00000001802	Lrp3	eHx-pH:18
1.40599	-0.0805	1.71	-0.047	0.963	NA	1000100	ENSMUSG00000001827	Folr1	eHx-pH:18
831.018	-0.326	0.121	-2.7	0.00702	0.0396	1000100	ENSMUSG00000001829	Clpb	eHx-pH:18
1023.33	0.278	0.107	2.59	0.00956	0.0493	1000100	ENSMUSG00000001833	Septin7	eHx-pH:18
291.845	0.375	0.139	2.7	0.00698	0.0394	1000100	ENSMUSG00000001844	Zdhhc4	eHx-pH:18
1858.46	0.285	0.105	2.71	0.00667	0.0381	1000100	ENSMUSG00000001847	Rac1	eHx-pH:18
307.511	-0.0645	0.116	-0.557	0.578	0.765	1000100	ENSMUSG00000001855	Nup214	eHx-pH:18
2.00398	-0.0267	1.15	-0.0232	0.982	NA	1000100	ENSMUSG00000001864	Aif1l	eHx-pH:18
52.5771	-0.55	0.265	-2.08	0.0377	0.134	1000100	ENSMUSG00000001870	Ltbp1	eHx-pH:18
3697.92	0.343	0.167	2.05	0.0399	0.139	1000100	ENSMUSG00000001891	Ugp2	eHx-pH:18
562.943	0.246	0.0966	2.55	0.0108	0.0543	1000100	ENSMUSG00000001909	Trmt1	eHx-pH:18
1010.14	0.112	0.124	0.907	0.364	0.59	1000100	ENSMUSG00000001910	Nacc1	eHx-pH:18
1422	-0.386	0.156	-2.48	0.0131	0.0623	1000100	ENSMUSG00000001911	Nfix	eHx-pH:18
96.5242	0.437	0.274	1.6	0.111	0.275	1000100	ENSMUSG00000001918	Slc1a5	eHx-pH:18
4309.4	0.0605	0.061	0.992	0.321	0.547	1000100	ENSMUSG00000001924	Uba1	eHx-pH:18
167.792	-0.199	0.219	-0.908	0.364	0.59	1000100	ENSMUSG00000001930	Vwf	eHx-pH:18
880	-0.147	0.149	-0.985	0.325	0.551	1000100	ENSMUSG00000001942	Siae	eHx-pH:18
20.1048	-0.423	0.443	-0.954	0.34	0.565	1000100	ENSMUSG00000001943	Vsig2	eHx-pH:18
207.52	0.344	0.165	2.09	0.0363	0.13	1000100	ENSMUSG00000001946	Esam	eHx-pH:18
3.10723	1.26	0.955	1.31	0.189	NA	1000100	ENSMUSG00000001948	Spa17	eHx-pH:18
295.113	0.296	0.104	2.84	0.00453	0.0285	1000100	ENSMUSG00000001962	Fam50a	eHx-pH:18
279.064	0.0786	0.145	0.54	0.589	0.773	1000100	ENSMUSG00000001964	Emd	eHx-pH:18
297.612	0.114	0.163	0.701	0.483	0.696	1000100	ENSMUSG00000001983	Taco1	eHx-pH:18
53.5358	0.0891	0.574	0.155	0.877	0.945	1000100	ENSMUSG00000001986	Gria3	eHx-pH:18
3.43266	-0.65	0.934	-0.696	0.487	NA	1000100	ENSMUSG00000001988	Npas1	eHx-pH:18
125.236	0.0895	0.28	0.319	0.749	0.876	1000100	ENSMUSG00000001995	Sipa1l2	eHx-pH:18
148.326	-0.197	0.157	-1.26	0.209	0.418	1000100	ENSMUSG00000001998	Ap4e1	eHx-pH:18
215.096	0.153	0.17	0.898	0.369	0.594	1000100	ENSMUSG00000001999	Blvra	eHx-pH:18
7.90934	-0.246	0.586	-0.42	0.675	0.833	1000100	ENSMUSG00000002006	Pdzd4	eHx-pH:18
4.2105	-0.648	0.819	-0.791	0.429	NA	1000100	ENSMUSG00000002007	Srpk3	eHx-pH:18
1090.47	0.392	0.102	3.85	0.000119	0.00167	1000100	ENSMUSG00000002010	Idh3g	eHx-pH:18
2.09846	-0.0551	1.48	-0.0373	0.97	NA	1000100	ENSMUSG00000002012	Pnck	eHx-pH:18
1469.04	-0.419	0.106	-3.94	8.11e-05	0.00123	1000100	ENSMUSG00000002014	Ssr4	eHx-pH:18
1668.21	-0.216	0.098	-2.2	0.0279	0.107	1000100	ENSMUSG00000002015	Bcap31	eHx-pH:18
654.84	-0.0667	0.115	-0.58	0.562	0.755	1000100	ENSMUSG00000002017	Fam98a	eHx-pH:18
45.6396	0.177	0.515	0.343	0.731	0.866	1000100	ENSMUSG00000002020	Ltbp2	eHx-pH:18
586.048	-0.435	0.142	-3.07	0.00214	0.0162	1000100	ENSMUSG00000002028	Kmt2a	eHx-pH:18
335.907	-0.308	0.142	-2.18	0.0296	0.112	1000100	ENSMUSG00000002031	Ift46	eHx-pH:18
529.618	-0.173	0.215	-0.802	0.422	0.644	1000100	ENSMUSG00000002032	Tmem25	eHx-pH:18
4.84204	-1.82	0.96	-1.89	0.0583	0.181	1000100	ENSMUSG00000002033	Cd3g	eHx-pH:18
144.872	-0.0722	0.167	-0.431	0.666	0.828	1000100	ENSMUSG00000002043	Trappc6a	eHx-pH:18
1152.79	-0.121	0.112	-1.08	0.28	0.502	1000100	ENSMUSG00000002052	Supt6	eHx-pH:18
192.972	-0.327	0.399	-0.819	0.413	0.636	1000100	ENSMUSG00000002055	Spag5	eHx-pH:18
266.411	0.992	0.276	3.6	0.00032	0.00369	1000100	ENSMUSG00000002058	Unc119	eHx-pH:18
170.188	0.813	0.234	3.47	0.000515	0.00538	1000100	ENSMUSG00000002059	Rab34	eHx-pH:18
483.644	-0.454	0.129	-3.51	0.000442	0.00478	1000100	ENSMUSG00000002064	Sdf2	eHx-pH:18
195.605	1.41	0.253	5.57	2.57e-08	1.63e-06	1000100	ENSMUSG00000002068	Ccne1	eHx-pH:18
10.6104	-0.798	0.693	-1.15	0.25	0.466	1000100	ENSMUSG00000002076	Hsf2bp	eHx-pH:18
222.641	0.0434	0.275	0.158	0.874	0.943	1000100	ENSMUSG00000002083	Bbc3	eHx-pH:18
2.41128	-0.848	1.54	-0.552	0.581	NA	1000100	ENSMUSG00000002100	Mybpc3	eHx-pH:18
2062.92	0.154	0.0877	1.76	0.079	0.222	1000100	ENSMUSG00000002102	Psmc3	eHx-pH:18
950.601	-0.118	0.115	-1.02	0.306	0.531	1000100	ENSMUSG00000002103	Acp2	eHx-pH:18
232.994	0.291	0.143	2.04	0.0417	0.144	1000100	ENSMUSG00000002105	Slc39a13	eHx-pH:18
248.732	0.677	0.156	4.35	1.36e-05	0.000288	1000100	ENSMUSG00000002107	Celf2	eHx-pH:18
1911.99	0.183	0.0966	1.89	0.0587	0.182	1000100	ENSMUSG00000002108	Nr1h3	eHx-pH:18
82.8481	0.977	0.315	3.1	0.00193	0.0151	1000100	ENSMUSG00000002109	Ddb2	eHx-pH:18
178.174	-0.000705	0.181	-0.0039	0.997	0.998	1000100	ENSMUSG00000002111	Spi1	eHx-pH:18
573.248	0.0359	0.128	0.281	0.779	0.891	1000100	ENSMUSG00000002129	Sf3a1	eHx-pH:18
1168.32	0.0406	0.104	0.39	0.697	0.846	1000100	ENSMUSG00000002147	Stat6	eHx-pH:18
8.60557	-1.06	0.601	-1.76	0.078	0.22	1000100	ENSMUSG00000002204	Napsa	eHx-pH:18
467.227	0.022	0.0975	0.225	0.822	0.914	1000100	ENSMUSG00000002205	Vrk3	eHx-pH:18
205.127	0.313	0.117	2.68	0.00745	0.0413	1000100	ENSMUSG00000002210	Smg9	eHx-pH:18
522.799	0.0707	0.145	0.487	0.627	0.801	1000100	ENSMUSG00000002221	Paxip1	eHx-pH:18
1975.55	-0.339	0.134	-2.52	0.0116	0.0573	1000100	ENSMUSG00000002222	Rmnd5a	eHx-pH:18
505.101	-0.518	0.177	-2.92	0.00348	0.0235	1000100	ENSMUSG00000002227	Mov10	eHx-pH:18
11.8666	-0.22	0.718	-0.307	0.759	0.88	1000100	ENSMUSG00000002228	Ppm1j	eHx-pH:18
308.178	0.291	0.204	1.42	0.155	0.343	1000100	ENSMUSG00000002233	Rhoc	eHx-pH:18
256.588	-0.27	0.144	-1.88	0.0604	0.185	1000100	ENSMUSG00000002249	Tead3	eHx-pH:18
328.991	-0.255	0.458	-0.556	0.578	0.766	1000100	ENSMUSG00000002250	Ppard	eHx-pH:18
4.76856	-1.56	0.895	-1.74	0.0824	0.228	1000100	ENSMUSG00000002257	Def6	eHx-pH:18
277.078	-0.981	0.239	-4.11	4.02e-05	0.000691	1000100	ENSMUSG00000002265	Peg3	eHx-pH:18
1.7105	0.397	1.23	0.323	0.746	NA	1000100	ENSMUSG00000002266	Zim1	eHx-pH:18
92.5733	-0.412	0.251	-1.65	0.0999	0.258	1000100	ENSMUSG00000002274	Metrn	eHx-pH:18
651.871	-0.631	0.125	-5.05	4.49e-07	1.79e-05	1000100	ENSMUSG00000002279	Lmf1	eHx-pH:18
387.554	0.129	0.12	1.08	0.28	0.502	1000100	ENSMUSG00000002280	Ciao3	eHx-pH:18
1991.77	0.791	0.564	1.4	0.161	0.351	1000100	ENSMUSG00000002289	Angptl4	eHx-pH:18
210.325	-0.324	0.281	-1.15	0.248	0.464	1000100	ENSMUSG00000002297	Dbf4	eHx-pH:18
302.029	-0.0409	0.174	-0.234	0.815	0.911	1000100	ENSMUSG00000002307	Daxx	eHx-pH:18
69.4095	0.519	0.229	2.26	0.0238	0.0955	1000100	ENSMUSG00000002308	Cd320	eHx-pH:18
310.686	0.394	0.171	2.3	0.0215	0.0888	1000100	ENSMUSG00000002319	Ipo4	eHx-pH:18
1002.2	-0.293	0.0782	-3.74	0.000181	0.00234	1000100	ENSMUSG00000002320	Tm9sf1	eHx-pH:18
52.8987	-0.696	0.445	-1.56	0.118	0.286	1000100	ENSMUSG00000002324	Rec8	eHx-pH:18
675.435	-0.432	0.175	-2.47	0.0135	0.0636	1000100	ENSMUSG00000002325	Irf9	eHx-pH:18
52.0248	0.138	0.26	0.53	0.596	0.779	1000100	ENSMUSG00000002326	Gmpr2	eHx-pH:18
229.116	0.149	0.125	1.2	0.231	0.445	1000100	ENSMUSG00000002329	Mdp1	eHx-pH:18
2508.26	-0.253	0.086	-2.94	0.00324	0.0223	1000100	ENSMUSG00000002332	Dhrs1	eHx-pH:18
372.299	0.162	0.132	1.23	0.219	0.431	1000100	ENSMUSG00000002342	Tmem161a	eHx-pH:18
117.179	0.804	0.189	4.26	2.07e-05	0.000401	1000100	ENSMUSG00000002343	Armc6	eHx-pH:18
112.745	-0.341	0.189	-1.8	0.0718	0.207	1000100	ENSMUSG00000002345	Borcs8	eHx-pH:18
1838.98	0.0063	0.178	0.0354	0.972	0.987	1000100	ENSMUSG00000002346	Slc25a42	eHx-pH:18
940.385	0.199	0.0993	2.01	0.0448	0.151	1000100	ENSMUSG00000002365	Snx9	eHx-pH:18
733.223	-0.169	0.0973	-1.73	0.083	0.229	1000100	ENSMUSG00000002372	Ranbp3	eHx-pH:18
83.8672	0.0304	0.219	0.139	0.889	0.95	1000100	ENSMUSG00000002379	Ndufa11	eHx-pH:18
17.5588	2.65	0.882	3.01	0.00262	0.0189	1000100	ENSMUSG00000002384	Bmp8b	eHx-pH:18
1094.44	0.0143	0.118	0.121	0.903	0.957	1000100	ENSMUSG00000002393	Nr2f6	eHx-pH:18
585.053	0.332	0.1	3.3	0.000955	0.00863	1000100	ENSMUSG00000002395	Use1	eHx-pH:18
309.643	0.0863	0.189	0.457	0.647	0.814	1000100	ENSMUSG00000002396	Ocel1	eHx-pH:18
197.608	-0.728	0.231	-3.15	0.00161	0.013	1000100	ENSMUSG00000002409	Dyrk1b	eHx-pH:18
390.695	0.02	0.111	0.18	0.857	0.932	1000100	ENSMUSG00000002413	Braf	eHx-pH:18
36.2053	-0.000972	0.306	-0.00318	0.997	0.998	1000100	ENSMUSG00000002416	Ndufb2	eHx-pH:18
311.378	-0.504	0.175	-2.88	0.00395	0.0259	1000100	ENSMUSG00000002428	Hltf	eHx-pH:18
952.588	-0.0301	0.138	-0.219	0.827	0.916	1000100	ENSMUSG00000002455	Prpf6	eHx-pH:18
51.7283	0.207	0.269	0.769	0.442	0.662	1000100	ENSMUSG00000002458	Rgs19	eHx-pH:18
963.517	-0.492	0.128	-3.84	0.000125	0.00173	1000100	ENSMUSG00000002475	Abhd3	eHx-pH:18
259.329	0.852	0.132	6.44	1.21e-10	1.77e-08	1000100	ENSMUSG00000002477	Snrpd1	eHx-pH:18
64.3851	0.205	0.282	0.728	0.467	0.682	1000100	ENSMUSG00000002486	Tchp	eHx-pH:18
48.4698	-0.604	0.362	-1.67	0.0952	0.251	1000100	ENSMUSG00000002489	Tiam1	eHx-pH:18
951.744	-0.274	0.0926	-2.96	0.00309	0.0215	1000100	ENSMUSG00000002496	Tsc2	eHx-pH:18
2.46087	1.24	1.18	1.06	0.29	NA	1000100	ENSMUSG00000002500	Rpl3l	eHx-pH:18
479.399	0.0864	0.142	0.61	0.542	0.74	1000100	ENSMUSG00000002504	Slc9a3r2	eHx-pH:18
1292.15	0.281	0.0828	3.4	0.000678	0.00667	1000100	ENSMUSG00000002524	Puf60	eHx-pH:18
920.303	-0.0843	0.105	-0.806	0.42	0.642	1000100	ENSMUSG00000002546	Golga2	eHx-pH:18
889.297	0.268	0.135	1.99	0.0461	0.154	1000100	ENSMUSG00000002550	Uck1	eHx-pH:18
32.8187	0.475	0.588	0.809	0.419	0.64	1000100	ENSMUSG00000002578	Ikzf4	eHx-pH:18
15.5496	0.146	0.471	0.309	0.757	0.88	1000100	ENSMUSG00000002580	Mien1	eHx-pH:18
7379.38	-0.83	0.282	-2.95	0.0032	0.022	1000100	ENSMUSG00000002588	Pon1	eHx-pH:18
594.013	-0.0101	0.141	-0.0717	0.943	0.975	1000100	ENSMUSG00000002602	Axl	eHx-pH:18
257.479	-0.0357	0.168	-0.212	0.832	0.919	1000100	ENSMUSG00000002603	Tgfb1	eHx-pH:18
523.024	0.0251	0.119	0.211	0.833	0.92	1000100	ENSMUSG00000002608	Ccdc97	eHx-pH:18
64.2856	0.876	0.289	3.03	0.00243	0.0179	1000100	ENSMUSG00000002617	Zfp40	eHx-pH:18
705.248	-0.393	0.148	-2.65	0.00817	0.0441	1000100	ENSMUSG00000002625	Akap8l	eHx-pH:18
2.08695	2.63	1.47	1.79	0.0736	NA	1000100	ENSMUSG00000002633	Shh	eHx-pH:18
154.377	0.173	0.139	1.25	0.212	0.422	1000100	ENSMUSG00000002635	Pdcd2l	eHx-pH:18
546.327	0.427	0.113	3.77	0.000161	0.00213	1000100	ENSMUSG00000002658	Gtf2f1	eHx-pH:18
788.4	0.203	0.0975	2.08	0.0371	0.132	1000100	ENSMUSG00000002660	Clpp	eHx-pH:18
121.132	0.464	0.188	2.46	0.0138	0.0646	1000100	ENSMUSG00000002661	Alkbh7	eHx-pH:18
2.56939	-0.693	1.18	-0.586	0.558	NA	1000100	ENSMUSG00000002664	Pspn	eHx-pH:18
85.418	-0.264	0.26	-1.01	0.311	0.537	1000100	ENSMUSG00000002668	Dennd1c	eHx-pH:18
151.363	0.21	0.151	1.39	0.163	0.354	1000100	ENSMUSG00000002679	Med6	eHx-pH:18
2.27295	0.773	1.25	0.617	0.537	NA	1000100	ENSMUSG00000002688	Prkd1	eHx-pH:18
126.887	-0.532	0.184	-2.9	0.00378	0.025	1000100	ENSMUSG00000002699	Lcp2	eHx-pH:18
857.808	0.48	0.119	4.04	5.25e-05	0.000866	1000100	ENSMUSG00000002718	Cse1l	eHx-pH:18
260.338	0.748	0.169	4.44	9.17e-06	0.000212	1000100	ENSMUSG00000002728	Naa20	eHx-pH:18
240.362	0.0526	0.161	0.327	0.744	0.873	1000100	ENSMUSG00000002731	Prkra	eHx-pH:18
52.5651	-0.212	0.279	-0.761	0.447	0.666	1000100	ENSMUSG00000002732	Fkbp7	eHx-pH:18
334.05	-0.127	0.131	-0.971	0.332	0.557	1000100	ENSMUSG00000002733	Plekha3	eHx-pH:18
1155.61	-0.00419	0.0825	-0.0508	0.959	0.981	1000100	ENSMUSG00000002741	Ykt6	eHx-pH:18
1722.28	-0.0119	0.113	-0.106	0.916	0.963	1000100	ENSMUSG00000002748	Baz1b	eHx-pH:18
1676.39	-0.242	0.128	-1.89	0.0589	0.182	1000100	ENSMUSG00000002763	Pex6	eHx-pH:18
573.9	0.136	0.0937	1.45	0.148	0.332	1000100	ENSMUSG00000002767	Mrpl2	eHx-pH:18
397.715	-0.0323	0.115	-0.28	0.779	0.891	1000100	ENSMUSG00000002768	Mea1	eHx-pH:18
19888	0.112	0.286	0.391	0.696	0.845	1000100	ENSMUSG00000002769	Gnmt	eHx-pH:18
7.82853	-1.06	0.62	-1.71	0.0881	0.238	1000100	ENSMUSG00000002771	Grin2d	eHx-pH:18
1396.61	-0.238	0.0912	-2.61	0.00905	0.0475	1000100	ENSMUSG00000002778	Kdelr1	eHx-pH:18
436.862	0.106	0.125	0.849	0.396	0.621	1000100	ENSMUSG00000002781	Tmem143	eHx-pH:18
144.309	0.896	0.282	3.18	0.00149	0.0122	1000100	ENSMUSG00000002797	Ggct	eHx-pH:18
6.12105	1.64	0.707	2.32	0.0202	0.0851	1000100	ENSMUSG00000002799	Jag2	eHx-pH:18
259.596	-0.0789	0.17	-0.464	0.643	0.812	1000100	ENSMUSG00000002803	Btbd6	eHx-pH:18
189.424	0.0821	0.179	0.459	0.646	0.814	1000100	ENSMUSG00000002804	Nudt14	eHx-pH:18
19.3036	0.617	0.642	0.962	0.336	0.562	1000100	ENSMUSG00000002808	Epdr1	eHx-pH:18
1062.68	-0.0411	0.0953	-0.431	0.666	0.828	1000100	ENSMUSG00000002812	Flii	eHx-pH:18
155.401	-0.00629	0.177	-0.0355	0.972	0.987	1000100	ENSMUSG00000002814	Top3a	eHx-pH:18
468.445	-0.137	0.123	-1.11	0.268	0.487	1000100	ENSMUSG00000002820	Atg4d	eHx-pH:18
59.1215	0.0851	0.25	0.34	0.734	0.867	1000100	ENSMUSG00000002825	Qtrt1	eHx-pH:18
439.75	1.65	0.653	2.52	0.0116	0.0573	1000100	ENSMUSG00000002831	Plin4	eHx-pH:18
640.543	-0.0886	0.13	-0.683	0.495	0.705	1000100	ENSMUSG00000002833	Hdgfl2	eHx-pH:18
217.301	0.686	0.24	2.86	0.00421	0.0271	1000100	ENSMUSG00000002835	Chaf1a	eHx-pH:18
204.547	0.326	0.212	1.54	0.124	0.294	1000100	ENSMUSG00000002844	Adprh	eHx-pH:18
286.618	-0.315	0.209	-1.51	0.131	0.307	1000100	ENSMUSG00000002845	Tmem39a	eHx-pH:18
578.504	0.357	0.115	3.12	0.00184	0.0144	1000100	ENSMUSG00000002846	Timmdc1	eHx-pH:18
780.217	0.702	0.126	5.58	2.46e-08	1.57e-06	1000100	ENSMUSG00000002847	Pla1a	eHx-pH:18
591.777	0.925	0.208	4.44	8.8e-06	0.000204	1000100	ENSMUSG00000002870	Mcm2	eHx-pH:18
435.89	0.518	0.155	3.35	0.000809	0.00759	1000100	ENSMUSG00000002871	Tpra1	eHx-pH:18
1332.24	0.21	0.119	1.77	0.0772	0.218	1000100	ENSMUSG00000002881	Nab1	eHx-pH:18
290.717	0.0106	0.162	0.0656	0.948	0.977	1000100	ENSMUSG00000002885	Adgre5	eHx-pH:18
414.428	-0.528	0.197	-2.68	0.00735	0.041	1000100	ENSMUSG00000002897	Il17ra	eHx-pH:18
243.149	0.0414	0.131	0.316	0.752	0.877	1000100	ENSMUSG00000002900	Lamb1	eHx-pH:18
70.0873	0.0876	0.286	0.306	0.76	0.881	1000100	ENSMUSG00000002908	Kcnn1	eHx-pH:18
137.508	0.43	0.203	2.12	0.034	0.124	1000100	ENSMUSG00000002910	Arrdc2	eHx-pH:18
1444.96	0.0489	0.339	0.145	0.885	0.948	1000100	ENSMUSG00000002944	Cd36	eHx-pH:18
422.413	0.0225	0.121	0.185	0.853	0.93	1000100	ENSMUSG00000002948	Map2k7	eHx-pH:18
740.617	0.263	0.0946	2.78	0.00537	0.0325	1000100	ENSMUSG00000002949	Timm44	eHx-pH:18
2072.38	0.156	0.142	1.1	0.272	0.492	1000100	ENSMUSG00000002957	Ap2a2	eHx-pH:18
473.613	0.222	0.127	1.74	0.081	0.226	1000100	ENSMUSG00000002963	Pnkp	eHx-pH:18
813.13	0.226	0.0938	2.41	0.0161	0.0724	1000100	ENSMUSG00000002968	Med25	eHx-pH:18
253.783	1.13	0.203	5.56	2.67e-08	1.68e-06	1000100	ENSMUSG00000002980	Bcam	eHx-pH:18
2146.95	-0.0862	0.0714	-1.21	0.227	0.44	1000100	ENSMUSG00000002981	Clptm1	eHx-pH:18
56.6622	-0.37	0.268	-1.38	0.167	0.361	1000100	ENSMUSG00000002983	Relb	eHx-pH:18
616.005	1.03	0.137	7.49	6.67e-14	2.97e-11	1000100	ENSMUSG00000002984	Tomm40	eHx-pH:18
254326	-0.32	0.124	-2.58	0.0098	0.0503	1000100	ENSMUSG00000002985	Apoe	eHx-pH:18
68.907	0.365	0.328	1.11	0.267	0.486	1000100	ENSMUSG00000002992	Apoc2	eHx-pH:18
394.396	-0.349	0.142	-2.46	0.0137	0.0643	1000100	ENSMUSG00000002996	Hbp1	eHx-pH:18
17.0636	0.862	0.501	1.72	0.0855	0.233	1000100	ENSMUSG00000002997	Prkar2b	eHx-pH:18
464.508	-0.433	0.2	-2.16	0.0306	0.115	1000100	ENSMUSG00000003031	Cdkn1b	eHx-pH:18
58.8053	0.441	0.227	1.94	0.0521	0.167	1000100	ENSMUSG00000003032	Klf4	eHx-pH:18
591.856	0.49	0.0828	5.92	3.26e-09	2.9e-07	1000100	ENSMUSG00000003033	Ap1m1	eHx-pH:18
1089.34	0.0148	0.0969	0.152	0.879	0.945	1000100	ENSMUSG00000003037	Rab8a	eHx-pH:18
747.613	0.556	0.229	2.43	0.0153	0.0698	1000100	ENSMUSG00000003038	Hmgn2	eHx-pH:18
776.026	0.24	0.116	2.06	0.0393	0.138	1000100	ENSMUSG00000003039	Fam32a	eHx-pH:18
28.0158	-0.379	0.552	-0.687	0.492	0.703	1000100	ENSMUSG00000003051	Elf3	eHx-pH:18
11912.5	-1.22	0.542	-2.25	0.0244	0.0974	1000100	ENSMUSG00000003053	Cyp2c29	eHx-pH:18
168.064	-0.0088	0.143	-0.0614	0.951	0.978	1000100	ENSMUSG00000003062	Stard3nl	eHx-pH:18
1522.44	-0.35	0.104	-3.36	0.000768	0.00731	1000100	ENSMUSG00000003068	Stk11	eHx-pH:18
3.89118	0.408	0.95	0.429	0.668	NA	1000100	ENSMUSG00000003070	Efna2	eHx-pH:18
3665.95	0.176	0.12	1.47	0.142	0.322	1000100	ENSMUSG00000003072	Atp5d	eHx-pH:18
989.452	0.353	0.0733	4.82	1.47e-06	4.65e-05	1000100	ENSMUSG00000003099	Ppp5c	eHx-pH:18
444.669	-0.269	0.164	-1.64	0.101	0.26	1000100	ENSMUSG00000003119	Cdk12	eHx-pH:18
190.564	0.151	0.215	0.702	0.483	0.695	1000100	ENSMUSG00000003123	Lipe	eHx-pH:18
673.958	0.1	0.0915	1.1	0.273	0.495	1000100	ENSMUSG00000003131	Pafah1b2	eHx-pH:18
382.461	-0.0517	0.169	-0.307	0.759	0.881	1000100	ENSMUSG00000003134	Tbc1d8	eHx-pH:18
367.73	0.0685	0.114	0.603	0.547	0.743	1000100	ENSMUSG00000003135	Cnot11	eHx-pH:18
12.189	-0.224	0.53	-0.422	0.673	0.832	1000100	ENSMUSG00000003153	Slc2a3	eHx-pH:18
184.24	-0.422	0.177	-2.39	0.017	0.0753	1000100	ENSMUSG00000003154	Foxj2	eHx-pH:18
511.35	0.136	0.131	1.04	0.3	0.524	1000100	ENSMUSG00000003161	Sri	eHx-pH:18
575.313	-0.131	0.105	-1.24	0.214	0.425	1000100	ENSMUSG00000003166	Dgcr2	eHx-pH:18
870.949	0.271	0.104	2.6	0.00929	0.0483	1000100	ENSMUSG00000003184	Irf3	eHx-pH:18
49.0142	0.451	0.279	1.62	0.106	0.268	1000100	ENSMUSG00000003190	Bcl2l12	eHx-pH:18
86.0194	-0.0491	0.245	-0.2	0.841	0.923	1000100	ENSMUSG00000003198	Zfp959	eHx-pH:18
1184.47	-0.264	0.128	-2.06	0.039	0.137	1000100	ENSMUSG00000003199	Mpnd	eHx-pH:18
604.834	0.129	0.114	1.13	0.258	0.476	1000100	ENSMUSG00000003200	Sh3gl1	eHx-pH:18
4.95487	0.782	0.951	0.822	0.411	0.634	1000100	ENSMUSG00000003206	Ebi3	eHx-pH:18
78.5035	-0.0145	0.234	-0.062	0.951	0.977	1000100	ENSMUSG00000003208	Yju2	eHx-pH:18
1628.68	-0.0496	0.124	-0.399	0.69	0.842	1000100	ENSMUSG00000003226	Ranbp2	eHx-pH:18
221.752	0.833	0.314	2.65	0.00806	0.0438	1000100	ENSMUSG00000003228	Grk5	eHx-pH:18
558.546	-0.162	0.141	-1.15	0.251	0.467	1000100	ENSMUSG00000003233	Dvl3	eHx-pH:18
938.017	-0.068	0.109	-0.624	0.533	0.733	1000100	ENSMUSG00000003234	Abcf3	eHx-pH:18
768.828	0.245	0.0826	2.97	0.00302	0.0211	1000100	ENSMUSG00000003235	Eif2b5	eHx-pH:18
276.745	0.0152	0.134	0.113	0.91	0.959	1000100	ENSMUSG00000003269	Cyth2	eHx-pH:18
1.14717	3.14	1.9	1.66	0.0974	NA	1000100	ENSMUSG00000003271	Sult2b1	eHx-pH:18
6.54847	-0.812	0.682	-1.19	0.234	0.447	1000100	ENSMUSG00000003273	Car11	eHx-pH:18
53.3868	-0.43	0.457	-0.94	0.347	0.572	1000100	ENSMUSG00000003279	Dlgap1	eHx-pH:18
8.20227	-0.774	0.743	-1.04	0.298	0.522	1000100	ENSMUSG00000003282	Plag1	eHx-pH:18
154.017	-0.354	0.175	-2.02	0.0434	0.148	1000100	ENSMUSG00000003283	Hck	eHx-pH:18
721.404	0.333	0.091	3.66	0.000249	0.00302	1000100	ENSMUSG00000003299	Mrpl4	eHx-pH:18
829.07	0.033	0.0757	0.435	0.663	0.826	1000100	ENSMUSG00000003308	Keap1	eHx-pH:18
2.77535	0.793	1.32	0.599	0.549	NA	1000100	ENSMUSG00000003309	Ap1m2	eHx-pH:18
1231.28	-0.183	0.0836	-2.19	0.0284	0.109	1000100	ENSMUSG00000003316	Glg1	eHx-pH:18
372.285	-0.0439	0.134	-0.329	0.742	0.872	1000100	ENSMUSG00000003344	Btbd2	eHx-pH:18
1337.8	0.217	0.0979	2.22	0.0267	0.104	1000100	ENSMUSG00000003345	Csnk1g2	eHx-pH:18
1153.37	0.0729	0.0843	0.865	0.387	0.612	1000100	ENSMUSG00000003346	Abhd17a	eHx-pH:18
136.312	0.212	0.191	1.11	0.266	0.485	1000100	ENSMUSG00000003348	Mob3a	eHx-pH:18
23.2547	-0.0772	0.447	-0.173	0.863	0.936	1000100	ENSMUSG00000003352	Cacnb3	eHx-pH:18
359.464	-0.984	0.247	-3.98	6.86e-05	0.00107	1000100	ENSMUSG00000003355	Fkbp11	eHx-pH:18
1019.28	0.177	0.0887	2	0.0458	0.153	1000100	ENSMUSG00000003360	Ddx23	eHx-pH:18
492.03	-0.208	0.105	-1.99	0.0468	0.156	1000100	ENSMUSG00000003363	Pld3	eHx-pH:18
159.478	-0.241	0.181	-1.33	0.183	0.384	1000100	ENSMUSG00000003378	Grik5	eHx-pH:18
21.1514	-1.65	0.454	-3.63	0.000279	0.00332	1000100	ENSMUSG00000003379	Cd79a	eHx-pH:18
924.867	-0.269	0.152	-1.77	0.0763	0.217	1000100	ENSMUSG00000003380	Rabac1	eHx-pH:18
326.392	0.0238	0.146	0.163	0.87	0.941	1000100	ENSMUSG00000003382	Etv3	eHx-pH:18
2342.27	-0.188	0.0767	-2.45	0.0143	0.0666	1000100	ENSMUSG00000003402	Prkcsh	eHx-pH:18
59.9572	-0.665	0.397	-1.68	0.0934	0.248	1000100	ENSMUSG00000003411	Rab3b	eHx-pH:18
2403.45	-0.394	0.14	-2.81	0.00503	0.0307	1000100	ENSMUSG00000003420	Fcgrt	eHx-pH:18
335.067	0.0131	0.142	0.0923	0.926	0.968	1000100	ENSMUSG00000003421	Nosip	eHx-pH:18
380.72	-0.0417	0.145	-0.288	0.773	0.889	1000100	ENSMUSG00000003423	Pih1d1	eHx-pH:18
491.499	-0.131	0.136	-0.962	0.336	0.562	1000100	ENSMUSG00000003429	Rps11	eHx-pH:18
1303.53	0.0436	0.0863	0.505	0.613	0.791	1000100	ENSMUSG00000003435	Supt5	eHx-pH:18
574.281	0.287	0.106	2.72	0.00652	0.0375	1000100	ENSMUSG00000003437	Paf1	eHx-pH:18
784.617	0.351	0.126	2.79	0.00525	0.0318	1000100	ENSMUSG00000003438	Timm50	eHx-pH:18
102.899	0.329	0.166	1.99	0.047	0.156	1000100	ENSMUSG00000003444	Med29	eHx-pH:18
4.19701	2.4	0.948	2.53	0.0115	NA	1000100	ENSMUSG00000003452	Bicd1	eHx-pH:18
917.92	-0.019	0.0698	-0.272	0.785	0.895	1000100	ENSMUSG00000003458	Ncstn	eHx-pH:18
2184.35	0.455	0.138	3.3	0.000963	0.00867	1000100	ENSMUSG00000003464	Pex19	eHx-pH:18
2.64821	-1.05	1.4	-0.754	0.451	NA	1000100	ENSMUSG00000003476	Crhr2	eHx-pH:18
4829.71	0.307	0.684	0.449	0.653	0.819	1000100	ENSMUSG00000003477	Inmt	eHx-pH:18
12.9196	0.529	0.661	0.8	0.424	0.646	1000100	ENSMUSG00000003484	Cyp4f18	eHx-pH:18
127.601	0.0799	0.195	0.409	0.683	0.838	1000100	ENSMUSG00000003500	Impdh1	eHx-pH:18
866.884	0.302	0.163	1.85	0.0636	0.192	1000100	ENSMUSG00000003518	Dusp3	eHx-pH:18
2345.05	-0.362	0.297	-1.22	0.222	0.435	1000100	ENSMUSG00000003526	Prodh	eHx-pH:18
139.305	0.285	0.19	1.5	0.134	0.31	1000100	ENSMUSG00000003527	Ess2	eHx-pH:18
3661.28	0.161	0.138	1.16	0.245	0.461	1000100	ENSMUSG00000003528	Slc25a1	eHx-pH:18
596.503	-0.367	0.108	-3.4	0.000683	0.0067	1000100	ENSMUSG00000003531	Dgcr6	eHx-pH:18
83.4941	-0.135	0.363	-0.371	0.711	0.853	1000100	ENSMUSG00000003534	Ddr1	eHx-pH:18
52.1359	0.999	0.468	2.14	0.0326	0.12	1000100	ENSMUSG00000003541	Ier3	eHx-pH:18
22.3492	0.0448	1.34	0.0334	0.973	0.987	1000100	ENSMUSG00000003545	Fosb	eHx-pH:18
1080.05	-0.307	0.128	-2.39	0.0167	0.0744	1000100	ENSMUSG00000003546	Klc4	eHx-pH:18
69.6361	0.151	0.239	0.63	0.529	0.731	1000100	ENSMUSG00000003549	Ercc1	eHx-pH:18
102.97	1.07	0.374	2.86	0.00428	0.0274	1000100	ENSMUSG00000003555	Cyp17a1	eHx-pH:18
675.96	-0.299	0.139	-2.16	0.0311	0.116	1000100	ENSMUSG00000003559	As3mt	eHx-pH:18
36.1845	-0.0217	0.303	-0.0716	0.943	0.975	1000100	ENSMUSG00000003573	Homer3	eHx-pH:18
247.845	0.0632	0.114	0.552	0.581	0.767	1000100	ENSMUSG00000003575	Crtc1	eHx-pH:18
266.426	-0.0814	0.109	-0.75	0.453	0.67	1000100	ENSMUSG00000003581	Rnf215	eHx-pH:18
9817.68	-0.521	0.165	-3.16	0.0016	0.0129	1000100	ENSMUSG00000003585	Sec14l2	eHx-pH:18
252.299	0.0656	0.17	0.386	0.7	0.847	1000100	ENSMUSG00000003604	Aven	eHx-pH:18
28454.5	-0.687	0.159	-4.32	1.53e-05	0.000318	1000100	ENSMUSG00000003617	Cp	eHx-pH:18
12941.1	-0.848	0.229	-3.71	0.000211	0.00264	1000100	ENSMUSG00000003623	Crot	eHx-pH:18
299.173	0.112	0.142	0.788	0.431	0.652	1000100	ENSMUSG00000003644	Rps6ka1	eHx-pH:18
1623.05	0.124	0.0816	1.52	0.128	0.3	1000100	ENSMUSG00000003660	Snrnp200	eHx-pH:18
583.412	0.0106	0.115	0.0919	0.927	0.968	1000100	ENSMUSG00000003662	Ciao1	eHx-pH:18
2.40476	0.0391	1.05	0.0372	0.97	NA	1000100	ENSMUSG00000003665	Has1	eHx-pH:18
103.545	0.695	0.183	3.8	0.000146	0.00197	1000100	ENSMUSG00000003680	Taf6l	eHx-pH:18
6600.14	1.4	0.517	2.7	0.00697	0.0394	1000100	ENSMUSG00000003721	Insig2	eHx-pH:18
1076.36	0.268	0.0878	3.05	0.00226	0.0169	1000100	ENSMUSG00000003731	Kpna6	eHx-pH:18
3641.46	-0.733	0.1	-7.31	2.64e-13	1.01e-10	1000100	ENSMUSG00000003746	Man1a	eHx-pH:18
72.6754	-0.125	0.265	-0.473	0.636	0.808	1000100	ENSMUSG00000003752	Itpkc	eHx-pH:18
315.882	1.64	0.204	8.03	9.95e-16	8.88e-13	1000100	ENSMUSG00000003762	Coq8b	eHx-pH:18
462.51	-0.026	0.167	-0.156	0.876	0.944	1000100	ENSMUSG00000003778	Brd8	eHx-pH:18
245.731	-0.181	0.521	-0.348	0.728	0.864	1000100	ENSMUSG00000003779	Kif20a	eHx-pH:18
468.66	0.196	0.145	1.35	0.177	0.375	1000100	ENSMUSG00000003808	Farsa	eHx-pH:18
6491.34	-0.547	0.181	-3.02	0.00256	0.0186	1000100	ENSMUSG00000003809	Gcdh	eHx-pH:18
684.091	0.236	0.128	1.84	0.0654	0.195	1000100	ENSMUSG00000003810	Mast2	eHx-pH:18
336.135	0.0484	0.141	0.344	0.731	0.865	1000100	ENSMUSG00000003812	Dnase2a	eHx-pH:18
540.7	1.31	0.165	7.96	1.66e-15	1.31e-12	1000100	ENSMUSG00000003813	Rad23a	eHx-pH:18
18810.1	-0.464	0.137	-3.39	0.00071	0.0069	1000100	ENSMUSG00000003814	Calr	eHx-pH:18
95.3069	-0.344	0.263	-1.31	0.192	0.396	1000100	ENSMUSG00000003824	Syce2	eHx-pH:18
702.015	-0.498	0.116	-4.3	1.69e-05	0.000343	1000100	ENSMUSG00000003847	Nfat5	eHx-pH:18
232.069	0.302	0.135	2.24	0.0251	0.0992	1000100	ENSMUSG00000003848	Nob1	eHx-pH:18
131.958	0.61	0.243	2.51	0.0119	0.0582	1000100	ENSMUSG00000003849	Nqo1	eHx-pH:18
66.1412	0.249	0.235	1.06	0.289	0.512	1000100	ENSMUSG00000003865	Gys1	eHx-pH:18
298.364	0.446	0.149	3	0.00274	0.0196	1000100	ENSMUSG00000003868	Ruvbl2	eHx-pH:18
141.701	0.347	0.194	1.79	0.0742	0.212	1000100	ENSMUSG00000003873	Bax	eHx-pH:18
6.49944	0.0331	0.695	0.0476	0.962	0.982	1000100	ENSMUSG00000003882	Il7r	eHx-pH:18
768.773	0.315	0.128	2.46	0.0139	0.0649	1000100	ENSMUSG00000003923	Tfam	eHx-pH:18
87.0386	-0.104	0.196	-0.529	0.597	0.779	1000100	ENSMUSG00000003929	Zfp81	eHx-pH:18
5.38956	0.74	0.753	0.983	0.326	0.552	1000100	ENSMUSG00000003934	Efnb3	eHx-pH:18
1477.07	-0.482	0.141	-3.43	0.000611	0.00617	1000100	ENSMUSG00000003948	Mmd	eHx-pH:18
696.933	-0.0808	0.227	-0.355	0.722	0.861	1000100	ENSMUSG00000003949	Hlf	eHx-pH:18
620.135	0.453	0.118	3.84	0.000125	0.00174	1000100	ENSMUSG00000003955	Fam162a	eHx-pH:18
5998.84	0.254	0.0827	3.08	0.00209	0.0159	1000100	ENSMUSG00000003970	Rpl8	eHx-pH:18
20.6388	0.186	0.452	0.411	0.681	0.837	1000100	ENSMUSG00000003992	Ssbp2	eHx-pH:18
118.261	0.107	0.172	0.623	0.533	0.734	1000100	ENSMUSG00000004018	Fancl	eHx-pH:18
69.3785	0.122	0.261	0.466	0.641	0.811	1000100	ENSMUSG00000004032	Gstm5	eHx-pH:18
814.804	-0.347	0.226	-1.54	0.124	0.295	1000100	ENSMUSG00000004035	Gstm7	eHx-pH:18
5753.24	0.247	1.14	0.217	0.828	0.917	1000100	ENSMUSG00000004038	Gstm3	eHx-pH:18
3373.74	-0.391	0.149	-2.63	0.00847	0.0452	1000100	ENSMUSG00000004040	Stat3	eHx-pH:18
350.502	-0.186	0.148	-1.25	0.21	0.42	1000100	ENSMUSG00000004043	Stat5a	eHx-pH:18
235.429	0.155	0.208	0.748	0.455	0.671	1000100	ENSMUSG00000004044	Cavin1	eHx-pH:18
786.351	-0.133	0.133	-0.998	0.318	0.544	1000100	ENSMUSG00000004054	Map3k11	eHx-pH:18
2121.27	-0.248	0.0696	-3.57	0.000358	0.00403	1000100	ENSMUSG00000004056	Akt2	eHx-pH:18
2024.69	0.0998	0.104	0.962	0.336	0.562	1000100	ENSMUSG00000004069	Dnaja3	eHx-pH:18
548.18	0.188	0.119	1.58	0.114	0.28	1000100	ENSMUSG00000004070	Hmox2	eHx-pH:18
1186.13	0.287	0.138	2.07	0.0381	0.135	1000100	ENSMUSG00000004071	Cdip1	eHx-pH:18
346.043	0.0403	0.14	0.288	0.773	0.889	1000100	ENSMUSG00000004085	Map3k20	eHx-pH:18
667.241	0.0215	0.0887	0.242	0.809	0.908	1000100	ENSMUSG00000004096	Cwc15	eHx-pH:18
1042.74	-0.35	0.25	-1.4	0.161	0.351	1000100	ENSMUSG00000004098	Col5a3	eHx-pH:18
743.397	0.91	0.107	8.51	1.75e-17	2.93e-14	1000100	ENSMUSG00000004099	Dnmt1	eHx-pH:18
383.38	0.485	0.153	3.17	0.00151	0.0123	1000100	ENSMUSG00000004100	Ppan	eHx-pH:18
183.788	-0.88	0.381	-2.31	0.0207	0.0865	1000100	ENSMUSG00000004105	Angptl2	eHx-pH:18
4.21639	0.44	1.01	0.435	0.663	NA	1000100	ENSMUSG00000004110	Cacna1e	eHx-pH:18
5.77838	0.902	2.1	0.43	0.667	0.828	1000100	ENSMUSG00000004113	Cacna1b	eHx-pH:18
97.9492	0.507	0.209	2.42	0.0156	0.0706	1000100	ENSMUSG00000004127	Trmt10a	eHx-pH:18
17.9423	-0.491	0.543	-0.904	0.366	0.592	1000100	ENSMUSG00000004151	Etv1	eHx-pH:18
108.523	-0.752	0.28	-2.69	0.00722	0.0405	1000100	ENSMUSG00000004187	Kifc2	eHx-pH:18
8584.52	-0.137	0.0855	-1.6	0.109	0.273	1000100	ENSMUSG00000004207	Psap	eHx-pH:18
1582.6	0.186	0.173	1.08	0.282	0.504	1000100	ENSMUSG00000004221	Ikbkg	eHx-pH:18
114.748	-0.0461	0.18	-0.256	0.798	0.902	1000100	ENSMUSG00000004233	Wars2	eHx-pH:18
10.7513	-0.459	0.526	-0.872	0.383	0.608	1000100	ENSMUSG00000004263	Atn1	eHx-pH:18
2137.47	0.579	0.112	5.19	2.07e-07	9.47e-06	1000100	ENSMUSG00000004264	Phb2	eHx-pH:18
319.247	0.0414	0.114	0.364	0.716	0.857	1000100	ENSMUSG00000004266	Ptpn6	eHx-pH:18
4.65833	0.53	0.803	0.66	0.51	0.717	1000100	ENSMUSG00000004267	Eno2	eHx-pH:18
699.026	0.425	0.0863	4.93	8.29e-07	2.89e-05	1000100	ENSMUSG00000004268	Emg1	eHx-pH:18
1504.43	0.435	0.12	3.64	0.000274	0.00328	1000100	ENSMUSG00000004270	Lpcat3	eHx-pH:18
586.039	0.172	0.111	1.54	0.123	0.294	1000100	ENSMUSG00000004285	Atp6v1f	eHx-pH:18
185.656	-0.104	0.176	-0.589	0.556	0.75	1000100	ENSMUSG00000004317	Clcn5	eHx-pH:18
1118.74	-0.206	0.125	-1.65	0.0998	0.257	1000100	ENSMUSG00000004319	Clcn3	eHx-pH:18
2.60395	0.962	1.12	0.858	0.391	NA	1000100	ENSMUSG00000004328	Hif3a	eHx-pH:18
7.93544	1.36	0.881	1.54	0.124	0.295	1000100	ENSMUSG00000004341	Gpx6	eHx-pH:18
5.27468	-1.32	0.894	-1.48	0.139	0.318	1000100	ENSMUSG00000004347	Pde1c	eHx-pH:18
517.926	0.313	0.109	2.87	0.00408	0.0265	1000100	ENSMUSG00000004356	Utp20	eHx-pH:18
31.7128	0.0993	0.381	0.261	0.794	0.901	1000100	ENSMUSG00000004359	Spic	eHx-pH:18
873.573	0.134	0.103	1.3	0.194	0.399	1000100	ENSMUSG00000004364	Cul3	eHx-pH:18
1.0267	0.946	1.59	0.596	0.551	NA	1000100	ENSMUSG00000004371	Il11	eHx-pH:18
167.04	0.449	0.271	1.66	0.0973	0.254	1000100	ENSMUSG00000004383	Large1	eHx-pH:18
600.447	0.574	0.101	5.66	1.51e-08	1.03e-06	1000100	ENSMUSG00000004393	Ddx56	eHx-pH:18
1450.81	-0.0886	0.14	-0.633	0.526	0.73	1000100	ENSMUSG00000004394	Tmed4	eHx-pH:18
253.287	0.607	0.158	3.84	0.000122	0.0017	1000100	ENSMUSG00000004446	Bid	eHx-pH:18
295.687	0.367	0.123	2.98	0.00285	0.0202	1000100	ENSMUSG00000004451	Ralb	eHx-pH:18
1062.59	-0.0077	0.127	-0.0609	0.951	0.978	1000100	ENSMUSG00000004455	Ppp1cc	eHx-pH:18
2666.48	-0.885	0.171	-5.17	2.4e-07	1.07e-05	1000100	ENSMUSG00000004460	Dnajb11	eHx-pH:18
482.976	-0.745	0.182	-4.09	4.35e-05	0.000739	1000100	ENSMUSG00000004462	Tbccd1	eHx-pH:18
37.2601	-0.194	0.401	-0.483	0.629	0.802	1000100	ENSMUSG00000004473	Clec11a	eHx-pH:18
212.312	-0.194	0.219	-0.884	0.377	0.602	1000100	ENSMUSG00000004500	Zfp324	eHx-pH:18
69.1564	-0.137	0.212	-0.648	0.517	0.722	1000100	ENSMUSG00000004508	Gab2	eHx-pH:18
635.629	0.568	0.133	4.28	1.88e-05	0.000371	1000100	ENSMUSG00000004530	Coro1c	eHx-pH:18
2368.31	0.0765	0.0797	0.959	0.337	0.562	1000100	ENSMUSG00000004535	Tax1bp1	eHx-pH:18
5.82277	-0.543	0.755	-0.719	0.472	0.686	1000100	ENSMUSG00000004552	Ctse	eHx-pH:18
14877.3	-0.555	0.146	-3.81	0.000138	0.00189	1000100	ENSMUSG00000004558	Ndrg2	eHx-pH:18
243.563	-0.251	0.156	-1.61	0.108	0.271	1000100	ENSMUSG00000004561	Mettl17	eHx-pH:18
245.91	0.0738	0.215	0.343	0.732	0.866	1000100	ENSMUSG00000004562	Arhgef40	eHx-pH:18
684.338	-0.49	0.167	-2.94	0.00327	0.0224	1000100	ENSMUSG00000004565	Pnpla6	eHx-pH:18
629.162	-0.221	0.091	-2.43	0.015	0.069	1000100	ENSMUSG00000004567	Mcoln1	eHx-pH:18
727.66	-0.0325	0.135	-0.241	0.809	0.908	1000100	ENSMUSG00000004568	Arhgef18	eHx-pH:18
713.772	-0.0584	0.0873	-0.669	0.503	0.713	1000100	ENSMUSG00000004591	Pkn2	eHx-pH:18
40.3746	0.304	0.314	0.968	0.333	0.558	1000100	ENSMUSG00000004609	Cd33	eHx-pH:18
19.7809	0.0967	0.392	0.247	0.805	0.906	1000100	ENSMUSG00000004610	Etfb	eHx-pH:18
5.23368	0.125	0.973	0.128	0.898	0.954	1000100	ENSMUSG00000004612	Nkg7	eHx-pH:18
639.515	0.0841	0.121	0.697	0.486	0.698	1000100	ENSMUSG00000004626	Stxbp2	eHx-pH:18
115.875	-0.122	0.194	-0.632	0.527	0.73	1000100	ENSMUSG00000004631	Sgce	eHx-pH:18
698.002	0.264	0.12	2.21	0.0274	0.106	1000100	ENSMUSG00000004633	Chn2	eHx-pH:18
125.707	0.274	0.212	1.29	0.196	0.402	1000100	ENSMUSG00000004637	Wwox	eHx-pH:18
296.635	0.389	0.189	2.06	0.0398	0.139	1000100	ENSMUSG00000004642	Slbp	eHx-pH:18
2772.49	-0.0176	0.1	-0.176	0.86	0.935	1000100	ENSMUSG00000004655	Aqp1	eHx-pH:18
72.3032	0.0661	0.216	0.306	0.759	0.881	1000100	ENSMUSG00000004661	Arid3b	eHx-pH:18
227.881	0.665	0.188	3.54	0.000406	0.00445	1000100	ENSMUSG00000004665	Cnn2	eHx-pH:18
534.051	0.592	0.118	5	5.64e-07	2.14e-05	1000100	ENSMUSG00000004667	Polr2e	eHx-pH:18
915.13	0.00196	0.107	0.0183	0.985	0.991	1000100	ENSMUSG00000004677	Myo9b	eHx-pH:18
28.021	-0.118	0.35	-0.336	0.737	0.869	1000100	ENSMUSG00000004698	Hdac9	eHx-pH:18
40.0431	-0.306	0.301	-1.02	0.31	0.536	1000100	ENSMUSG00000004707	Ly9	eHx-pH:18
7.45746	-1.05	0.661	-1.59	0.112	0.276	1000100	ENSMUSG00000004709	Cd244a	eHx-pH:18
354.983	-0.635	0.2	-3.17	0.0015	0.0123	1000100	ENSMUSG00000004730	Adgre1	eHx-pH:18
401.817	0.328	0.171	1.92	0.0549	0.174	1000100	ENSMUSG00000004748	Mtfp1	eHx-pH:18
183.25	0.551	0.194	2.85	0.00441	0.028	1000100	ENSMUSG00000004768	Rab23	eHx-pH:18
433.796	0.163	0.101	1.62	0.106	0.268	1000100	ENSMUSG00000004771	Rab11a	eHx-pH:18
330.945	0.37	0.117	3.18	0.00149	0.0122	1000100	ENSMUSG00000004788	Eif2b2	eHx-pH:18
4193.06	0.702	0.121	5.82	5.78e-09	4.72e-07	1000100	ENSMUSG00000004789	Dlst	eHx-pH:18
2.57498	3.37	1.36	2.48	0.013	NA	1000100	ENSMUSG00000004791	Pgf	eHx-pH:18
1229.03	-0.814	0.126	-6.44	1.2e-10	1.77e-08	1000100	ENSMUSG00000004798	Ulk2	eHx-pH:18
48.6192	-0.37	0.356	-1.04	0.298	0.522	1000100	ENSMUSG00000004814	Ccl24	eHx-pH:18
314.201	-0.0928	0.151	-0.614	0.539	0.738	1000100	ENSMUSG00000004815	Dgkq	eHx-pH:18
53.6411	-0.0328	0.253	-0.13	0.897	0.954	1000100	ENSMUSG00000004837	Grap	eHx-pH:18
665.906	0.344	0.136	2.53	0.0114	0.0563	1000100	ENSMUSG00000004843	Chmp2b	eHx-pH:18
457.416	-0.00441	0.163	-0.0271	0.978	0.988	1000100	ENSMUSG00000004846	Plod3	eHx-pH:18
592.146	0.302	0.116	2.6	0.0092	0.048	1000100	ENSMUSG00000004849	Ap1s1	eHx-pH:18
10.5974	1.24	0.847	1.47	0.142	0.323	1000100	ENSMUSG00000004864	Mapk13	eHx-pH:18
626.651	-0.00412	0.141	-0.0292	0.977	0.988	1000100	ENSMUSG00000004865	Srpk1	eHx-pH:18
305.872	0.0604	0.192	0.314	0.753	0.878	1000100	ENSMUSG00000004880	Lbr	eHx-pH:18
168.694	1.15	0.234	4.89	1e-06	3.38e-05	1000100	ENSMUSG00000004891	Nes	eHx-pH:18
448.174	-0.143	0.0905	-1.58	0.115	0.282	1000100	ENSMUSG00000004895	Prcc	eHx-pH:18
192.023	-0.122	0.175	-0.695	0.487	0.698	1000100	ENSMUSG00000004896	Rrnad1	eHx-pH:18
2817.37	0.331	0.0983	3.37	0.000762	0.00728	1000100	ENSMUSG00000004897	Hdgf	eHx-pH:18
6.12577	1	0.665	1.51	0.131	0.306	1000100	ENSMUSG00000004902	Slc25a18	eHx-pH:18
325.444	0.658	0.143	4.59	4.51e-06	0.000118	1000100	ENSMUSG00000004929	Thop1	eHx-pH:18
723.404	0.085	0.147	0.578	0.563	0.755	1000100	ENSMUSG00000004931	Apba3	eHx-pH:18
6.48233	0.281	0.709	0.396	0.692	0.843	1000100	ENSMUSG00000004933	Matk	eHx-pH:18
336.488	-0.164	0.133	-1.24	0.217	0.428	1000100	ENSMUSG00000004934	Pias4	eHx-pH:18
904.461	0.0173	0.0865	0.2	0.841	0.923	1000100	ENSMUSG00000004936	Map2k1	eHx-pH:18
1356.71	0.259	0.0833	3.11	0.00187	0.0146	1000100	ENSMUSG00000004937	Sgta	eHx-pH:18
462.593	0.31	0.131	2.36	0.0181	0.0786	1000100	ENSMUSG00000004945	Tmem242	eHx-pH:18
106.975	-0.00627	0.187	-0.0335	0.973	0.987	1000100	ENSMUSG00000004947	Dtx2	eHx-pH:18
473.74	-1.5	0.643	-2.34	0.0193	0.0824	1000100	ENSMUSG00000004951	Hspb1	eHx-pH:18
38.1928	-0.867	0.357	-2.43	0.0151	0.0692	1000100	ENSMUSG00000004952	Rasa4	eHx-pH:18
6317.9	-0.0246	0.0942	-0.261	0.794	0.9	1000100	ENSMUSG00000004980	Hnrnpa2b1	eHx-pH:18
96.5589	0.0298	0.229	0.13	0.896	0.954	1000100	ENSMUSG00000004994	Ccdc130	eHx-pH:18
487.154	0.772	0.145	5.32	1.04e-07	5.49e-06	1000100	ENSMUSG00000004996	Mri1	eHx-pH:18
803.601	-0.0161	0.0856	-0.188	0.851	0.929	1000100	ENSMUSG00000005034	Prkacb	eHx-pH:18
135.633	0.234	0.164	1.42	0.154	0.342	1000100	ENSMUSG00000005043	Sgsh	eHx-pH:18
482.466	0.468	0.123	3.81	0.00014	0.00191	1000100	ENSMUSG00000005054	Cstb	eHx-pH:18
96.2656	-0.292	0.232	-1.26	0.207	0.416	1000100	ENSMUSG00000005057	Sh2b2	eHx-pH:18
2424.86	0.165	0.101	1.63	0.104	0.264	1000100	ENSMUSG00000005069	Pex5	eHx-pH:18
255.023	0.0646	0.133	0.486	0.627	0.801	1000100	ENSMUSG00000005078	Jkamp	eHx-pH:18
224.765	-0.357	0.228	-1.57	0.117	0.285	1000100	ENSMUSG00000005087	Cd44	eHx-pH:18
1452.46	-0.619	0.318	-1.94	0.0518	0.167	1000100	ENSMUSG00000005089	Slc1a2	eHx-pH:18
256.877	-0.0849	0.131	-0.65	0.515	0.722	1000100	ENSMUSG00000005102	Eif2ak4	eHx-pH:18
1225.31	0.51	0.131	3.91	9.38e-05	0.00139	1000100	ENSMUSG00000005103	Wdr1	eHx-pH:18
629.671	-0.445	0.171	-2.61	0.0091	0.0476	1000100	ENSMUSG00000005107	Slc2a9	eHx-pH:18
33.5349	-0.496	0.438	-1.13	0.257	0.475	1000100	ENSMUSG00000005124	Ccn4	eHx-pH:18
189.291	-0.77	0.533	-1.45	0.148	0.333	1000100	ENSMUSG00000005125	Ndrg1	eHx-pH:18
1660.52	-0.266	0.0663	-4	6.24e-05	0.001	1000100	ENSMUSG00000005142	Man2b1	eHx-pH:18
3.79719	0.739	0.917	0.806	0.42	NA	1000100	ENSMUSG00000005148	Klf5	eHx-pH:18
322.37	-0.0108	0.12	-0.09	0.928	0.969	1000100	ENSMUSG00000005150	Wdr83	eHx-pH:18
940.34	-0.089	0.128	-0.693	0.488	0.699	1000100	ENSMUSG00000005161	Prdx2	eHx-pH:18
1094.78	0.0566	0.112	0.505	0.614	0.791	1000100	ENSMUSG00000005198	Polr2a	eHx-pH:18
705.038	0.0207	0.0903	0.229	0.819	0.913	1000100	ENSMUSG00000005204	Senp3	eHx-pH:18
2.82821	1.03	0.866	1.19	0.233	NA	1000100	ENSMUSG00000005220	Corin	eHx-pH:18
639.797	0.108	0.0993	1.09	0.277	0.499	1000100	ENSMUSG00000005225	Plekha8	eHx-pH:18
6.09739	-1.33	0.9	-1.48	0.139	0.317	1000100	ENSMUSG00000005232	G6pc2	eHx-pH:18
350.658	0.443	0.303	1.46	0.143	0.324	1000100	ENSMUSG00000005233	Spc25	eHx-pH:18
8.31075	-0.954	0.607	-1.57	0.116	0.283	1000100	ENSMUSG00000005237	Dnah2	eHx-pH:18
142.554	0.191	0.189	1.01	0.312	0.538	1000100	ENSMUSG00000005251	Ripk4	eHx-pH:18
635.956	-0.0591	0.106	-0.558	0.577	0.765	1000100	ENSMUSG00000005262	Ufd1	eHx-pH:18
7.96426	-1.17	0.606	-1.93	0.0534	0.17	1000100	ENSMUSG00000005267	Zfp287	eHx-pH:18
1220.29	-1.12	0.21	-5.35	8.78e-08	4.81e-06	1000100	ENSMUSG00000005268	Prlr	eHx-pH:18
1540.63	0.0118	0.0864	0.136	0.892	0.951	1000100	ENSMUSG00000005299	Letm1	eHx-pH:18
3993.12	0.0658	0.152	0.432	0.666	0.828	1000100	ENSMUSG00000005312	Ubqln1	eHx-pH:18
1021.24	-0.44	0.132	-3.33	0.000857	0.00792	1000100	ENSMUSG00000005320	Fgfr4	eHx-pH:18
70.2242	-0.974	0.312	-3.13	0.00177	0.014	1000100	ENSMUSG00000005338	Cadm3	eHx-pH:18
2843.2	0.132	0.114	1.16	0.248	0.464	1000100	ENSMUSG00000005354	Txn2	eHx-pH:18
0.804348	-1.02	2.83	-0.36	0.719	NA	1000100	ENSMUSG00000005357	Slc1a6	eHx-pH:18
6.20674	-0.382	0.865	-0.442	0.659	0.822	1000100	ENSMUSG00000005360	Slc1a3	eHx-pH:18
310.486	0.0231	0.136	0.171	0.864	0.937	1000100	ENSMUSG00000005362	Crbn	eHx-pH:18
460.458	0.389	0.107	3.64	0.000278	0.00331	1000100	ENSMUSG00000005370	Msh6	eHx-pH:18
410.511	0.0707	0.112	0.631	0.528	0.73	1000100	ENSMUSG00000005371	Fbxo11	eHx-pH:18
6053.88	-0.903	0.216	-4.19	2.85e-05	0.000522	1000100	ENSMUSG00000005373	Mlxipl	eHx-pH:18
585.643	-0.195	0.105	-1.85	0.0644	0.193	1000100	ENSMUSG00000005374	Tbl2	eHx-pH:18
492.198	0.076	0.0844	0.901	0.368	0.593	1000100	ENSMUSG00000005378	Bud23	eHx-pH:18
1317.29	1.05	0.424	2.48	0.0133	0.0629	1000100	ENSMUSG00000005397	Nid1	eHx-pH:18
911.91	0.688	0.289	2.39	0.0171	0.0754	1000100	ENSMUSG00000005410	Mcm5	eHx-pH:18
917.043	0.839	0.354	2.37	0.0178	0.0777	1000100	ENSMUSG00000005413	Hmox1	eHx-pH:18
2027.73	0.141	0.0738	1.91	0.056	0.176	1000100	ENSMUSG00000005417	Mprip	eHx-pH:18
959.445	-0.315	0.106	-2.97	0.00295	0.0207	1000100	ENSMUSG00000005442	Cic	eHx-pH:18
52.7193	-0.0643	0.283	-0.227	0.82	0.913	1000100	ENSMUSG00000005447	Pafah1b3	eHx-pH:18
39.106	-0.765	0.32	-2.39	0.0167	0.0744	1000100	ENSMUSG00000005465	Il27ra	eHx-pH:18
1026.62	0.171	0.181	0.949	0.343	0.568	1000100	ENSMUSG00000005469	Prkaca	eHx-pH:18
110.287	0.433	0.309	1.4	0.161	0.351	1000100	ENSMUSG00000005470	Asf1b	eHx-pH:18
435.135	0.37	0.129	2.86	0.0042	0.0271	1000100	ENSMUSG00000005481	Ddx39	eHx-pH:18
537.181	-0.116	0.236	-0.492	0.623	0.797	1000100	ENSMUSG00000005483	Dnajb1	eHx-pH:18
657.902	0.0673	0.0983	0.685	0.493	0.704	1000100	ENSMUSG00000005501	Usp40	eHx-pH:18
61.2228	-0.0014	0.21	-0.00664	0.995	0.996	1000100	ENSMUSG00000005505	Kbtbd4	eHx-pH:18
2123.34	0.201	0.0718	2.8	0.00508	0.0309	1000100	ENSMUSG00000005506	Celf1	eHx-pH:18
1359.04	0.348	0.129	2.71	0.0068	0.0387	1000100	ENSMUSG00000005510	Ndufs3	eHx-pH:18
7167.77	0.548	0.416	1.32	0.188	0.391	1000100	ENSMUSG00000005514	Por	eHx-pH:18
55.9928	-0.0768	0.222	-0.347	0.729	0.864	1000100	ENSMUSG00000005533	Igf1r	eHx-pH:18
2176.26	-0.277	0.0966	-2.87	0.00412	0.0267	1000100	ENSMUSG00000005534	Insr	eHx-pH:18
10.3213	-1.52	0.953	-1.59	0.111	0.275	1000100	ENSMUSG00000005540	Fcer2a	eHx-pH:18
3336.16	0.497	0.634	0.784	0.433	0.654	1000100	ENSMUSG00000005547	Cyp2a5	eHx-pH:18
60.0517	-0.498	0.504	-0.989	0.323	0.549	1000100	ENSMUSG00000005553	Atp4a	eHx-pH:18
1298.65	0.243	0.111	2.19	0.0286	0.109	1000100	ENSMUSG00000005566	Trim28	eHx-pH:18
732.542	0.463	0.117	3.94	8.04e-05	0.00122	1000100	ENSMUSG00000005575	Ube2m	eHx-pH:18
352.613	-0.413	0.115	-3.61	0.000312	0.00361	1000100	ENSMUSG00000005580	Adcy9	eHx-pH:18
59.4249	-0.0305	0.325	-0.0939	0.925	0.968	1000100	ENSMUSG00000005583	Mef2c	eHx-pH:18
742.598	-0.0872	0.106	-0.822	0.411	0.634	1000100	ENSMUSG00000005609	Ctr9	eHx-pH:18
8662.92	-0.118	0.102	-1.16	0.248	0.464	1000100	ENSMUSG00000005610	Eif4g2	eHx-pH:18
46.788	0.337	0.232	1.45	0.146	0.33	1000100	ENSMUSG00000005611	Mrvi1	eHx-pH:18
1482.01	-0.0225	0.122	-0.185	0.853	0.93	1000100	ENSMUSG00000005615	Pcyt1a	eHx-pH:18
656.392	-0.155	0.128	-1.21	0.227	0.44	1000100	ENSMUSG00000005621	Zfp592	eHx-pH:18
1898.38	0.464	0.12	3.86	0.000114	0.00161	1000100	ENSMUSG00000005625	Psmd4	eHx-pH:18
6.40813	0.0436	0.59	0.0739	0.941	0.974	1000100	ENSMUSG00000005628	Tmod4	eHx-pH:18
360.406	-0.0769	0.134	-0.572	0.567	0.758	1000100	ENSMUSG00000005656	Snx6	eHx-pH:18
157.505	0.732	0.346	2.12	0.0343	0.125	1000100	ENSMUSG00000005667	Mthfd2	eHx-pH:18
301.804	-0.944	0.173	-5.46	4.7e-08	2.78e-06	1000100	ENSMUSG00000005672	Kit	eHx-pH:18
129.755	-0.0724	0.232	-0.312	0.755	0.879	1000100	ENSMUSG00000005674	Tomm40l	eHx-pH:18
355.269	-0.288	0.273	-1.05	0.292	0.515	1000100	ENSMUSG00000005677	Nr1i3	eHx-pH:18
39415	-0.391	0.192	-2.03	0.0419	0.144	1000100	ENSMUSG00000005681	Apoa2	eHx-pH:18
707.522	-0.478	0.139	-3.43	0.000596	0.00604	1000100	ENSMUSG00000005682	Pan2	eHx-pH:18
2636.81	-0.00721	0.115	-0.0629	0.95	0.977	1000100	ENSMUSG00000005683	Cs	eHx-pH:18
37.0488	0.135	0.353	0.382	0.703	0.848	1000100	ENSMUSG00000005686	Ampd3	eHx-pH:18
469.07	0.278	0.0932	2.98	0.0029	0.0205	1000100	ENSMUSG00000005687	Bcas2	eHx-pH:18
701.842	0.0274	0.107	0.255	0.799	0.902	1000100	ENSMUSG00000005698	Ctcf	eHx-pH:18
64.2386	0.313	0.237	1.32	0.186	0.388	1000100	ENSMUSG00000005699	Pard6a	eHx-pH:18
3.07947	0.935	0.929	1.01	0.314	NA	1000100	ENSMUSG00000005705	Agrp	eHx-pH:18
67.8018	0.154	0.268	0.572	0.567	0.758	1000100	ENSMUSG00000005718	Tfap4	eHx-pH:18
147.159	0.894	0.199	4.5	6.9e-06	0.000169	1000100	ENSMUSG00000005732	Ranbp1	eHx-pH:18
1.68732	-3.66	1.64	-2.23	0.0258	NA	1000100	ENSMUSG00000005763	Cd247	eHx-pH:18
142.382	-0.286	0.23	-1.24	0.214	0.426	1000100	ENSMUSG00000005774	Rfx5	eHx-pH:18
2714.36	0.133	0.108	1.24	0.216	0.427	1000100	ENSMUSG00000005779	Psmb4	eHx-pH:18
5.51208	2.12	0.809	2.62	0.00879	0.0464	1000100	ENSMUSG00000005800	Mmp8	eHx-pH:18
274.867	-0.287	0.135	-2.12	0.0342	0.125	1000100	ENSMUSG00000005802	Slc30a4	eHx-pH:18
2160.9	-0.323	0.163	-1.98	0.048	0.158	1000100	ENSMUSG00000005803	Sqor	eHx-pH:18
273.225	0.265	0.124	2.14	0.0325	0.12	1000100	ENSMUSG00000005804	Bloc1s6	eHx-pH:18
845.365	0.252	0.0764	3.3	0.000964	0.00868	1000100	ENSMUSG00000005813	Metap1	eHx-pH:18
402.961	-0.0326	0.16	-0.204	0.839	0.922	1000100	ENSMUSG00000005823	Gpr108	eHx-pH:18
8.08452	-0.574	0.558	-1.03	0.304	0.529	1000100	ENSMUSG00000005824	Tnfsf14	eHx-pH:18
208.843	-0.158	0.195	-0.814	0.416	0.638	1000100	ENSMUSG00000005836	Gata6	eHx-pH:18
749.742	0.79	0.13	6.06	1.34e-09	1.33e-07	1000100	ENSMUSG00000005846	Rsl1d1	eHx-pH:18
656.831	-0.258	0.139	-1.86	0.063	0.191	1000100	ENSMUSG00000005871	Apc	eHx-pH:18
481.806	-0.379	0.152	-2.5	0.0125	0.0604	1000100	ENSMUSG00000005873	Reep5	eHx-pH:18
1046.14	-0.0764	0.0902	-0.848	0.397	0.621	1000100	ENSMUSG00000005881	Ergic3	eHx-pH:18
614.06	0.375	0.107	3.51	0.000448	0.00484	1000100	ENSMUSG00000005882	Uqcc1	eHx-pH:18
1.24417	-0.965	1.96	-0.492	0.623	NA	1000100	ENSMUSG00000005883	Spo11	eHx-pH:18
1021.6	-0.288	0.0965	-2.99	0.00283	0.0201	1000100	ENSMUSG00000005886	Ncoa2	eHx-pH:18
186.611	-0.226	0.185	-1.22	0.221	0.434	1000100	ENSMUSG00000005893	Nr2c2	eHx-pH:18
282.673	0.00462	0.131	0.0352	0.972	0.987	1000100	ENSMUSG00000005897	Nr2c1	eHx-pH:18
378.887	0.166	0.112	1.48	0.14	0.319	1000100	ENSMUSG00000005899	Smpd4	eHx-pH:18
446.667	0.125	0.119	1.05	0.293	0.516	1000100	ENSMUSG00000005907	Pex1	eHx-pH:18
676.021	0.0587	0.09	0.652	0.514	0.721	1000100	ENSMUSG00000005936	Kctd20	eHx-pH:18
9.41764	0.37	0.612	0.604	0.546	0.743	1000100	ENSMUSG00000005947	Itgae	eHx-pH:18
284.19	-0.301	0.154	-1.95	0.051	0.165	1000100	ENSMUSG00000005949	Ctns	eHx-pH:18
3.68191	-0.205	0.959	-0.214	0.831	NA	1000100	ENSMUSG00000005950	P2rx5	eHx-pH:18
829.023	-0.24	0.155	-1.55	0.121	0.291	1000100	ENSMUSG00000005951	Shpk	eHx-pH:18
2.53259	0.842	1.42	0.593	0.553	NA	1000100	ENSMUSG00000005952	Trpv1	eHx-pH:18
7.27216	-0.54	0.685	-0.788	0.431	0.652	1000100	ENSMUSG00000005958	Ephb3	eHx-pH:18
207.781	0.319	0.254	1.25	0.21	0.42	1000100	ENSMUSG00000005968	Tuft1	eHx-pH:18
260.851	-0.0043	0.127	-0.0338	0.973	0.987	1000100	ENSMUSG00000005973	Rcn1	eHx-pH:18
17.7649	0.705	0.562	1.25	0.21	0.42	1000100	ENSMUSG00000005980	Dnase1	eHx-pH:18
2828.29	-0.0785	0.0958	-0.819	0.413	0.636	1000100	ENSMUSG00000005981	Trap1	eHx-pH:18
786.827	-0.227	0.131	-1.74	0.0822	0.228	1000100	ENSMUSG00000005982	Naa60	eHx-pH:18
14.8688	1.59	0.427	3.71	0.000207	0.00261	1000100	ENSMUSG00000005983	1700037C18Rik	eHx-pH:18
10.3359	-0.0573	0.52	-0.11	0.912	0.961	1000100	ENSMUSG00000005986	Ankrd13d	eHx-pH:18
1574.58	0.00222	0.114	0.0195	0.984	0.991	1000100	ENSMUSG00000006005	Tpr	eHx-pH:18
632.954	-0.328	0.107	-3.06	0.00221	0.0166	1000100	ENSMUSG00000006010	Odr4	eHx-pH:18
1560.92	-1.01	0.243	-4.18	2.98e-05	0.000542	1000100	ENSMUSG00000006014	Prg4	eHx-pH:18
238.653	0.0872	0.151	0.579	0.562	0.755	1000100	ENSMUSG00000006019	Dhx34	eHx-pH:18
240.903	0.0757	0.128	0.59	0.555	0.75	1000100	ENSMUSG00000006021	Kptn	eHx-pH:18
1264.45	-0.0207	0.0891	-0.232	0.816	0.911	1000100	ENSMUSG00000006024	Napa	eHx-pH:18
932.661	-0.0858	0.134	-0.64	0.522	0.727	1000100	ENSMUSG00000006050	Sra1	eHx-pH:18
2095.74	0.214	0.162	1.32	0.186	0.388	1000100	ENSMUSG00000006057	Atp5g1	eHx-pH:18
469.941	-0.179	0.108	-1.66	0.0962	0.252	1000100	ENSMUSG00000006058	Snf8	eHx-pH:18
450.914	-0.325	0.131	-2.49	0.0129	0.0618	1000100	ENSMUSG00000006095	Tbcb	eHx-pH:18
229.532	-0.478	0.137	-3.5	0.000473	0.00504	1000100	ENSMUSG00000006127	Inpp5k	eHx-pH:18
684.815	0.166	0.105	1.58	0.115	0.281	1000100	ENSMUSG00000006134	Crkl	eHx-pH:18
26.6609	-0.824	0.58	-1.42	0.156	0.344	1000100	ENSMUSG00000006154	Eps8l1	eHx-pH:18
2073.62	0.602	0.247	2.43	0.0149	0.0687	1000100	ENSMUSG00000006169	Clint1	eHx-pH:18
1.66136	-0.406	1.6	-0.254	0.8	NA	1000100	ENSMUSG00000006179	Prss16	eHx-pH:18
164.449	0.392	0.156	2.51	0.012	0.0584	1000100	ENSMUSG00000006191	Cdkal1	eHx-pH:18
29.76	-0.343	0.488	-0.703	0.482	0.695	1000100	ENSMUSG00000006205	Htra1	eHx-pH:18
216.233	-0.127	0.122	-1.04	0.298	0.522	1000100	ENSMUSG00000006215	Zbtb17	eHx-pH:18
86.6968	0.584	0.333	1.75	0.0799	0.224	1000100	ENSMUSG00000006218	Fam131c	eHx-pH:18
104.537	0.233	0.298	0.781	0.435	0.655	1000100	ENSMUSG00000006219	Fblim1	eHx-pH:18
3.62325	2.17	1	2.17	0.0298	NA	1000100	ENSMUSG00000006221	Hspb7	eHx-pH:18
23.9509	-1.52	0.421	-3.61	0.000308	0.00358	1000100	ENSMUSG00000006235	Epor	eHx-pH:18
115.167	-0.517	0.204	-2.53	0.0114	0.0564	1000100	ENSMUSG00000006241	Ccdc159	eHx-pH:18
846.93	-0.191	0.134	-1.43	0.152	0.339	1000100	ENSMUSG00000006262	Mob1b	eHx-pH:18
826.627	0.103	0.0701	1.47	0.143	0.324	1000100	ENSMUSG00000006273	Atp6v1b2	eHx-pH:18
376.864	0.0499	0.128	0.391	0.696	0.846	1000100	ENSMUSG00000006276	Eps15l1	eHx-pH:18
416.102	-0.205	0.146	-1.41	0.159	0.349	1000100	ENSMUSG00000006281	Tep1	eHx-pH:18
177.469	-0.156	0.17	-0.919	0.358	0.584	1000100	ENSMUSG00000006288	Ttc5	eHx-pH:18
245.203	-0.366	0.166	-2.21	0.027	0.105	1000100	ENSMUSG00000006289	Osgep	eHx-pH:18
1180	-0.0906	0.0834	-1.09	0.278	0.5	1000100	ENSMUSG00000006299	Aamp	eHx-pH:18
888.867	0.0958	0.114	0.843	0.399	0.624	1000100	ENSMUSG00000006301	Tmbim1	eHx-pH:18
2052.28	0.133	0.0885	1.5	0.134	0.31	1000100	ENSMUSG00000006304	Arpc2	eHx-pH:18
694.277	-0.35	0.125	-2.81	0.00501	0.0307	1000100	ENSMUSG00000006307	Kmt2b	eHx-pH:18
35.0902	0.558	0.398	1.4	0.161	0.351	1000100	ENSMUSG00000006310	Zbtb32	eHx-pH:18
1.43401	1.53	1.35	1.13	0.257	NA	1000100	ENSMUSG00000006313	Upk1a	eHx-pH:18
1321.27	0.335	0.102	3.27	0.00106	0.00932	1000100	ENSMUSG00000006315	Tmem147	eHx-pH:18
4356.51	0.313	0.089	3.51	0.000442	0.00478	1000100	ENSMUSG00000006333	Rps9	eHx-pH:18
118.099	-0.0184	0.184	-0.1	0.92	0.965	1000100	ENSMUSG00000006335	Tfpt	eHx-pH:18
66.2662	-0.331	0.283	-1.17	0.242	0.457	1000100	ENSMUSG00000006342	Susd2	eHx-pH:18
30.2226	-1.3	0.442	-2.93	0.0034	0.0231	1000100	ENSMUSG00000006344	Ggt5	eHx-pH:18
1.51487	0.561	1.6	0.351	0.725	NA	1000100	ENSMUSG00000006345	Ggt1	eHx-pH:18
1388.86	-0.0848	0.198	-0.428	0.669	0.83	1000100	ENSMUSG00000006356	Crip2	eHx-pH:18
35.0896	-0.0877	0.363	-0.242	0.809	0.908	1000100	ENSMUSG00000006360	Crip1	eHx-pH:18
114.182	1.18	0.193	6.11	9.69e-10	1.04e-07	1000100	ENSMUSG00000006362	Cbfa2t3	eHx-pH:18
40.0851	0.0368	0.518	0.071	0.943	0.975	1000100	ENSMUSG00000006369	Fbln1	eHx-pH:18
16484.7	-0.345	0.0884	-3.9	9.55e-05	0.0014	1000100	ENSMUSG00000006373	Pgrmc1	eHx-pH:18
46.7465	-0.421	0.335	-1.26	0.209	0.418	1000100	ENSMUSG00000006378	Gcat	eHx-pH:18
354.46	-0.459	0.129	-3.55	0.000386	0.00427	1000100	ENSMUSG00000006386	Tek	eHx-pH:18
1035.94	0.217	0.158	1.38	0.169	0.364	1000100	ENSMUSG00000006390	Elovl1	eHx-pH:18
569.798	0.163	0.103	1.59	0.111	0.276	1000100	ENSMUSG00000006392	Med8	eHx-pH:18
642.579	-0.0523	0.649	-0.0805	0.936	0.972	1000100	ENSMUSG00000006398	Cdc20	eHx-pH:18
61.8514	0.777	0.322	2.42	0.0157	0.0711	1000100	ENSMUSG00000006403	Adamts4	eHx-pH:18
5.59018	0.876	0.746	1.17	0.24	0.455	1000100	ENSMUSG00000006411	Nectin4	eHx-pH:18
316.92	0.571	0.134	4.27	1.95e-05	0.000382	1000100	ENSMUSG00000006412	Pfdn2	eHx-pH:18
1386.86	-0.282	0.112	-2.52	0.0117	0.0577	1000100	ENSMUSG00000006418	Rnf114	eHx-pH:18
563.186	-0.23	0.102	-2.25	0.0244	0.0973	1000100	ENSMUSG00000006423	C330007P06Rik	eHx-pH:18
4.71299	1.15	0.895	1.28	0.2	0.407	1000100	ENSMUSG00000006435	Neurl1a	eHx-pH:18
936.625	-0.178	0.121	-1.47	0.142	0.323	1000100	ENSMUSG00000006442	Srm	eHx-pH:18
899.585	0.339	0.253	1.34	0.18	0.38	1000100	ENSMUSG00000006445	Epha2	eHx-pH:18
225.735	-0.133	0.177	-0.755	0.45	0.668	1000100	ENSMUSG00000006456	Rbm14	eHx-pH:18
82.0524	-0.0412	0.16	-0.258	0.796	0.902	1000100	ENSMUSG00000006463	Zdhhc24	eHx-pH:18
30.4742	0.561	0.321	1.75	0.08	0.224	1000100	ENSMUSG00000006464	Bbs1	eHx-pH:18
67.8829	-0.321	0.217	-1.48	0.138	0.316	1000100	ENSMUSG00000006471	Ndor1	eHx-pH:18
2460.08	-0.0744	0.077	-0.966	0.334	0.559	1000100	ENSMUSG00000006476	Nsmf	eHx-pH:18
1030.91	-0.316	0.222	-1.42	0.155	0.342	1000100	ENSMUSG00000006494	Pdk1	eHx-pH:18
1598.49	0.105	0.0942	1.11	0.267	0.486	1000100	ENSMUSG00000006498	Ptbp1	eHx-pH:18
587.017	0.517	0.478	1.08	0.28	0.502	1000100	ENSMUSG00000006517	Mvd	eHx-pH:18
154.944	0.124	0.203	0.609	0.542	0.74	1000100	ENSMUSG00000006519	Cyba	eHx-pH:18
37139.3	-0.313	0.19	-1.65	0.0998	0.257	1000100	ENSMUSG00000006522	Itih3	eHx-pH:18
336.626	0.15	0.104	1.44	0.151	0.336	1000100	ENSMUSG00000006526	Stimate	eHx-pH:18
554.423	-0.226	0.131	-1.73	0.0834	0.23	1000100	ENSMUSG00000006527	Sfmbt1	eHx-pH:18
11835.3	-0.613	0.196	-3.12	0.0018	0.0142	1000100	ENSMUSG00000006529	Itih1	eHx-pH:18
125.433	-0.401	0.372	-1.08	0.281	0.503	1000100	ENSMUSG00000006538	Ihh	eHx-pH:18
7.16427	-1.71	0.813	-2.1	0.0356	0.128	1000100	ENSMUSG00000006542	Prkag3	eHx-pH:18
707.546	0.0327	0.141	0.232	0.816	0.911	1000100	ENSMUSG00000006567	Atp7b	eHx-pH:18
6.4478	0.32	0.694	0.462	0.644	0.812	1000100	ENSMUSG00000006574	Slc4a1	eHx-pH:18
238.565	-0.451	0.14	-3.21	0.00134	0.0113	1000100	ENSMUSG00000006575	Rundc3a	eHx-pH:18
17.4416	0.681	0.403	1.69	0.0914	0.244	1000100	ENSMUSG00000006576	Slc4a3	eHx-pH:18
327.635	0.633	0.264	2.4	0.0163	0.0732	1000100	ENSMUSG00000006585	Cdt1	eHx-pH:18
3.14902	-1.34	1.03	-1.3	0.195	NA	1000100	ENSMUSG00000006586	Runx1t1	eHx-pH:18
11.3994	5.55	1.12	4.96	7.13e-07	2.57e-05	1000100	ENSMUSG00000006587	Snai3	eHx-pH:18
696.652	0.189	0.206	0.918	0.359	0.584	1000100	ENSMUSG00000006589	Aprt	eHx-pH:18
554.777	0.299	0.111	2.69	0.00714	0.0401	1000100	ENSMUSG00000006599	Gtf2h1	eHx-pH:18
1005.54	0.275	0.108	2.56	0.0105	0.0529	1000100	ENSMUSG00000006611	Hfe	eHx-pH:18
180.236	0.669	0.338	1.98	0.0478	0.158	1000100	ENSMUSG00000006641	Slc5a6	eHx-pH:18
3.69735	-0.0614	0.785	-0.0782	0.938	NA	1000100	ENSMUSG00000006642	Tcf23	eHx-pH:18
29.4011	-0.59	0.37	-1.59	0.111	0.276	1000100	ENSMUSG00000006651	Aplp1	eHx-pH:18
753.683	-0.0784	0.1	-0.783	0.434	0.655	1000100	ENSMUSG00000006673	Qrich1	eHx-pH:18
3.06688	-0.471	1.25	-0.377	0.706	NA	1000100	ENSMUSG00000006675	P4htm	eHx-pH:18
1583.08	-0.0645	0.088	-0.733	0.463	0.678	1000100	ENSMUSG00000006676	Usp19	eHx-pH:18
181.934	0.422	0.249	1.69	0.0908	0.243	1000100	ENSMUSG00000006678	Pola1	eHx-pH:18
2971.28	0.274	0.108	2.54	0.0111	0.0551	1000100	ENSMUSG00000006699	Cdc42	eHx-pH:18
311.224	-0.25	0.155	-1.61	0.107	0.27	1000100	ENSMUSG00000006705	Pknox1	eHx-pH:18
100.515	-0.837	0.319	-2.62	0.00867	0.046	1000100	ENSMUSG00000006711	D130043K22Rik	eHx-pH:18
177.463	0.599	0.222	2.7	0.00699	0.0395	1000100	ENSMUSG00000006715	Gmnn	eHx-pH:18
451.126	-0.0795	0.152	-0.522	0.601	0.783	1000100	ENSMUSG00000006717	Acot13	eHx-pH:18
5.40166	0.394	0.685	0.575	0.565	0.757	1000100	ENSMUSG00000006720	Zfp184	eHx-pH:18
775.916	0.554	0.0923	6	1.93e-09	1.78e-07	1000100	ENSMUSG00000006728	Cdk4	eHx-pH:18
1473.16	0.13	0.138	0.942	0.346	0.572	1000100	ENSMUSG00000006731	B4galnt1	eHx-pH:18
286.668	0.19	0.121	1.57	0.116	0.283	1000100	ENSMUSG00000006732	Mettl1	eHx-pH:18
2749.14	0.136	0.154	0.881	0.378	0.604	1000100	ENSMUSG00000006736	Tspan31	eHx-pH:18
904.99	0.153	0.0964	1.58	0.113	0.279	1000100	ENSMUSG00000006740	Kif5b	eHx-pH:18
124.462	-0.0302	0.207	-0.146	0.884	0.947	1000100	ENSMUSG00000006763	Saal1	eHx-pH:18
29.7432	-0.939	0.794	-1.18	0.237	0.451	1000100	ENSMUSG00000006777	Krt23	eHx-pH:18
309.994	-0.381	0.192	-1.98	0.0478	0.158	1000100	ENSMUSG00000006782	Cnp	eHx-pH:18
4.26042	0.345	0.959	0.36	0.719	0.858	1000100	ENSMUSG00000006784	Ttc25	eHx-pH:18
347.152	1.08	0.362	3	0.00272	0.0195	1000100	ENSMUSG00000006800	Sulf2	eHx-pH:18
3131.65	0.00109	0.147	0.0074	0.994	0.996	1000100	ENSMUSG00000006818	Sod2	eHx-pH:18
136.695	0.164	0.233	0.703	0.482	0.695	1000100	ENSMUSG00000006850	Tmco6	eHx-pH:18
229.25	0.195	0.153	1.27	0.205	0.413	1000100	ENSMUSG00000006906	Stambp	eHx-pH:18
340.799	-0.0115	0.114	-0.102	0.919	0.964	1000100	ENSMUSG00000006920	Ezh1	eHx-pH:18
45.0025	0.928	0.327	2.84	0.0045	0.0284	1000100	ENSMUSG00000006930	Hap1	eHx-pH:18
32.2361	0.278	0.328	0.848	0.396	0.621	1000100	ENSMUSG00000006931	P3h4	eHx-pH:18
3067.31	0.0888	0.0842	1.05	0.292	0.515	1000100	ENSMUSG00000006932	Ctnnb1	eHx-pH:18
241.147	0.282	0.109	2.58	0.00974	0.0501	1000100	ENSMUSG00000006941	Eif1b	eHx-pH:18
162.006	-0.652	0.235	-2.78	0.00545	0.0328	1000100	ENSMUSG00000006958	Chrd	eHx-pH:18
3704.46	0.0558	0.112	0.499	0.618	0.794	1000100	ENSMUSG00000006998	Psmd2	eHx-pH:18
1.33375	-0.0538	1.54	-0.035	0.972	NA	1000100	ENSMUSG00000007021	Syngr3	eHx-pH:18
1390.53	0.34	0.123	2.76	0.00586	0.0346	1000100	ENSMUSG00000007029	Vars	eHx-pH:18
16.058	-0.388	0.438	-0.888	0.375	0.6	1000100	ENSMUSG00000007030	Vwa7	eHx-pH:18
4.20306	1.96	1.06	1.85	0.0638	NA	1000100	ENSMUSG00000007033	Hspa1l	eHx-pH:18
2.45254	-1.64	1.42	-1.15	0.25	NA	1000100	ENSMUSG00000007034	Slc44a4	eHx-pH:18
29.7465	0.135	0.404	0.335	0.738	0.87	1000100	ENSMUSG00000007035	Msh5	eHx-pH:18
698.551	0.0329	0.0946	0.348	0.728	0.863	1000100	ENSMUSG00000007036	Abhd16a	eHx-pH:18
733.259	-0.0711	0.102	-0.695	0.487	0.698	1000100	ENSMUSG00000007038	Neu1	eHx-pH:18
106.199	0.18	0.197	0.911	0.362	0.588	1000100	ENSMUSG00000007039	Ddah2	eHx-pH:18
361.378	0.422	0.148	2.85	0.00437	0.0279	1000100	ENSMUSG00000007041	Clic1	eHx-pH:18
307.626	0.31	0.176	1.77	0.0771	0.218	1000100	ENSMUSG00000007050	Lsm2	eHx-pH:18
270.487	0.0956	0.26	0.367	0.713	0.855	1000100	ENSMUSG00000007080	Pole	eHx-pH:18
13.3096	-0.412	0.727	-0.567	0.571	0.761	1000100	ENSMUSG00000007097	Atp1a2	eHx-pH:18
1.9006	-2.51	1.4	-1.8	0.0719	NA	1000100	ENSMUSG00000007107	Atp1a4	eHx-pH:18
4.33281	-0.368	0.777	-0.474	0.636	0.807	1000100	ENSMUSG00000007122	Casq1	eHx-pH:18
17.0082	0.537	0.441	1.22	0.224	0.436	1000100	ENSMUSG00000007207	Stx1a	eHx-pH:18
41.4236	-0.116	0.32	-0.361	0.718	0.858	1000100	ENSMUSG00000007216	Zfp775	eHx-pH:18
525.547	0.218	0.131	1.66	0.0979	0.254	1000100	ENSMUSG00000007338	Mrpl49	eHx-pH:18
21.9365	-0.884	0.338	-2.61	0.00901	0.0473	1000100	ENSMUSG00000007379	Dennd2c	eHx-pH:18
750.625	0.055	0.0776	0.708	0.479	0.692	1000100	ENSMUSG00000007411	Mark3	eHx-pH:18
1123.24	0.0783	0.0646	1.21	0.226	0.438	1000100	ENSMUSG00000007415	Gatad1	eHx-pH:18
2270.81	0.406	0.0943	4.31	1.65e-05	0.000337	1000100	ENSMUSG00000007458	M6pr	eHx-pH:18
126.449	0.0127	0.202	0.0632	0.95	0.977	1000100	ENSMUSG00000007476	Lrrc8a	eHx-pH:18
1316.84	0.512	0.104	4.94	7.66e-07	2.72e-05	1000100	ENSMUSG00000007564	Ppp2r1a	eHx-pH:18
185.862	0.194	0.166	1.16	0.244	0.46	1000100	ENSMUSG00000007570	Fance	eHx-pH:18
421.263	0.114	0.184	0.618	0.536	0.736	1000100	ENSMUSG00000007589	Tinf2	eHx-pH:18
3.61307	0.921	0.864	1.07	0.286	NA	1000100	ENSMUSG00000007591	Tssk4	eHx-pH:18
393.603	-0.669	0.203	-3.29	0.000997	0.00889	1000100	ENSMUSG00000007594	Hapln4	eHx-pH:18
371.086	-0.0861	0.11	-0.781	0.435	0.655	1000100	ENSMUSG00000007603	Dus3l	eHx-pH:18
278.614	0.291	0.161	1.81	0.0704	0.205	1000100	ENSMUSG00000007610	Gtpbp3	eHx-pH:18
510.017	-0.306	0.13	-2.35	0.019	0.0816	1000100	ENSMUSG00000007613	Tgfbr1	eHx-pH:18
230.178	-0.0659	0.138	-0.479	0.632	0.805	1000100	ENSMUSG00000007617	Homer1	eHx-pH:18
73.8462	0.159	0.457	0.349	0.727	0.863	1000100	ENSMUSG00000007646	Rad51c	eHx-pH:18
61.5652	0.596	0.278	2.14	0.0323	0.12	1000100	ENSMUSG00000007655	Cav1	eHx-pH:18
685.778	0.284	0.113	2.51	0.0122	0.0591	1000100	ENSMUSG00000007656	Arpp19	eHx-pH:18
734.395	0.494	0.23	2.15	0.0316	0.118	1000100	ENSMUSG00000007659	Bcl2l1	eHx-pH:18
1060.19	0.0459	0.0947	0.484	0.628	0.802	1000100	ENSMUSG00000007670	Khsrp	eHx-pH:18
617.532	0.198	0.0911	2.18	0.0295	0.112	1000100	ENSMUSG00000007721	Ccdc124	eHx-pH:18
1649.83	0.509	0.107	4.74	2.15e-06	6.25e-05	1000100	ENSMUSG00000007739	Cct4	eHx-pH:18
302.57	0.0695	0.125	0.555	0.579	0.766	1000100	ENSMUSG00000007777	0610009B22Rik	eHx-pH:18
12.3659	0.0135	0.572	0.0237	0.981	0.989	1000100	ENSMUSG00000007783	Cpt1c	eHx-pH:18
538.806	0.376	0.133	2.83	0.00466	0.0292	1000100	ENSMUSG00000007812	Zfp655	eHx-pH:18
1970.46	0.084	0.0743	1.13	0.258	0.476	1000100	ENSMUSG00000007815	Rhoa	eHx-pH:18
1039.69	-0.244	0.134	-1.81	0.0699	0.204	1000100	ENSMUSG00000007817	Zmiz1	eHx-pH:18
161.029	0.321	0.166	1.93	0.0535	0.171	1000100	ENSMUSG00000007827	Ankrd26	eHx-pH:18
1132.17	-0.0145	0.104	-0.139	0.89	0.95	1000100	ENSMUSG00000007833	Aldh16a1	eHx-pH:18
1299.74	0.241	0.141	1.71	0.0869	0.236	1000100	ENSMUSG00000007836	Hnrnpa0	eHx-pH:18
441.955	-0.0852	0.129	-0.66	0.509	0.717	1000100	ENSMUSG00000007837	Prrg2	eHx-pH:18
1923.53	-0.0169	0.14	-0.12	0.904	0.957	1000100	ENSMUSG00000007850	Hnrnph1	eHx-pH:18
48.469	0.522	0.25	2.09	0.0366	0.131	1000100	ENSMUSG00000007867	Ift43	eHx-pH:18
1694.64	-0.115	0.358	-0.323	0.747	0.874	1000100	ENSMUSG00000007872	Id3	eHx-pH:18
1157.1	-0.246	0.136	-1.8	0.0714	0.207	1000100	ENSMUSG00000007880	Arid1a	eHx-pH:18
1.59215	0.716	1.65	0.434	0.665	NA	1000100	ENSMUSG00000007888	Crlf1	eHx-pH:18
2004.13	-0.0251	0.149	-0.168	0.866	0.939	1000100	ENSMUSG00000007891	Ctsd	eHx-pH:18
5447.5	0.113	0.105	1.07	0.285	0.507	1000100	ENSMUSG00000007892	Rplp1	eHx-pH:18
0.756781	-0.95	2.12	-0.447	0.655	NA	1000100	ENSMUSG00000007908	Hmgcll1	eHx-pH:18
175.488	-0.314	0.193	-1.63	0.103	0.263	1000100	ENSMUSG00000007950	Abhd8	eHx-pH:18
79.0209	0.0525	0.205	0.257	0.797	0.902	1000100	ENSMUSG00000007987	Ift22	eHx-pH:18
6.67492	1.01	0.706	1.43	0.152	0.339	1000100	ENSMUSG00000007989	Fzd3	eHx-pH:18
410.876	-0.243	0.358	-0.679	0.497	0.707	1000100	ENSMUSG00000008035	Mid1ip1	eHx-pH:18
747.304	-0.0304	0.0775	-0.392	0.695	0.845	1000100	ENSMUSG00000008036	Ap2s1	eHx-pH:18
421.515	-0.0472	0.172	-0.275	0.784	0.894	1000100	ENSMUSG00000008090	Fgfrl1	eHx-pH:18
2.21041	1.26	1.41	0.897	0.37	NA	1000100	ENSMUSG00000008129	4930432K21Rik	eHx-pH:18
12.9067	-0.576	0.59	-0.977	0.329	0.555	1000100	ENSMUSG00000008136	Fhl2	eHx-pH:18
1485.99	-0.36	0.0854	-4.21	2.53e-05	0.00047	1000100	ENSMUSG00000008140	Emc10	eHx-pH:18
401.824	0.538	0.315	1.71	0.0876	0.237	1000100	ENSMUSG00000008153	Clstn3	eHx-pH:18
441.447	0.257	0.169	1.53	0.127	0.299	1000100	ENSMUSG00000008167	Fbxw9	eHx-pH:18
12.4624	-1.37	0.616	-2.23	0.0257	0.101	1000100	ENSMUSG00000008193	Spib	eHx-pH:18
572.926	0.0372	0.128	0.291	0.771	0.887	1000100	ENSMUSG00000008200	Fnbp4	eHx-pH:18
50.3164	-0.116	0.284	-0.408	0.683	0.838	1000100	ENSMUSG00000008206	Cers4	eHx-pH:18
832.525	-0.153	0.143	-1.07	0.283	0.506	1000100	ENSMUSG00000008226	Scrn3	eHx-pH:18
276.22	0.235	0.117	2	0.0452	0.152	1000100	ENSMUSG00000008301	Phax	eHx-pH:18
1017.92	-0.406	0.153	-2.65	0.00807	0.0438	1000100	ENSMUSG00000008305	Tle1	eHx-pH:18
20.4677	-0.192	0.362	-0.53	0.596	0.779	1000100	ENSMUSG00000008307	1700109H08Rik	eHx-pH:18
21.7764	0.73	0.355	2.06	0.0398	0.139	1000100	ENSMUSG00000008318	Relt	eHx-pH:18
199.2	0.321	0.161	1.99	0.0463	0.154	1000100	ENSMUSG00000008333	Snrpb2	eHx-pH:18
2612.92	0.302	0.249	1.21	0.225	0.438	1000100	ENSMUSG00000008348	Ubc	eHx-pH:18
254.456	0.359	0.125	2.87	0.00414	0.0268	1000100	ENSMUSG00000008373	Prpf31	eHx-pH:18
122.339	0.524	0.285	1.84	0.0656	0.196	1000100	ENSMUSG00000008384	Sertad1	eHx-pH:18
1712.2	-0.054	0.123	-0.44	0.66	0.823	1000100	ENSMUSG00000008393	Carhsp1	eHx-pH:18
181.491	-0.268	0.176	-1.53	0.127	0.299	1000100	ENSMUSG00000008398	Elk3	eHx-pH:18
620.336	-0.397	0.111	-3.57	0.000361	0.00405	1000100	ENSMUSG00000008429	Herpud2	eHx-pH:18
189.255	0.645	0.148	4.35	1.34e-05	0.000287	1000100	ENSMUSG00000008435	Rdh13	eHx-pH:18
389.879	0.199	0.117	1.71	0.0882	0.238	1000100	ENSMUSG00000008450	Nutf2	eHx-pH:18
2.93836	1.22	1.38	0.884	0.377	NA	1000100	ENSMUSG00000008461	Fut1	eHx-pH:18
1456.97	0.107	0.0807	1.33	0.185	0.387	1000100	ENSMUSG00000008475	Arpc5	eHx-pH:18
47.0404	-0.251	0.392	-0.641	0.522	0.726	1000100	ENSMUSG00000008496	Pou2f2	eHx-pH:18
41887.2	-0.415	0.15	-2.77	0.0056	0.0333	1000100	ENSMUSG00000008540	Mgst1	eHx-pH:18
1171.67	-0.258	0.151	-1.71	0.0876	0.237	1000100	ENSMUSG00000008575	Nfib	eHx-pH:18
2.8795	0.409	1.1	0.373	0.709	NA	1000100	ENSMUSG00000008601	Rab25	eHx-pH:18
855.628	0.00703	0.142	0.0494	0.961	0.981	1000100	ENSMUSG00000008604	Ubqln4	eHx-pH:18
3218.18	0.231	0.114	2.02	0.0429	0.146	1000100	ENSMUSG00000008668	Rps18	eHx-pH:18
6685.51	0.0194	0.0753	0.257	0.797	0.902	1000100	ENSMUSG00000008682	Rpl10	eHx-pH:18
1818.43	0.351	0.135	2.6	0.00938	0.0486	1000100	ENSMUSG00000008683	Rps15a	eHx-pH:18
989.984	0.125	0.121	1.03	0.302	0.526	1000100	ENSMUSG00000008690	Ncaph2	eHx-pH:18
1063.01	-0.0978	0.0945	-1.04	0.301	0.525	1000100	ENSMUSG00000008730	Hipk1	eHx-pH:18
44.9058	2.82	0.437	6.44	1.18e-10	1.75e-08	1000100	ENSMUSG00000008734	Gprc5b	eHx-pH:18
800.479	-0.1	0.151	-0.663	0.507	0.716	1000100	ENSMUSG00000008763	Man1a2	eHx-pH:18
87.5466	-0.0529	0.211	-0.251	0.802	0.904	1000100	ENSMUSG00000008822	Acyp1	eHx-pH:18
438.724	0.284	0.204	1.39	0.164	0.356	1000100	ENSMUSG00000008845	Cd163	eHx-pH:18
865.95	-0.936	0.199	-4.7	2.62e-06	7.39e-05	1000100	ENSMUSG00000008855	Hdac5	eHx-pH:18
465.438	0.121	0.111	1.09	0.275	0.497	1000100	ENSMUSG00000008859	Rala	eHx-pH:18
1221.5	0.304	0.0999	3.04	0.00233	0.0173	1000100	ENSMUSG00000008892	Vdac3	eHx-pH:18
259.029	-0.0487	0.126	-0.385	0.7	0.847	1000100	ENSMUSG00000008958	Vps72	eHx-pH:18
699.396	-0.139	0.134	-1.04	0.3	0.525	1000100	ENSMUSG00000008976	Gabpa	eHx-pH:18
55.0552	-0.382	0.384	-0.996	0.319	0.545	1000100	ENSMUSG00000008999	Bmp7	eHx-pH:18
855.987	0.314	0.187	1.68	0.0931	0.247	1000100	ENSMUSG00000009013	Dynll1	eHx-pH:18
454.41	-0.457	0.137	-3.33	0.000857	0.00792	1000100	ENSMUSG00000009030	Pdcl	eHx-pH:18
698.485	0.212	0.137	1.55	0.121	0.29	1000100	ENSMUSG00000009035	Tmem184b	eHx-pH:18
681.025	-0.045	0.096	-0.468	0.639	0.81	1000100	ENSMUSG00000009073	Nf2	eHx-pH:18
35.8548	-0.0178	0.271	-0.0654	0.948	0.977	1000100	ENSMUSG00000009076	Zmat5	eHx-pH:18
1867.28	-0.0795	0.0825	-0.964	0.335	0.56	1000100	ENSMUSG00000009079	Ewsr1	eHx-pH:18
1481.87	0.238	0.115	2.07	0.038	0.134	1000100	ENSMUSG00000009090	Ap1b1	eHx-pH:18
277.615	-3.16	0.771	-4.09	4.24e-05	0.000727	1000100	ENSMUSG00000009092	Derl3	eHx-pH:18
2.4284	-0.634	1.25	-0.506	0.613	NA	1000100	ENSMUSG00000009097	Tbx1	eHx-pH:18
27.3941	-2.08	0.567	-3.66	0.000253	0.00305	1000100	ENSMUSG00000009108	Gnat2	eHx-pH:18
942.585	0.0931	0.104	0.896	0.37	0.596	1000100	ENSMUSG00000009112	Bcl2l13	eHx-pH:18
7.77299	1.51	0.787	1.92	0.0546	0.174	1000100	ENSMUSG00000009115	Spatc1l	eHx-pH:18
195.612	-0.164	0.231	-0.712	0.476	0.69	1000100	ENSMUSG00000009145	Dqx1	eHx-pH:18
104.363	-0.148	0.159	-0.934	0.35	0.576	1000100	ENSMUSG00000009207	Lnpk	eHx-pH:18
15.4252	1.8	0.714	2.52	0.0117	0.0577	1000100	ENSMUSG00000009246	Trpm5	eHx-pH:18
1885.51	0.292	0.169	1.73	0.0833	0.23	1000100	ENSMUSG00000009281	Rarres2	eHx-pH:18
3692.08	-0.144	0.092	-1.56	0.118	0.286	1000100	ENSMUSG00000009291	Pttg1ip	eHx-pH:18
130.095	-0.477	0.225	-2.12	0.0338	0.124	1000100	ENSMUSG00000009292	Trpm2	eHx-pH:18
656.864	-0.26	0.134	-1.94	0.052	0.167	1000100	ENSMUSG00000009293	Ube2g2	eHx-pH:18
1415.8	-0.182	0.112	-1.63	0.104	0.264	1000100	ENSMUSG00000009376	Met	eHx-pH:18
1215.11	-0.89	0.179	-4.97	6.77e-07	2.46e-05	1000100	ENSMUSG00000009378	Slc16a12	eHx-pH:18
1.45449	-1.05	1.42	-0.738	0.461	NA	1000100	ENSMUSG00000009394	Syn2	eHx-pH:18
115.943	-0.198	0.179	-1.1	0.269	0.49	1000100	ENSMUSG00000009406	Elk1	eHx-pH:18
194.361	-0.174	0.21	-0.83	0.407	0.631	1000100	ENSMUSG00000009418	Nav1	eHx-pH:18
1441.46	0.107	0.128	0.839	0.402	0.626	1000100	ENSMUSG00000009470	Tnpo1	eHx-pH:18
239.656	0.189	0.13	1.46	0.145	0.327	1000100	ENSMUSG00000009535	Rnmt	eHx-pH:18
26.4896	-0.404	0.323	-1.25	0.211	0.421	1000100	ENSMUSG00000009545	Kcnq1	eHx-pH:18
525.729	-0.0288	0.0908	-0.317	0.752	0.877	1000100	ENSMUSG00000009549	Srp14	eHx-pH:18
638.688	0.0432	0.12	0.359	0.72	0.859	1000100	ENSMUSG00000009555	Cdk9	eHx-pH:18
521.75	0.15	0.105	1.43	0.152	0.339	1000100	ENSMUSG00000009563	Tor2a	eHx-pH:18
2803.16	-0.0412	0.179	-0.23	0.818	0.912	1000100	ENSMUSG00000009566	Fpgs	eHx-pH:18
597.972	-0.219	0.232	-0.943	0.346	0.572	1000100	ENSMUSG00000009569	Mrtfb	eHx-pH:18
832.992	0.272	0.132	2.07	0.0388	0.136	1000100	ENSMUSG00000009575	Cbx5	eHx-pH:18
58.0694	-0.321	0.243	-1.32	0.186	0.388	1000100	ENSMUSG00000009585	Apobec3	eHx-pH:18
10977.6	-0.503	0.227	-2.21	0.0269	0.104	1000100	ENSMUSG00000009614	Sardh	eHx-pH:18
1068.29	0.0421	0.119	0.355	0.723	0.861	1000100	ENSMUSG00000009621	Vav2	eHx-pH:18
453.664	0.301	0.139	2.17	0.0304	0.114	1000100	ENSMUSG00000009630	Ppp2cb	eHx-pH:18
2179.4	0.542	0.498	1.09	0.276	0.499	1000100	ENSMUSG00000009633	G0s2	eHx-pH:18
225.188	0.196	0.174	1.12	0.261	0.479	1000100	ENSMUSG00000009640	Dmap1	eHx-pH:18
795.516	-0.0499	0.131	-0.382	0.702	0.848	1000100	ENSMUSG00000009646	Pla2g12b	eHx-pH:18
382.888	0.522	0.185	2.82	0.00478	0.0297	1000100	ENSMUSG00000009647	Mcu	eHx-pH:18
492.107	-0.166	0.172	-0.964	0.335	0.56	1000100	ENSMUSG00000009654	Oit3	eHx-pH:18
740.44	-0.206	0.113	-1.83	0.0678	0.2	1000100	ENSMUSG00000009681	Bcr	eHx-pH:18
103.131	0.4	0.215	1.87	0.0621	0.189	1000100	ENSMUSG00000009687	Fxyd5	eHx-pH:18
7.13516	0.389	0.727	0.535	0.593	0.776	1000100	ENSMUSG00000009731	Kcnd1	eHx-pH:18
168.985	0.21	0.188	1.12	0.263	0.482	1000100	ENSMUSG00000009733	Tfcp2	eHx-pH:18
153.635	0.0578	0.205	0.281	0.779	0.891	1000100	ENSMUSG00000009739	Pou6f1	eHx-pH:18
907.025	-0.122	0.0934	-1.31	0.191	0.395	1000100	ENSMUSG00000009741	Ubp1	eHx-pH:18
299.439	-0.286	0.207	-1.39	0.166	0.359	1000100	ENSMUSG00000009772	Nuak2	eHx-pH:18
387.954	-0.274	0.207	-1.33	0.185	0.387	1000100	ENSMUSG00000009828	Cilk1	eHx-pH:18
2166.73	0.387	0.151	2.56	0.0104	0.0526	1000100	ENSMUSG00000009863	Sdhb	eHx-pH:18
1.77341	-0.0565	1.61	-0.0351	0.972	NA	1000100	ENSMUSG00000009876	Cox4i2	eHx-pH:18
1223.67	-0.196	0.143	-1.37	0.172	0.368	1000100	ENSMUSG00000009894	Snap47	eHx-pH:18
364.325	0.15	0.154	0.974	0.33	0.556	1000100	ENSMUSG00000009905	Kdsr	eHx-pH:18
981.426	-0.0508	0.0821	-0.619	0.536	0.736	1000100	ENSMUSG00000009907	Vps4b	eHx-pH:18
2844.11	0.148	0.0992	1.49	0.136	0.314	1000100	ENSMUSG00000009927	Rps25	eHx-pH:18
515.225	0.158	0.134	1.18	0.238	0.451	1000100	ENSMUSG00000009995	Taz	eHx-pH:18
7.13654	0.259	0.715	0.363	0.717	0.857	1000100	ENSMUSG00000010021	Kif19a	eHx-pH:18
5964.82	-0.637	0.336	-1.89	0.0583	0.181	1000100	ENSMUSG00000010025	Aldh3a2	eHx-pH:18
3.05613	0.123	0.851	0.145	0.885	NA	1000100	ENSMUSG00000010044	Zmynd10	eHx-pH:18
453.106	-0.185	0.123	-1.51	0.131	0.306	1000100	ENSMUSG00000010045	Tmem115	eHx-pH:18
1003.74	0.123	0.113	1.09	0.276	0.498	1000100	ENSMUSG00000010047	Hyal2	eHx-pH:18
876.872	0.409	0.115	3.56	0.000365	0.0041	1000100	ENSMUSG00000010048	Ifrd2	eHx-pH:18
419.72	-0.66	0.274	-2.41	0.0159	0.0716	1000100	ENSMUSG00000010051	Hyal1	eHx-pH:18
341.606	-0.182	0.133	-1.37	0.171	0.367	1000100	ENSMUSG00000010054	Tusc2	eHx-pH:18
190.93	-0.0191	0.138	-0.138	0.89	0.951	1000100	ENSMUSG00000010057	Nprl2	eHx-pH:18
20723	0.195	0.241	0.809	0.419	0.64	1000100	ENSMUSG00000010064	Slc38a3	eHx-pH:18
100.832	-0.161	0.179	-0.9	0.368	0.594	1000100	ENSMUSG00000010067	Rassf1	eHx-pH:18
6.17665	1.53	0.89	1.72	0.085	0.233	1000100	ENSMUSG00000010080	Epn3	eHx-pH:18
1035.45	0.731	0.192	3.8	0.000143	0.00193	1000100	ENSMUSG00000010095	Slc3a2	eHx-pH:18
1104.57	-0.176	0.114	-1.54	0.125	0.296	1000100	ENSMUSG00000010097	Nxf1	eHx-pH:18
1012.42	-0.826	0.171	-4.84	1.31e-06	4.22e-05	1000100	ENSMUSG00000010110	Stx5a	eHx-pH:18
1624	-0.229	0.273	-0.84	0.401	0.626	1000100	ENSMUSG00000010122	Slc47a1	eHx-pH:18
7.23555	-0.635	0.704	-0.902	0.367	0.592	1000100	ENSMUSG00000010142	Tnfrsf13b	eHx-pH:18
6.87038	1.01	0.762	1.32	0.186	0.388	1000100	ENSMUSG00000010154	Spire2	eHx-pH:18
2228.8	-0.0783	0.198	-0.395	0.693	0.843	1000100	ENSMUSG00000010175	Prox1	eHx-pH:18
3288.35	-0.098	0.0838	-1.17	0.243	0.458	1000100	ENSMUSG00000010277	2610507B11Rik	eHx-pH:18
213.627	-0.217	0.138	-1.57	0.117	0.284	1000100	ENSMUSG00000010290	AI597479	eHx-pH:18
227.212	0.358	0.211	1.7	0.09	0.242	1000100	ENSMUSG00000010307	Tmem86a	eHx-pH:18
4.44592	0.796	0.889	0.895	0.371	0.596	1000100	ENSMUSG00000010311	Optc	eHx-pH:18
3.67022	0.33	0.993	0.333	0.739	NA	1000100	ENSMUSG00000010342	Tex14	eHx-pH:18
148.855	-0.263	0.156	-1.68	0.0929	0.247	1000100	ENSMUSG00000010358	Ifi35	eHx-pH:18
95.8017	-0.107	0.348	-0.307	0.759	0.88	1000100	ENSMUSG00000010362	Rdm1	eHx-pH:18
547.042	0.0766	0.112	0.686	0.493	0.703	1000100	ENSMUSG00000010376	Nedd8	eHx-pH:18
752.643	0.0661	0.101	0.654	0.513	0.72	1000100	ENSMUSG00000010392	Gosr1	eHx-pH:18
640.419	0.375	0.114	3.29	0.00099	0.00885	1000100	ENSMUSG00000010406	Mrpl52	eHx-pH:18
848.739	-0.182	0.127	-1.44	0.15	0.335	1000100	ENSMUSG00000010453	Kansl3	eHx-pH:18
5.95941	-0.853	0.652	-1.31	0.191	0.395	1000100	ENSMUSG00000010461	Eya4	eHx-pH:18
603.035	0.335	0.127	2.64	0.0082	0.0442	1000100	ENSMUSG00000010517	Faf1	eHx-pH:18
4.26848	0.272	0.728	0.373	0.709	0.852	1000100	ENSMUSG00000010538	Tsacc	eHx-pH:18
323.961	0.0634	0.117	0.544	0.586	0.771	1000100	ENSMUSG00000010554	Mettl16	eHx-pH:18
1597.45	-0.427	0.238	-1.79	0.0734	0.211	1000100	ENSMUSG00000010601	Apol7a	eHx-pH:18
249.699	0.338	0.153	2.22	0.0268	0.104	1000100	ENSMUSG00000010607	Pigyl	eHx-pH:18
1278.52	-0.0249	0.0814	-0.306	0.76	0.881	1000100	ENSMUSG00000010608	Rbm25	eHx-pH:18
2741.79	-0.0798	0.24	-0.332	0.74	0.871	1000100	ENSMUSG00000010609	Psen2	eHx-pH:18
11785.7	-0.199	0.296	-0.671	0.502	0.711	1000100	ENSMUSG00000010651	Acaa1b	eHx-pH:18
23.3414	0.356	0.347	1.02	0.306	0.531	1000100	ENSMUSG00000010660	Plcd1	eHx-pH:18
6723.35	0.59	0.253	2.33	0.02	0.0843	1000100	ENSMUSG00000010663	Fads1	eHx-pH:18
86.9849	0.2	0.198	1.01	0.313	0.538	1000100	ENSMUSG00000010721	Lmbr1	eHx-pH:18
27.8944	1.08	0.461	2.34	0.0191	0.0817	1000100	ENSMUSG00000010751	Tnfrsf22	eHx-pH:18
682.603	0.371	0.152	2.44	0.0146	0.0675	1000100	ENSMUSG00000010755	Cars	eHx-pH:18
16.4256	1.46	0.782	1.87	0.062	0.189	1000100	ENSMUSG00000010760	Phlda2	eHx-pH:18
119.741	-0.162	0.243	-0.667	0.504	0.714	1000100	ENSMUSG00000010797	Wnt2	eHx-pH:18
18.318	0.22	0.427	0.516	0.606	0.786	1000100	ENSMUSG00000010830	Kdelr3	eHx-pH:18
213.198	-0.0122	0.224	-0.0544	0.957	0.98	1000100	ENSMUSG00000010911	Apip	eHx-pH:18
609.529	0.3	0.0938	3.2	0.00137	0.0115	1000100	ENSMUSG00000010914	Pdhx	eHx-pH:18
608.195	0.224	0.0971	2.31	0.0208	0.0868	1000100	ENSMUSG00000010936	Vac14	eHx-pH:18
10.5367	-0.451	0.597	-0.755	0.45	0.668	1000100	ENSMUSG00000011008	Mcoln2	eHx-pH:18
12.7072	0.12	0.478	0.251	0.801	0.904	1000100	ENSMUSG00000011034	Slc5a1	eHx-pH:18
1088.2	0.237	0.108	2.19	0.0285	0.109	1000100	ENSMUSG00000011096	Akt1s1	eHx-pH:18
681.718	0.372	0.12	3.11	0.0019	0.0148	1000100	ENSMUSG00000011114	Tbrg1	eHx-pH:18
309.416	0.821	0.299	2.75	0.00602	0.0352	1000100	ENSMUSG00000011148	Adssl1	eHx-pH:18
327.915	-0.0848	0.117	-0.725	0.468	0.683	1000100	ENSMUSG00000011158	Brf1	eHx-pH:18
2888.79	1	0.167	6.01	1.8e-09	1.69e-07	1000100	ENSMUSG00000011179	Odc1	eHx-pH:18
61.2351	0.397	0.204	1.95	0.051	0.165	1000100	ENSMUSG00000011254	Thg1l	eHx-pH:18
74.0125	0.237	0.199	1.19	0.233	0.447	1000100	ENSMUSG00000011256	Adam19	eHx-pH:18
1166.31	0.394	0.0986	4	6.33e-05	0.00101	1000100	ENSMUSG00000011257	Pabpc4	eHx-pH:18
245.587	0.013	0.144	0.0905	0.928	0.969	1000100	ENSMUSG00000011263	Exoc3l2	eHx-pH:18
6.63473	0.111	0.639	0.174	0.862	0.935	1000100	ENSMUSG00000011267	Zfp296	eHx-pH:18
1367.82	1.22	0.239	5.11	3.27e-07	1.35e-05	1000100	ENSMUSG00000011305	Plin5	eHx-pH:18
331.581	0.128	0.146	0.88	0.379	0.604	1000100	ENSMUSG00000011306	Sugp1	eHx-pH:18
1524.25	-0.412	0.111	-3.71	0.000208	0.00262	1000100	ENSMUSG00000011382	Dhdh	eHx-pH:18
137.048	-0.105	0.159	-0.661	0.509	0.717	1000100	ENSMUSG00000011427	Zfp790	eHx-pH:18
1.79861	-0.928	1.16	-0.801	0.423	NA	1000100	ENSMUSG00000011589	Fsd1	eHx-pH:18
93.1232	-0.0963	0.182	-0.529	0.596	0.779	1000100	ENSMUSG00000011658	Fuz	eHx-pH:18
2.10862	0.236	1.45	0.162	0.871	NA	1000100	ENSMUSG00000011751	Sptbn4	eHx-pH:18
2974.37	0.641	0.112	5.73	1.01e-08	7.57e-07	1000100	ENSMUSG00000011752	Pgam1	eHx-pH:18
2276.86	-0.0639	0.16	-0.4	0.689	0.841	1000100	ENSMUSG00000011831	Evi5	eHx-pH:18
125.568	-0.121	0.189	-0.642	0.521	0.725	1000100	ENSMUSG00000011832	Evi5l	eHx-pH:18
210.902	-0.109	0.144	-0.759	0.448	0.666	1000100	ENSMUSG00000011837	Snapc2	eHx-pH:18
334.184	0.183	0.144	1.28	0.202	0.409	1000100	ENSMUSG00000011877	Git1	eHx-pH:18
128.897	-0.111	0.25	-0.445	0.656	0.821	1000100	ENSMUSG00000011884	Gltp	eHx-pH:18
609.372	-0.0297	0.0899	-0.33	0.741	0.872	1000100	ENSMUSG00000011958	Bnip2	eHx-pH:18
423.449	-0.121	0.13	-0.931	0.352	0.577	1000100	ENSMUSG00000011960	Ccnt1	eHx-pH:18
154.531	-0.202	0.18	-1.12	0.261	0.479	1000100	ENSMUSG00000012017	Scarf2	eHx-pH:18
106.914	0.437	0.167	2.61	0.00901	0.0473	1000100	ENSMUSG00000012076	Brms1l	eHx-pH:18
710.217	0.134	0.106	1.27	0.204	0.412	1000100	ENSMUSG00000012114	Med15	eHx-pH:18
642.547	-0.722	0.135	-5.34	9.24e-08	5.03e-06	1000100	ENSMUSG00000012117	Dhdds	eHx-pH:18
43.2606	0.722	0.472	1.53	0.126	0.298	1000100	ENSMUSG00000012123	Crybg2	eHx-pH:18
3.07117	-0.546	1.01	-0.539	0.59	NA	1000100	ENSMUSG00000012126	Ubxn11	eHx-pH:18
9.89644	0.189	0.59	0.32	0.749	0.876	1000100	ENSMUSG00000012187	Mogat1	eHx-pH:18
227.101	0.066	0.169	0.389	0.697	0.846	1000100	ENSMUSG00000012296	Tjap1	eHx-pH:18
10.7852	0.944	0.583	1.62	0.105	0.267	1000100	ENSMUSG00000012350	Ehf	eHx-pH:18
3663.11	0.3	0.105	2.84	0.00448	0.0283	1000100	ENSMUSG00000012405	Rpl15	eHx-pH:18
882.415	-0.167	0.102	-1.63	0.103	0.262	1000100	ENSMUSG00000012422	Tmem167	eHx-pH:18
5299.43	-1.58	0.331	-4.76	1.97e-06	5.85e-05	1000100	ENSMUSG00000012428	Steap4	eHx-pH:18
87.5846	0.159	0.262	0.608	0.543	0.741	1000100	ENSMUSG00000012429	Mplkip	eHx-pH:18
274.413	-0.919	0.443	-2.08	0.0379	0.134	1000100	ENSMUSG00000012443	Kif11	eHx-pH:18
80.8367	0.334	0.258	1.3	0.195	0.4	1000100	ENSMUSG00000012483	Rpa3	eHx-pH:18
176.501	0.24	0.282	0.853	0.394	0.619	1000100	ENSMUSG00000012519	Mlkl	eHx-pH:18
739.566	0.267	0.093	2.87	0.00411	0.0267	1000100	ENSMUSG00000012535	Tnpo3	eHx-pH:18
177.9	-0.233	0.196	-1.19	0.235	0.449	1000100	ENSMUSG00000012609	Ttll5	eHx-pH:18
187.275	-0.818	0.145	-5.66	1.53e-08	1.04e-06	1000100	ENSMUSG00000012640	Zfp715	eHx-pH:18
3617.34	0.159	0.0778	2.04	0.041	0.142	1000100	ENSMUSG00000012848	Rps5	eHx-pH:18
4.59785	-1.36	0.949	-1.43	0.152	0.339	1000100	ENSMUSG00000012889	Podnl1	eHx-pH:18
100.298	-0.432	0.267	-1.62	0.106	0.268	1000100	ENSMUSG00000013033	Adgrl1	eHx-pH:18
251.289	-0.337	0.154	-2.18	0.0292	0.111	1000100	ENSMUSG00000013076	Amotl1	eHx-pH:18
124.175	0.253	0.226	1.12	0.263	0.482	1000100	ENSMUSG00000013089	Etv5	eHx-pH:18
3.53446	-1.29	0.851	-1.52	0.129	NA	1000100	ENSMUSG00000013091	Tmem190	eHx-pH:18
190.587	-0.37	0.256	-1.45	0.148	0.333	1000100	ENSMUSG00000013150	Gfod2	eHx-pH:18
23.4802	-0.165	0.484	-0.342	0.733	0.867	1000100	ENSMUSG00000013155	Enkd1	eHx-pH:18
0.903249	-3.13	2.39	-1.31	0.189	NA	1000100	ENSMUSG00000013158	4933405L10Rik	eHx-pH:18
1231.89	-0.261	0.113	-2.3	0.0212	0.0881	1000100	ENSMUSG00000013160	Atp6v0d1	eHx-pH:18
174.365	-0.974	0.26	-3.75	0.000178	0.00231	1000100	ENSMUSG00000013236	Ptprs	eHx-pH:18
178.571	-0.374	0.279	-1.34	0.18	0.38	1000100	ENSMUSG00000013275	Slc41a1	eHx-pH:18
5.47456	-0.26	0.819	-0.318	0.751	0.876	1000100	ENSMUSG00000013367	Iglon5	eHx-pH:18
2.40184	0.373	1.44	0.259	0.796	NA	1000100	ENSMUSG00000013418	B4galnt2	eHx-pH:18
22.763	-0.167	0.418	-0.399	0.69	0.842	1000100	ENSMUSG00000013419	Zfp651	eHx-pH:18
436.268	-0.216	0.109	-1.98	0.0479	0.158	1000100	ENSMUSG00000013465	Nelfb	eHx-pH:18
6.24316	1.14	1.03	1.1	0.271	0.492	1000100	ENSMUSG00000013483	Card14	eHx-pH:18
158.072	0.371	0.207	1.79	0.0731	0.21	1000100	ENSMUSG00000013495	Tmem175	eHx-pH:18
590.119	-0.0912	0.139	-0.657	0.511	0.719	1000100	ENSMUSG00000013539	Tango2	eHx-pH:18
6.93366	0.411	0.656	0.627	0.531	0.732	1000100	ENSMUSG00000013584	Aldh1a2	eHx-pH:18
3410.62	0.0788	0.0989	0.797	0.425	0.647	1000100	ENSMUSG00000013593	Ndufs2	eHx-pH:18
522.305	-0.086	0.115	-0.749	0.454	0.671	1000100	ENSMUSG00000013622	Atraid	eHx-pH:18
653.433	-0.566	0.191	-2.96	0.00306	0.0213	1000100	ENSMUSG00000013629	Cad	eHx-pH:18
335.926	0.225	0.171	1.31	0.189	0.392	1000100	ENSMUSG00000013646	Sh3bp5l	eHx-pH:18
1029.13	0.392	0.106	3.71	0.000208	0.00262	1000100	ENSMUSG00000013662	Atad1	eHx-pH:18
1886.87	-0.322	0.0871	-3.69	0.000221	0.00275	1000100	ENSMUSG00000013663	Pten	eHx-pH:18
547.139	-0.0656	0.128	-0.512	0.609	0.787	1000100	ENSMUSG00000013698	Pea15a	eHx-pH:18
1434.73	0.447	0.0918	4.87	1.14e-06	3.71e-05	1000100	ENSMUSG00000013701	Timm23	eHx-pH:18
25.9917	-0.119	0.418	-0.285	0.775	0.889	1000100	ENSMUSG00000013707	Tnfaip8l2	eHx-pH:18
273.151	-0.124	0.134	-0.927	0.354	0.579	1000100	ENSMUSG00000013736	Trnt1	eHx-pH:18
1400.58	-0.193	0.0967	-1.99	0.0461	0.154	1000100	ENSMUSG00000013787	Ehmt2	eHx-pH:18
439.245	-0.205	0.121	-1.7	0.0892	0.24	1000100	ENSMUSG00000013822	Elof1	eHx-pH:18
455.642	0.159	0.127	1.25	0.211	0.421	1000100	ENSMUSG00000013833	Med16	eHx-pH:18
3199.05	0.219	0.196	1.11	0.265	0.485	1000100	ENSMUSG00000013846	St3gal1	eHx-pH:18
2058.38	0.139	0.115	1.21	0.226	0.439	1000100	ENSMUSG00000013858	Tmem259	eHx-pH:18
262.919	-0.36	0.109	-3.29	0.000987	0.00884	1000100	ENSMUSG00000013878	Rnf170	eHx-pH:18
11.774	0.202	0.524	0.386	0.7	0.847	1000100	ENSMUSG00000013921	Clip3	eHx-pH:18
28.0382	-0.565	0.417	-1.35	0.176	0.374	1000100	ENSMUSG00000013973	Dedd	eHx-pH:18
5.10319	0.314	0.639	0.491	0.623	0.798	1000100	ENSMUSG00000013974	Mcemp1	eHx-pH:18
1297.97	-0.0139	0.108	-0.129	0.898	0.954	1000100	ENSMUSG00000013997	Nit1	eHx-pH:18
13.1034	-1.16	0.585	-1.99	0.0467	0.156	1000100	ENSMUSG00000014030	Pax5	eHx-pH:18
138.298	0.154	0.158	0.973	0.33	0.556	1000100	ENSMUSG00000014039	Prdm15	eHx-pH:18
319.957	-0.123	0.162	-0.76	0.447	0.666	1000100	ENSMUSG00000014074	Rnf168	eHx-pH:18
20.7511	1.23	0.408	3.01	0.00261	0.0189	1000100	ENSMUSG00000014075	Tctex1d2	eHx-pH:18
5911.89	-0.0525	0.142	-0.369	0.712	0.854	1000100	ENSMUSG00000014077	Chp1	eHx-pH:18
15.7771	0.614	0.406	1.51	0.13	0.304	1000100	ENSMUSG00000014158	Trpv4	eHx-pH:18
186.074	-0.473	0.326	-1.45	0.147	0.33	1000100	ENSMUSG00000014164	Klhl3	eHx-pH:18
345.196	-0.379	0.139	-2.74	0.00622	0.0362	1000100	ENSMUSG00000014177	Tvp23b	eHx-pH:18
544.1	0.238	0.119	2	0.0455	0.153	1000100	ENSMUSG00000014195	Dnajc7	eHx-pH:18
664.824	0.0276	0.203	0.136	0.892	0.951	1000100	ENSMUSG00000014226	Cacybp	eHx-pH:18
24.2509	0.772	0.359	2.15	0.0314	0.117	1000100	ENSMUSG00000014232	Cluap1	eHx-pH:18
111.081	0.714	0.242	2.95	0.00318	0.0219	1000100	ENSMUSG00000014243	Zswim7	eHx-pH:18
90.5658	-0.0431	0.206	-0.209	0.835	0.92	1000100	ENSMUSG00000014245	Pigl	eHx-pH:18
613.909	-0.0909	0.174	-0.523	0.601	0.782	1000100	ENSMUSG00000014294	Ndufa2	eHx-pH:18
82.0611	0.697	0.206	3.38	0.000714	0.00693	1000100	ENSMUSG00000014301	Pam16	eHx-pH:18
45.86	-0.0486	0.344	-0.141	0.888	0.949	1000100	ENSMUSG00000014303	Glis2	eHx-pH:18
1643.87	0.0803	0.124	0.649	0.516	0.722	1000100	ENSMUSG00000014313	Cox6c	eHx-pH:18
79.7	-0.0306	0.331	-0.0926	0.926	0.968	1000100	ENSMUSG00000014329	Bicc1	eHx-pH:18
1036.24	0.079	0.126	0.629	0.53	0.731	1000100	ENSMUSG00000014349	Ube2z	eHx-pH:18
578.637	0.338	0.172	1.96	0.0499	0.163	1000100	ENSMUSG00000014353	Tmem87b	eHx-pH:18
1015.36	-0.0411	0.0696	-0.591	0.555	0.749	1000100	ENSMUSG00000014355	Anapc1	eHx-pH:18
432.864	-0.657	0.114	-5.78	7.31e-09	5.72e-07	1000100	ENSMUSG00000014361	Mertk	eHx-pH:18
696.793	0.0574	0.092	0.624	0.533	0.733	1000100	ENSMUSG00000014402	Tsg101	eHx-pH:18
374.652	-0.33	0.126	-2.62	0.00889	0.0469	1000100	ENSMUSG00000014418	Hps5	eHx-pH:18
461.324	-0.0816	0.108	-0.754	0.451	0.669	1000100	ENSMUSG00000014426	Map3k4	eHx-pH:18
239.682	0.12	0.179	0.673	0.501	0.71	1000100	ENSMUSG00000014444	Piezo1	eHx-pH:18
22.5681	-0.841	0.344	-2.44	0.0147	0.0677	1000100	ENSMUSG00000014453	Blk	eHx-pH:18
222.67	0.21	0.145	1.45	0.146	0.33	1000100	ENSMUSG00000014470	Rnf166	eHx-pH:18
684.597	0.21	0.0939	2.24	0.0254	0.1	1000100	ENSMUSG00000014496	Ankrd28	eHx-pH:18
771.194	-0.168	0.141	-1.19	0.234	0.447	1000100	ENSMUSG00000014498	Ankrd52	eHx-pH:18
106.09	-0.376	0.234	-1.61	0.108	0.272	1000100	ENSMUSG00000014503	Pkd2l2	eHx-pH:18
397.959	-0.118	0.105	-1.12	0.262	0.48	1000100	ENSMUSG00000014504	Srp19	eHx-pH:18
1692.12	-0.214	0.183	-1.17	0.241	0.456	1000100	ENSMUSG00000014542	Clec4f	eHx-pH:18
0.877502	-0.0844	2.51	-0.0336	0.973	NA	1000100	ENSMUSG00000014543	Klra17	eHx-pH:18
465.58	-0.177	0.122	-1.46	0.145	0.329	1000100	ENSMUSG00000014547	Wdfy2	eHx-pH:18
269.985	-0.303	0.121	-2.51	0.0121	0.0591	1000100	ENSMUSG00000014550	Rbsn	eHx-pH:18
188.396	0.278	0.155	1.8	0.0723	0.208	1000100	ENSMUSG00000014551	Mrps25	eHx-pH:18
207.382	-0.333	0.132	-2.52	0.0117	0.0574	1000100	ENSMUSG00000014554	Dguok	eHx-pH:18
64.4261	-0.0833	0.251	-0.332	0.74	0.871	1000100	ENSMUSG00000014592	Camta1	eHx-pH:18
327.007	-0.0506	0.173	-0.292	0.77	0.887	1000100	ENSMUSG00000014599	Csf1	eHx-pH:18
360.138	0.0514	0.133	0.387	0.699	0.846	1000100	ENSMUSG00000014601	Strip1	eHx-pH:18
3.4963	0.809	0.977	0.828	0.408	NA	1000100	ENSMUSG00000014602	Kif1a	eHx-pH:18
1352.17	0.719	0.133	5.43	5.74e-08	3.29e-06	1000100	ENSMUSG00000014606	Slc25a11	eHx-pH:18
2.05254	-0.06	2.28	-0.0263	0.979	NA	1000100	ENSMUSG00000014609	Chrne	eHx-pH:18
162.292	-0.146	0.164	-0.894	0.372	0.597	1000100	ENSMUSG00000014633	Cmc2	eHx-pH:18
244.175	-0.3	0.123	-2.44	0.0146	0.0675	1000100	ENSMUSG00000014668	Chfr	eHx-pH:18
1.69225	0.558	1.31	0.425	0.671	NA	1000100	ENSMUSG00000014686	Ceacam16	eHx-pH:18
6.15807	0.873	0.713	1.22	0.221	0.433	1000100	ENSMUSG00000014704	Hoxa2	eHx-pH:18
1443.56	-0.1	0.103	-0.974	0.33	0.556	1000100	ENSMUSG00000014748	Tex261	eHx-pH:18
396.909	-0.226	0.118	-1.91	0.0563	0.177	1000100	ENSMUSG00000014763	Fam120b	eHx-pH:18
218.799	-0.0953	0.133	-0.718	0.473	0.686	1000100	ENSMUSG00000014767	Tbp	eHx-pH:18
1806.34	0.0105	0.12	0.0871	0.931	0.97	1000100	ENSMUSG00000014769	Psmb1	eHx-pH:18
152.357	0.162	0.261	0.623	0.533	0.734	1000100	ENSMUSG00000014773	Dll1	eHx-pH:18
23.1269	1.03	0.372	2.77	0.00554	0.0332	1000100	ENSMUSG00000014776	Nol3	eHx-pH:18
186.217	-0.137	0.189	-0.727	0.467	0.682	1000100	ENSMUSG00000014778	Fhod1	eHx-pH:18
2.79923	-0.212	1.14	-0.186	0.853	NA	1000100	ENSMUSG00000014782	Plekhg4	eHx-pH:18
24.4645	0.394	0.428	0.922	0.357	0.582	1000100	ENSMUSG00000014786	Slc9a5	eHx-pH:18
314.286	0.0535	0.192	0.278	0.781	0.892	1000100	ENSMUSG00000014791	Elmo3	eHx-pH:18
3.41659	0.813	0.961	0.846	0.398	NA	1000100	ENSMUSG00000014813	Stc1	eHx-pH:18
40.5389	-0.338	0.324	-1.04	0.296	0.52	1000100	ENSMUSG00000014837	4931428F04Rik	eHx-pH:18
6.73419	0.0789	0.748	0.105	0.916	0.963	1000100	ENSMUSG00000014846	Tppp3	eHx-pH:18
245.072	0.167	0.191	0.87	0.384	0.609	1000100	ENSMUSG00000014850	Msh3	eHx-pH:18
75.4543	-0.76	0.314	-2.42	0.0153	0.0699	1000100	ENSMUSG00000014852	Adamts13	eHx-pH:18
437.133	-0.273	0.124	-2.2	0.0278	0.107	1000100	ENSMUSG00000014856	Tmem208	eHx-pH:18
495.576	0.139	0.144	0.965	0.335	0.56	1000100	ENSMUSG00000014859	E2f4	eHx-pH:18
5796.79	-0.617	0.0846	-7.3	2.85e-13	1.06e-10	1000100	ENSMUSG00000014867	Surf4	eHx-pH:18
166.705	0.885	0.177	5.01	5.38e-07	2.06e-05	1000100	ENSMUSG00000014873	Surf2	eHx-pH:18
1444.87	-0.884	0.265	-3.34	0.000851	0.00789	1000100	ENSMUSG00000014905	Dnajb9	eHx-pH:18
92.2312	0.132	0.237	0.557	0.578	0.765	1000100	ENSMUSG00000014907	Naf1	eHx-pH:18
401.915	-0.255	0.121	-2.1	0.0358	0.129	1000100	ENSMUSG00000014932	Yes1	eHx-pH:18
1741.46	-0.0285	0.072	-0.396	0.692	0.843	1000100	ENSMUSG00000014956	Ppp1cb	eHx-pH:18
1758.89	-0.264	0.0761	-3.47	0.00053	0.00551	1000100	ENSMUSG00000014959	Gorasp2	eHx-pH:18
133.162	0.0696	0.2	0.349	0.727	0.863	1000100	ENSMUSG00000014980	Tsen15	eHx-pH:18
898.409	-0.0112	0.128	-0.0877	0.93	0.97	1000100	ENSMUSG00000015002	Efr3a	eHx-pH:18
176.358	0.12	0.159	0.753	0.451	0.669	1000100	ENSMUSG00000015013	Trappc2l	eHx-pH:18
580.887	0.446	0.144	3.11	0.00188	0.0147	1000100	ENSMUSG00000015016	Acsf3	eHx-pH:18
480.292	0.226	0.0856	2.64	0.00825	0.0444	1000100	ENSMUSG00000015023	Ddx19a	eHx-pH:18
228.964	-0.242	0.159	-1.52	0.128	0.302	1000100	ENSMUSG00000015027	Galns	eHx-pH:18
26.2085	0.294	0.346	0.851	0.395	0.62	1000100	ENSMUSG00000015053	Gata2	eHx-pH:18
3267.11	-0.311	0.128	-2.42	0.0153	0.0699	1000100	ENSMUSG00000015083	C8g	eHx-pH:18
33.2539	0.326	0.316	1.03	0.303	0.527	1000100	ENSMUSG00000015085	Entpd2	eHx-pH:18
623.14	-0.0484	0.152	-0.318	0.75	0.876	1000100	ENSMUSG00000015087	Rabl6	eHx-pH:18
38.7384	-1.51	0.974	-1.55	0.121	0.29	1000100	ENSMUSG00000015090	Ptgds	eHx-pH:18
2427.19	-0.133	0.0752	-1.77	0.0774	0.219	1000100	ENSMUSG00000015092	Edf1	eHx-pH:18
84.9444	-0.88	0.853	-1.03	0.302	0.527	1000100	ENSMUSG00000015093	Clic3	eHx-pH:18
135.542	-0.142	0.19	-0.747	0.455	0.671	1000100	ENSMUSG00000015094	Npdc1	eHx-pH:18
971.996	0.192	0.0972	1.98	0.0482	0.159	1000100	ENSMUSG00000015095	Fbxw5	eHx-pH:18
4216.78	-0.385	0.162	-2.37	0.0179	0.0783	1000100	ENSMUSG00000015112	Slc25a13	eHx-pH:18
1136.86	0.0101	0.0853	0.118	0.906	0.958	1000100	ENSMUSG00000015120	Ube2i	eHx-pH:18
212.453	0.284	0.147	1.93	0.0531	0.17	1000100	ENSMUSG00000015126	Tsr3	eHx-pH:18
254.515	-0.257	0.172	-1.49	0.136	0.313	1000100	ENSMUSG00000015127	Unkl	eHx-pH:18
389.398	0.158	0.104	1.52	0.128	0.301	1000100	ENSMUSG00000015133	Lrrk1	eHx-pH:18
9.40337	-0.136	0.752	-0.181	0.857	0.932	1000100	ENSMUSG00000015134	Aldh1a3	eHx-pH:18
630.886	0.514	0.151	3.4	0.000683	0.0067	1000100	ENSMUSG00000015143	Actn1	eHx-pH:18
877.89	-0.274	0.101	-2.7	0.00695	0.0393	1000100	ENSMUSG00000015149	Sirt2	eHx-pH:18
2060.49	0.767	0.137	5.6	2.09e-08	1.35e-06	1000100	ENSMUSG00000015165	Hnrnpl	eHx-pH:18
829.514	0.442	0.117	3.79	0.00015	0.00201	1000100	ENSMUSG00000015176	Nolc1	eHx-pH:18
567.403	-0.213	0.106	-2.01	0.045	0.151	1000100	ENSMUSG00000015189	Casd1	eHx-pH:18
221.396	-0.109	0.168	-0.649	0.516	0.722	1000100	ENSMUSG00000015202	Cnksr3	eHx-pH:18
603.673	-0.0332	0.126	-0.264	0.792	0.899	1000100	ENSMUSG00000015214	Mtmr1	eHx-pH:18
239.709	0.253	0.221	1.15	0.252	0.469	1000100	ENSMUSG00000015217	Hmgb3	eHx-pH:18
18.6966	0.0113	0.438	0.0259	0.979	0.989	1000100	ENSMUSG00000015222	Map2	eHx-pH:18
103.166	-0.24	0.408	-0.588	0.556	0.75	1000100	ENSMUSG00000015224	Cyp2j9	eHx-pH:18
4109.96	-0.0767	0.148	-0.519	0.603	0.784	1000100	ENSMUSG00000015243	Abca1	eHx-pH:18
1083.38	-0.44	0.123	-3.57	0.000358	0.00403	1000100	ENSMUSG00000015247	Nipsnap3b	eHx-pH:18
241.587	0.221	0.166	1.33	0.183	0.384	1000100	ENSMUSG00000015289	Lage3	eHx-pH:18
703.2	0.135	0.103	1.31	0.19	0.394	1000100	ENSMUSG00000015290	Ubl4a	eHx-pH:18
1257.5	0.0195	0.0777	0.251	0.802	0.904	1000100	ENSMUSG00000015291	Gdi1	eHx-pH:18
666.422	-0.0709	0.128	-0.552	0.581	0.767	1000100	ENSMUSG00000015305	Sash1	eHx-pH:18
92.8147	-0.79	0.472	-1.67	0.0941	0.249	1000100	ENSMUSG00000015312	Gadd45b	eHx-pH:18
7.93163	-0.987	0.647	-1.53	0.127	0.3	1000100	ENSMUSG00000015314	Slamf6	eHx-pH:18
254.826	-0.247	0.143	-1.73	0.0841	0.231	1000100	ENSMUSG00000015335	Zdhhc12	eHx-pH:18
548.78	-0.0283	0.153	-0.184	0.854	0.93	1000100	ENSMUSG00000015337	Endog	eHx-pH:18
330.608	-0.712	0.162	-4.39	1.15e-05	0.000252	1000100	ENSMUSG00000015340	Cybb	eHx-pH:18
811.211	0.0189	0.0755	0.25	0.803	0.905	1000100	ENSMUSG00000015341	Golga7	eHx-pH:18
170.339	-0.234	0.248	-0.945	0.345	0.57	1000100	ENSMUSG00000015342	Xk	eHx-pH:18
71.0551	0.0999	0.235	0.425	0.671	0.831	1000100	ENSMUSG00000015354	Pcolce2	eHx-pH:18
41.6679	-0.411	0.357	-1.15	0.249	0.465	1000100	ENSMUSG00000015355	Cd48	eHx-pH:18
4146.35	-0.248	0.293	-0.847	0.397	0.621	1000100	ENSMUSG00000015357	Clpx	eHx-pH:18
2258.82	-0.771	0.138	-5.58	2.35e-08	1.51e-06	1000100	ENSMUSG00000015363	Trabd	eHx-pH:18
141.063	0.173	0.178	0.97	0.332	0.558	1000100	ENSMUSG00000015377	Dennd6b	eHx-pH:18
20.0925	-1.12	0.413	-2.71	0.00677	0.0386	1000100	ENSMUSG00000015396	Cd83	eHx-pH:18
0.86135	2.41	2.38	1.01	0.311	NA	1000100	ENSMUSG00000015401	Cltrn	eHx-pH:18
4.17498	0.103	0.866	0.119	0.905	NA	1000100	ENSMUSG00000015405	Ace2	eHx-pH:18
3.29161	-1.86	1.3	-1.43	0.153	NA	1000100	ENSMUSG00000015437	Gzmb	eHx-pH:18
6.14069	0.0291	0.631	0.0461	0.963	0.982	1000100	ENSMUSG00000015452	Ager	eHx-pH:18
615.624	-0.181	0.15	-1.2	0.23	0.444	1000100	ENSMUSG00000015461	Atf6b	eHx-pH:18
6.49889	0.266	0.779	0.341	0.733	0.867	1000100	ENSMUSG00000015467	Egfl8	eHx-pH:18
101.971	0.27	0.209	1.29	0.196	0.402	1000100	ENSMUSG00000015468	Notch4	eHx-pH:18
159.785	0.11	0.179	0.614	0.539	0.738	1000100	ENSMUSG00000015474	Ppt2	eHx-pH:18
5.99876	0.271	0.677	0.401	0.689	0.841	1000100	ENSMUSG00000015476	Prrt1	eHx-pH:18
516.091	-0.55	0.14	-3.93	8.58e-05	0.00129	1000100	ENSMUSG00000015478	Rnf5	eHx-pH:18
566.729	-0.308	0.144	-2.14	0.0325	0.12	1000100	ENSMUSG00000015488	Cacfd1	eHx-pH:18
165.693	-0.113	0.194	-0.58	0.562	0.755	1000100	ENSMUSG00000015501	Hivep2	eHx-pH:18
754.054	-0.505	0.112	-4.52	6.27e-06	0.000156	1000100	ENSMUSG00000015522	Arnt	eHx-pH:18
17.458	0.0822	0.498	0.165	0.869	0.94	1000100	ENSMUSG00000015533	Itga2	eHx-pH:18
1592.64	-0.302	0.186	-1.62	0.105	0.267	1000100	ENSMUSG00000015536	Mocs2	eHx-pH:18
343.938	0.207	0.175	1.18	0.237	0.45	1000100	ENSMUSG00000015542	Nat9	eHx-pH:18
1063.43	-0.179	0.276	-0.648	0.517	0.722	1000100	ENSMUSG00000015568	Lpl	eHx-pH:18
710.454	0.268	0.136	1.97	0.0487	0.16	1000100	ENSMUSG00000015575	Atp6v0e	eHx-pH:18
425.358	-0.358	0.123	-2.92	0.00349	0.0236	1000100	ENSMUSG00000015597	Zfp318	eHx-pH:18
26.455	-0.0276	0.365	-0.0755	0.94	0.973	1000100	ENSMUSG00000015599	Ttbk1	eHx-pH:18
368.833	-0.225	0.157	-1.44	0.151	0.336	1000100	ENSMUSG00000015605	Srf	eHx-pH:18
2.1009	0.566	1.29	0.44	0.66	NA	1000100	ENSMUSG00000015619	Gata3	eHx-pH:18
2.00902	-0.0599	1.8	-0.0334	0.973	NA	1000100	ENSMUSG00000015627	Gata5	eHx-pH:18
188.171	0.262	0.191	1.37	0.171	0.366	1000100	ENSMUSG00000015647	Lama5	eHx-pH:18
7.44243	1.59	0.626	2.54	0.0109	0.0546	1000100	ENSMUSG00000015652	Steap1	eHx-pH:18
201.581	-0.0826	0.247	-0.334	0.738	0.87	1000100	ENSMUSG00000015653	Steap2	eHx-pH:18
21449.9	0.461	0.241	1.91	0.0563	0.177	1000100	ENSMUSG00000015656	Hspa8	eHx-pH:18
66.4778	-0.0833	0.194	-0.43	0.667	0.828	1000100	ENSMUSG00000015659	Serac1	eHx-pH:18
252.492	0.0977	0.139	0.703	0.482	0.695	1000100	ENSMUSG00000015668	Pdzd11	eHx-pH:18
1137.53	0.324	0.0984	3.3	0.000983	0.00882	1000100	ENSMUSG00000015671	Psma2	eHx-pH:18
330.205	0.203	0.113	1.79	0.0734	0.211	1000100	ENSMUSG00000015672	Mrpl32	eHx-pH:18
483.491	0.101	0.086	1.17	0.241	0.456	1000100	ENSMUSG00000015697	Setdb1	eHx-pH:18
21.9706	-0.195	0.432	-0.452	0.651	0.817	1000100	ENSMUSG00000015702	Anxa9	eHx-pH:18
2.48613	4.27	1.5	2.84	0.0045	NA	1000100	ENSMUSG00000015709	Arnt2	eHx-pH:18
529.278	0.796	0.218	3.65	0.000262	0.00316	1000100	ENSMUSG00000015711	Prune1	eHx-pH:18
5843.38	-0.0329	0.0882	-0.374	0.709	0.852	1000100	ENSMUSG00000015714	Cers2	eHx-pH:18
1336.51	0.252	0.0693	3.64	0.000273	0.00326	1000100	ENSMUSG00000015733	Capza2	eHx-pH:18
122.367	-0.0577	0.173	-0.333	0.739	0.87	1000100	ENSMUSG00000015745	Plekho1	eHx-pH:18
166.772	0.271	0.185	1.46	0.143	0.325	1000100	ENSMUSG00000015747	Vps45	eHx-pH:18
221.809	0.0202	0.16	0.126	0.899	0.954	1000100	ENSMUSG00000015748	Prpf3	eHx-pH:18
511.511	0.265	0.177	1.49	0.135	0.312	1000100	ENSMUSG00000015749	Anp32e	eHx-pH:18
1005.17	0.196	0.0999	1.96	0.05	0.163	1000100	ENSMUSG00000015750	Aph1a	eHx-pH:18
1483.62	-0.116	0.201	-0.578	0.563	0.755	1000100	ENSMUSG00000015755	Tab2	eHx-pH:18
298.478	-0.0436	0.114	-0.383	0.702	0.848	1000100	ENSMUSG00000015757	Ppil4	eHx-pH:18
834.769	0.0498	0.132	0.377	0.706	0.85	1000100	ENSMUSG00000015759	Cnih1	eHx-pH:18
70.9364	0.0868	0.291	0.299	0.765	0.884	1000100	ENSMUSG00000015766	Eps8	eHx-pH:18
576.288	0.142	0.161	0.879	0.38	0.604	1000100	ENSMUSG00000015776	Med22	eHx-pH:18
414.569	-0.352	0.121	-2.91	0.00357	0.024	1000100	ENSMUSG00000015790	Surf1	eHx-pH:18
386.24	0.305	0.101	3.02	0.00255	0.0185	1000100	ENSMUSG00000015804	Med28	eHx-pH:18
1557.62	0.077	0.233	0.331	0.741	0.871	1000100	ENSMUSG00000015806	Qdpr	eHx-pH:18
10.9165	-0.348	0.7	-0.497	0.619	0.795	1000100	ENSMUSG00000015812	Gnrh1	eHx-pH:18
7697.22	-0.1	0.148	-0.677	0.498	0.708	1000100	ENSMUSG00000015837	Sqstm1	eHx-pH:18
1837.69	0.274	0.185	1.49	0.138	0.316	1000100	ENSMUSG00000015839	Nfe2l2	eHx-pH:18
95.2976	0.17	0.286	0.593	0.553	0.749	1000100	ENSMUSG00000015843	Rxrg	eHx-pH:18
7430.1	-0.242	0.137	-1.78	0.0759	0.216	1000100	ENSMUSG00000015846	Rxra	eHx-pH:18
41.9854	-0.239	0.318	-0.752	0.452	0.669	1000100	ENSMUSG00000015850	Adamtsl4	eHx-pH:18
2.04756	-0.0599	2.16	-0.0278	0.978	NA	1000100	ENSMUSG00000015852	Fcrls	eHx-pH:18
2854.29	-0.33	0.163	-2.02	0.0432	0.147	1000100	ENSMUSG00000015854	Cd5l	eHx-pH:18
1085.43	-0.168	0.177	-0.952	0.341	0.566	1000100	ENSMUSG00000015869	Prpsap1	eHx-pH:18
4.27134	-0.475	0.967	-0.491	0.623	0.798	1000100	ENSMUSG00000015879	Fam184b	eHx-pH:18
140.094	-0.672	0.463	-1.45	0.146	0.33	1000100	ENSMUSG00000015880	Ncapg	eHx-pH:18
202.802	-0.195	0.158	-1.23	0.217	0.429	1000100	ENSMUSG00000015882	Lcorl	eHx-pH:18
585.661	0.41	0.113	3.62	0.00029	0.00342	1000100	ENSMUSG00000015889	Lta4h	eHx-pH:18
3202.01	-0.319	0.185	-1.73	0.0838	0.23	1000100	ENSMUSG00000015890	Amdhd1	eHx-pH:18
2815.73	0.122	0.107	1.14	0.252	0.47	1000100	ENSMUSG00000015932	Dstn	eHx-pH:18
1177.2	0.0346	0.0989	0.349	0.727	0.863	1000100	ENSMUSG00000015937	Macroh2a1	eHx-pH:18
126.767	-0.309	0.231	-1.34	0.181	0.381	1000100	ENSMUSG00000015942	Gtf2ird2	eHx-pH:18
341.303	0.454	0.165	2.75	0.00604	0.0354	1000100	ENSMUSG00000015943	Bola1	eHx-pH:18
113.649	-0.282	0.261	-1.08	0.279	0.501	1000100	ENSMUSG00000015944	Castor2	eHx-pH:18
87.732	-0.306	0.246	-1.24	0.214	0.425	1000100	ENSMUSG00000015947	Fcgr1	eHx-pH:18
92.0391	-0.0977	0.279	-0.35	0.726	0.863	1000100	ENSMUSG00000015950	Ncf1	eHx-pH:18
1012.69	0.377	0.0889	4.24	2.19e-05	0.00042	1000100	ENSMUSG00000015961	Adss	eHx-pH:18
3.82872	-0.25	1.16	-0.215	0.83	NA	1000100	ENSMUSG00000015962	1700016C15Rik	eHx-pH:18
210.426	-0.33	0.27	-1.22	0.222	0.435	1000100	ENSMUSG00000015966	Il17rb	eHx-pH:18
41.4181	-0.479	0.322	-1.49	0.136	0.314	1000100	ENSMUSG00000015968	Cacna1d	eHx-pH:18
4308.76	-0.318	0.149	-2.13	0.033	0.122	1000100	ENSMUSG00000015970	Chdh	eHx-pH:18
476.077	0.102	0.114	0.891	0.373	0.598	1000100	ENSMUSG00000015971	Actr8	eHx-pH:18
13.3836	0.516	0.591	0.874	0.382	0.607	1000100	ENSMUSG00000015980	Lrrc27	eHx-pH:18
8.08987	-0.242	0.577	-0.419	0.675	0.833	1000100	ENSMUSG00000015981	Stk32c	eHx-pH:18
590.134	0.366	0.119	3.08	0.0021	0.016	1000100	ENSMUSG00000015994	Fnta	eHx-pH:18
491.147	0.233	0.102	2.29	0.0219	0.0902	1000100	ENSMUSG00000016018	Mtrex	eHx-pH:18
2088.43	-1.41	0.219	-6.46	1.03e-10	1.58e-08	1000100	ENSMUSG00000016024	Lbp	eHx-pH:18
608.9	-0.426	0.301	-1.42	0.157	0.345	1000100	ENSMUSG00000016028	Celsr1	eHx-pH:18
71.4072	-0.00174	0.201	-0.00866	0.993	0.996	1000100	ENSMUSG00000016087	Fli1	eHx-pH:18
540.514	-0.462	0.1	-4.61	4.11e-06	0.000109	1000100	ENSMUSG00000016128	Stard13	eHx-pH:18
152.773	-0.0174	0.153	-0.114	0.909	0.959	1000100	ENSMUSG00000016181	Utp25	eHx-pH:18
4478.88	-0.293	0.169	-1.73	0.0835	0.23	1000100	ENSMUSG00000016194	Hsd11b1	eHx-pH:18
1.98755	1.26	1.52	0.831	0.406	NA	1000100	ENSMUSG00000016200	Syt14	eHx-pH:18
51.5265	-0.277	0.285	-0.973	0.33	0.556	1000100	ENSMUSG00000016206	H2-M3	eHx-pH:18
103.951	-0.178	0.336	-0.53	0.596	0.779	1000100	ENSMUSG00000016239	Lonrf3	eHx-pH:18
1033.6	-0.00233	0.176	-0.0133	0.989	0.994	1000100	ENSMUSG00000016252	Atp5e	eHx-pH:18
627.441	0.147	0.133	1.11	0.268	0.488	1000100	ENSMUSG00000016253	Nelfcd	eHx-pH:18
2.21441	1.14	1.22	0.932	0.351	NA	1000100	ENSMUSG00000016255	Tubb1	eHx-pH:18
3493.46	0.133	0.109	1.22	0.222	0.435	1000100	ENSMUSG00000016256	Ctsz	eHx-pH:18
785.144	0.832	0.0968	8.6	7.97e-18	1.78e-14	1000100	ENSMUSG00000016257	Prelid3b	eHx-pH:18
4.96763	2.76	1.24	2.22	0.0264	0.103	1000100	ENSMUSG00000016262	Sertad4	eHx-pH:18
316.36	-0.276	0.151	-1.82	0.0685	0.201	1000100	ENSMUSG00000016308	Ube2a	eHx-pH:18
7714.4	0.602	0.148	4.07	4.72e-05	0.00079	1000100	ENSMUSG00000016319	Slc25a5	eHx-pH:18
890.565	0.334	0.145	2.3	0.0212	0.0881	1000100	ENSMUSG00000016344	Ppdpf	eHx-pH:18
23.2119	0.464	0.431	1.08	0.282	0.504	1000100	ENSMUSG00000016356	Col20a1	eHx-pH:18
1271.17	-0.056	0.0976	-0.573	0.567	0.758	1000100	ENSMUSG00000016382	Pls3	eHx-pH:18
4.7078	0.392	1.03	0.379	0.705	0.849	1000100	ENSMUSG00000016386	Mpped2	eHx-pH:18
221.339	-0.0813	0.126	-0.644	0.52	0.725	1000100	ENSMUSG00000016409	Nkap	eHx-pH:18
354.61	-0.138	0.153	-0.904	0.366	0.592	1000100	ENSMUSG00000016427	Ndufa1	eHx-pH:18
9.24829	-1.05	1.16	-0.908	0.364	0.59	1000100	ENSMUSG00000016458	Wt1	eHx-pH:18
263.131	0.292	0.132	2.22	0.0266	0.104	1000100	ENSMUSG00000016477	E2f3	eHx-pH:18
772.013	-0.0228	0.101	-0.226	0.821	0.914	1000100	ENSMUSG00000016481	Cr1l	eHx-pH:18
666.94	0.472	0.176	2.68	0.00746	0.0413	1000100	ENSMUSG00000016487	Ppfibp1	eHx-pH:18
18.865	-0.209	0.441	-0.475	0.634	0.807	1000100	ENSMUSG00000016493	Cd46	eHx-pH:18
40.3348	-0.262	0.442	-0.593	0.553	0.749	1000100	ENSMUSG00000016494	Cd34	eHx-pH:18
114.517	-0.0405	0.208	-0.195	0.845	0.925	1000100	ENSMUSG00000016495	Plgrkt	eHx-pH:18
37.2979	-0.168	0.33	-0.509	0.611	0.789	1000100	ENSMUSG00000016496	Cd274	eHx-pH:18
80.6443	0.387	0.25	1.54	0.123	0.293	1000100	ENSMUSG00000016503	Gtf3a	eHx-pH:18
217.26	0.455	0.161	2.83	0.00461	0.029	1000100	ENSMUSG00000016510	Mtif3	eHx-pH:18
761.595	-0.114	0.197	-0.577	0.564	0.756	1000100	ENSMUSG00000016520	Lnx2	eHx-pH:18
53.0123	-0.075	0.334	-0.225	0.822	0.914	1000100	ENSMUSG00000016526	Dyrk3	eHx-pH:18
1379.17	-0.0719	0.129	-0.559	0.576	0.764	1000100	ENSMUSG00000016528	Mapkapk2	eHx-pH:18
1.28361	-2.28	1.76	-1.3	0.195	NA	1000100	ENSMUSG00000016529	Il10	eHx-pH:18
8502.9	-0.58	0.107	-5.41	6.26e-08	3.55e-06	1000100	ENSMUSG00000016534	Lamp2	eHx-pH:18
1174.54	0.353	0.133	2.65	0.00808	0.0439	1000100	ENSMUSG00000016541	Atxn10	eHx-pH:18
6.99973	0.432	0.763	0.565	0.572	0.761	1000100	ENSMUSG00000016552	Foxred2	eHx-pH:18
403.893	0.502	0.123	4.07	4.79e-05	0.000798	1000100	ENSMUSG00000016554	Eif3d	eHx-pH:18
4092.95	0.162	0.2	0.808	0.419	0.641	1000100	ENSMUSG00000016559	H3f3b	eHx-pH:18
883.78	0.419	0.102	4.09	4.27e-05	0.00073	1000100	ENSMUSG00000016619	Nup50	eHx-pH:18
16.065	-0.16	0.442	-0.362	0.717	0.857	1000100	ENSMUSG00000016624	Phf21b	eHx-pH:18
118.927	-0.246	0.209	-1.18	0.238	0.452	1000100	ENSMUSG00000016637	Ift27	eHx-pH:18
1382.51	0.412	0.112	3.69	0.000224	0.00278	1000100	ENSMUSG00000016664	Pacsin2	eHx-pH:18
3147.78	-1.14	0.318	-3.58	0.00034	0.00387	1000100	ENSMUSG00000016756	Cmah	eHx-pH:18
358.816	0.483	0.132	3.67	0.000241	0.00295	1000100	ENSMUSG00000016757	Ttll12	eHx-pH:18
63.5127	0.0345	0.268	0.129	0.897	0.954	1000100	ENSMUSG00000016758	Bik	eHx-pH:18
9.43059	0.283	0.609	0.464	0.643	0.812	1000100	ENSMUSG00000016763	Scube1	eHx-pH:18
629.303	0.116	0.0984	1.17	0.24	0.455	1000100	ENSMUSG00000016831	Tox4	eHx-pH:18
31.852	0.159	0.312	0.511	0.61	0.788	1000100	ENSMUSG00000016833	Mrps18c	eHx-pH:18
13.6604	-0.663	0.618	-1.07	0.283	0.506	1000100	ENSMUSG00000016918	Sulf1	eHx-pH:18
2295.14	-0.00378	0.11	-0.0344	0.973	0.987	1000100	ENSMUSG00000016921	Srsf6	eHx-pH:18
891.782	-0.194	0.119	-1.63	0.104	0.264	1000100	ENSMUSG00000016933	Plcg1	eHx-pH:18
321.306	0.403	0.166	2.42	0.0156	0.0706	1000100	ENSMUSG00000016940	Kctd2	eHx-pH:18
7900.74	-0.365	0.121	-3.03	0.00246	0.018	1000100	ENSMUSG00000016942	Tmprss6	eHx-pH:18
137.997	0.196	0.16	1.22	0.223	0.435	1000100	ENSMUSG00000016946	Kctd5	eHx-pH:18
139.124	0.0138	0.185	0.0749	0.94	0.973	1000100	ENSMUSG00000016984	Etaa1	eHx-pH:18
92.0884	2.04	0.781	2.61	0.00895	0.0471	1000100	ENSMUSG00000017002	Slpi	eHx-pH:18
5250.71	-0.305	0.201	-1.52	0.129	0.303	1000100	ENSMUSG00000017009	Sdc4	eHx-pH:18
885.503	-0.12	0.181	-0.667	0.505	0.714	1000100	ENSMUSG00000017057	Il13ra1	eHx-pH:18
3770.24	-0.32	0.0927	-3.45	0.000554	0.00569	1000100	ENSMUSG00000017119	Nbr1	eHx-pH:18
811.024	0.218	0.14	1.56	0.119	0.288	1000100	ENSMUSG00000017132	Cyth1	eHx-pH:18
487.305	0.179	0.205	0.874	0.382	0.607	1000100	ENSMUSG00000017144	Rnd3	eHx-pH:18
195.804	0.545	0.237	2.3	0.0212	0.0881	1000100	ENSMUSG00000017146	Brca1	eHx-pH:18
228.917	1.15	0.386	2.99	0.00281	0.02	1000100	ENSMUSG00000017167	Cntnap1	eHx-pH:18
66.5425	0.405	0.271	1.49	0.135	0.313	1000100	ENSMUSG00000017176	Nt5c3b	eHx-pH:18
771.444	0.128	0.099	1.29	0.197	0.403	1000100	ENSMUSG00000017188	Coa3	eHx-pH:18
524.809	0.0964	0.0987	0.976	0.329	0.555	1000100	ENSMUSG00000017210	Med24	eHx-pH:18
1890.56	0.447	0.0862	5.19	2.07e-07	9.47e-06	1000100	ENSMUSG00000017221	Psmd3	eHx-pH:18
565.099	0.578	0.0999	5.79	7.15e-09	5.66e-07	1000100	ENSMUSG00000017264	Exosc10	eHx-pH:18
651.856	-0.157	0.0975	-1.61	0.107	0.27	1000100	ENSMUSG00000017286	Glod4	eHx-pH:18
529.59	0.367	0.108	3.39	0.000705	0.00686	1000100	ENSMUSG00000017288	Vps53	eHx-pH:18
761.907	0.02	0.0979	0.204	0.838	0.922	1000100	ENSMUSG00000017291	Taok1	eHx-pH:18
131.57	0.142	0.168	0.845	0.398	0.623	1000100	ENSMUSG00000017299	Dnttip1	eHx-pH:18
302.264	-0.207	0.162	-1.27	0.203	0.41	1000100	ENSMUSG00000017307	Acot8	eHx-pH:18
243.729	-1.11	0.267	-4.16	3.14e-05	0.000563	1000100	ENSMUSG00000017309	Cd300lg	eHx-pH:18
10.8627	0.825	0.655	1.26	0.208	0.417	1000100	ENSMUSG00000017314	Mpp2	eHx-pH:18
49256.6	-0.415	0.149	-2.78	0.00539	0.0326	1000100	ENSMUSG00000017344	Vtn	eHx-pH:18
292.266	-0.0811	0.129	-0.63	0.528	0.731	1000100	ENSMUSG00000017376	Nlk	eHx-pH:18
958.966	-0.127	0.143	-0.89	0.373	0.599	1000100	ENSMUSG00000017386	Traf4	eHx-pH:18
175.447	0.131	0.337	0.389	0.698	0.846	1000100	ENSMUSG00000017390	Aldoc	eHx-pH:18
762.804	0.313	0.133	2.36	0.0183	0.0792	1000100	ENSMUSG00000017404	Rpl19	eHx-pH:18
122.431	0.213	0.243	0.879	0.379	0.604	1000100	ENSMUSG00000017405	Nek8	eHx-pH:18
7.82389	-0.304	0.628	-0.485	0.628	0.801	1000100	ENSMUSG00000017412	Cacnb4	eHx-pH:18
9.59869	-0.836	0.87	-0.961	0.337	0.562	1000100	ENSMUSG00000017417	Plxdc1	eHx-pH:18
593.04	-0.318	0.157	-2.02	0.0431	0.147	1000100	ENSMUSG00000017418	Arl5b	eHx-pH:18
1360.94	0.339	0.12	2.82	0.00483	0.0299	1000100	ENSMUSG00000017421	Zfp207	eHx-pH:18
1867.52	0.358	0.108	3.3	0.000953	0.00861	1000100	ENSMUSG00000017428	Psmd11	eHx-pH:18
248.869	-1.03	0.179	-5.72	1.05e-08	7.73e-07	1000100	ENSMUSG00000017446	C1qtnf1	eHx-pH:18
3205.59	-0.102	0.176	-0.579	0.562	0.755	1000100	ENSMUSG00000017453	Pipox	eHx-pH:18
254.522	0.113	0.241	0.47	0.638	0.809	1000100	ENSMUSG00000017466	Timp2	eHx-pH:18
1152.82	-0.0355	0.0703	-0.505	0.614	0.791	1000100	ENSMUSG00000017478	Zc3h18	eHx-pH:18
814.493	-0.148	0.0963	-1.53	0.125	0.297	1000100	ENSMUSG00000017485	Top2b	eHx-pH:18
59.2842	0.285	0.334	0.855	0.393	0.618	1000100	ENSMUSG00000017491	Rarb	eHx-pH:18
23156.9	-0.107	0.173	-0.617	0.537	0.736	1000100	ENSMUSG00000017493	Igfbp4	eHx-pH:18
134.78	0.137	0.435	0.316	0.752	0.877	1000100	ENSMUSG00000017499	Cdc6	eHx-pH:18
610.324	-0.0212	0.14	-0.151	0.88	0.946	1000100	ENSMUSG00000017548	Suz12	eHx-pH:18
93.1821	0.339	0.259	1.31	0.191	0.395	1000100	ENSMUSG00000017550	Atad5	eHx-pH:18
213.686	0.274	0.136	2.02	0.0432	0.147	1000100	ENSMUSG00000017561	Crlf3	eHx-pH:18
13.8765	-0.584	0.475	-1.23	0.219	0.431	1000100	ENSMUSG00000017607	Tns4	eHx-pH:18
901.267	0.117	0.125	0.931	0.352	0.577	1000100	ENSMUSG00000017615	Tnfaip1	eHx-pH:18
163.633	0.167	0.241	0.694	0.488	0.699	1000100	ENSMUSG00000017631	Abr	eHx-pH:18
271.156	0.597	0.303	1.97	0.0489	0.16	1000100	ENSMUSG00000017639	Rab11fip4	eHx-pH:18
12.7235	-1.11	0.465	-2.4	0.0165	0.0738	1000100	ENSMUSG00000017652	Cd40	eHx-pH:18
521.855	0.212	0.129	1.65	0.0997	0.257	1000100	ENSMUSG00000017664	Slc35c2	eHx-pH:18
52.3767	0.0572	0.237	0.241	0.809	0.908	1000100	ENSMUSG00000017667	Zfp334	eHx-pH:18
379.055	0.121	0.124	0.975	0.33	0.556	1000100	ENSMUSG00000017670	Elmo2	eHx-pH:18
603.073	-0.114	0.302	-0.377	0.706	0.85	1000100	ENSMUSG00000017677	Wsb1	eHx-pH:18
533.136	-0.111	0.18	-0.62	0.535	0.735	1000100	ENSMUSG00000017679	Ttpal	eHx-pH:18
733.814	0.176	0.0951	1.85	0.0646	0.194	1000100	ENSMUSG00000017686	Rhot1	eHx-pH:18
4.03198	-1.65	1.28	-1.29	0.196	NA	1000100	ENSMUSG00000017688	Hnf4g	eHx-pH:18
4.86827	0.535	0.877	0.61	0.542	0.74	1000100	ENSMUSG00000017692	Rhbdl3	eHx-pH:18
61.3731	0.848	0.236	3.59	0.000326	0.00374	1000100	ENSMUSG00000017697	Ada	eHx-pH:18
3819.93	0.268	0.114	2.34	0.0192	0.0819	1000100	ENSMUSG00000017707	Serinc3	eHx-pH:18
142.592	-0.161	0.24	-0.673	0.501	0.71	1000100	ENSMUSG00000017713	Tha1	eHx-pH:18
336.591	0.311	0.147	2.12	0.0342	0.125	1000100	ENSMUSG00000017715	Pgs1	eHx-pH:18
256.051	-1.16	0.538	-2.15	0.0317	0.118	1000100	ENSMUSG00000017716	Birc5	eHx-pH:18
277.673	-0.554	0.344	-1.61	0.107	0.27	1000100	ENSMUSG00000017718	Afmid	eHx-pH:18
2.53287	-0.699	0.948	-0.737	0.461	NA	1000100	ENSMUSG00000017720	Trp53tg5	eHx-pH:18
993.024	-0.0604	0.102	-0.593	0.553	0.749	1000100	ENSMUSG00000017721	Pigt	eHx-pH:18
51.9494	-0.498	0.353	-1.41	0.159	0.348	1000100	ENSMUSG00000017723	Wfdc2	eHx-pH:18
13.7118	0.816	0.514	1.59	0.113	0.278	1000100	ENSMUSG00000017724	Etv4	eHx-pH:18
19.209	0.321	0.351	0.915	0.36	0.586	1000100	ENSMUSG00000017734	Dbndd2	eHx-pH:18
52.1054	0.402	0.472	0.852	0.394	0.62	1000100	ENSMUSG00000017737	Mmp9	eHx-pH:18
63.1755	0.136	0.263	0.516	0.606	0.786	1000100	ENSMUSG00000017740	Slc12a5	eHx-pH:18
332.135	-0.215	0.16	-1.34	0.181	0.381	1000100	ENSMUSG00000017747	Ghdc	eHx-pH:18
649.777	0.141	0.223	0.633	0.527	0.73	1000100	ENSMUSG00000017754	Pltp	eHx-pH:18
2057.65	-0.399	0.137	-2.91	0.00361	0.0242	1000100	ENSMUSG00000017756	Slc12a7	eHx-pH:18
2112.64	-0.175	0.105	-1.66	0.0961	0.252	1000100	ENSMUSG00000017760	Ctsa	eHx-pH:18
66.3799	-0.0596	0.213	-0.28	0.78	0.892	1000100	ENSMUSG00000017764	Zswim1	eHx-pH:18
470.333	0.307	0.149	2.06	0.0398	0.139	1000100	ENSMUSG00000017765	Slc12a4	eHx-pH:18
1635.4	0.0593	0.163	0.364	0.715	0.856	1000100	ENSMUSG00000017774	Myo1c	eHx-pH:18
1486.23	-0.0226	0.0971	-0.233	0.816	0.911	1000100	ENSMUSG00000017776	Crk	eHx-pH:18
1699.83	0.232	0.213	1.09	0.276	0.498	1000100	ENSMUSG00000017778	Cox7c	eHx-pH:18
1267.07	0.078	0.0882	0.885	0.376	0.601	1000100	ENSMUSG00000017781	Pitpna	eHx-pH:18
587.046	0.224	0.122	1.84	0.0656	0.196	1000100	ENSMUSG00000017801	Mlx	eHx-pH:18
1481.66	-0.0965	0.0956	-1.01	0.313	0.538	1000100	ENSMUSG00000017802	Retreg3	eHx-pH:18
5.33267	0.883	0.9	0.981	0.327	0.553	1000100	ENSMUSG00000017817	Jph2	eHx-pH:18
191.616	-0.355	0.188	-1.88	0.0597	0.184	1000100	ENSMUSG00000017830	Dhx58	eHx-pH:18
824.403	-0.372	0.0961	-3.87	0.000109	0.00155	1000100	ENSMUSG00000017831	Rab5a	eHx-pH:18
2.75419	-0.0632	0.923	-0.0685	0.945	NA	1000100	ENSMUSG00000017832	Hspb9	eHx-pH:18
360.826	0.253	0.166	1.53	0.127	0.299	1000100	ENSMUSG00000017837	Nkiras2	eHx-pH:18
1186.29	-0.113	0.094	-1.2	0.228	0.442	1000100	ENSMUSG00000017843	Ppp2r5c	eHx-pH:18
385.982	-0.115	0.125	-0.921	0.357	0.583	1000100	ENSMUSG00000017858	Ift52	eHx-pH:18
37.5963	0.35	0.495	0.708	0.479	0.692	1000100	ENSMUSG00000017861	Mybl2	eHx-pH:18
1163.1	-0.0636	0.273	-0.233	0.816	0.911	1000100	ENSMUSG00000017868	Sgk2	eHx-pH:18
807.658	-0.158	0.302	-0.523	0.601	0.782	1000100	ENSMUSG00000017929	B4galt5	eHx-pH:18
10731	-0.198	0.139	-1.42	0.156	0.344	1000100	ENSMUSG00000017950	Hnf4a	eHx-pH:18
42.9893	0.552	0.292	1.89	0.0586	0.181	1000100	ENSMUSG00000017969	Ptgis	eHx-pH:18
296.036	-0.739	0.166	-4.45	8.51e-06	0.000198	1000100	ENSMUSG00000017978	Cadps2	eHx-pH:18
557.213	0.253	0.0824	3.07	0.00217	0.0164	1000100	ENSMUSG00000017999	Ddx27	eHx-pH:18
132.305	-0.0122	0.167	-0.0732	0.942	0.974	1000100	ENSMUSG00000018001	Cyth3	eHx-pH:18
193.598	-0.367	0.171	-2.15	0.0316	0.118	1000100	ENSMUSG00000018008	Cyth4	eHx-pH:18
13.7341	-0.34	0.447	-0.762	0.446	0.665	1000100	ENSMUSG00000018012	Rac3	eHx-pH:18
282.033	0.494	0.14	3.52	0.000428	0.00466	1000100	ENSMUSG00000018040	Rrp7a	eHx-pH:18
6688.65	-0.168	0.129	-1.3	0.194	0.4	1000100	ENSMUSG00000018042	Cyb5r3	eHx-pH:18
214.504	0.123	0.187	0.659	0.51	0.717	1000100	ENSMUSG00000018068	Ints2	eHx-pH:18
334.817	-0.219	0.143	-1.53	0.126	0.298	1000100	ENSMUSG00000018076	Med13l	eHx-pH:18
1845.55	-0.794	0.155	-5.14	2.78e-07	1.19e-05	1000100	ENSMUSG00000018102	H2bc4	eHx-pH:18
358.304	0.343	0.188	1.83	0.0678	0.2	1000100	ENSMUSG00000018143	Mafk	eHx-pH:18
512.08	-0.0839	0.12	-0.698	0.485	0.697	1000100	ENSMUSG00000018160	Med1	eHx-pH:18
2352.72	-0.578	0.165	-3.51	0.000457	0.0049	1000100	ENSMUSG00000018166	Erbb3	eHx-pH:18
310.365	-0.308	0.164	-1.87	0.0608	0.186	1000100	ENSMUSG00000018167	Stard3	eHx-pH:18
14.7896	-1.63	0.62	-2.63	0.00864	0.0459	1000100	ENSMUSG00000018168	Ikzf3	eHx-pH:18
22.5964	-0.057	0.386	-0.148	0.883	0.947	1000100	ENSMUSG00000018169	Mfng	eHx-pH:18
2737.64	0.351	0.162	2.17	0.0301	0.113	1000100	ENSMUSG00000018171	Vmp1	eHx-pH:18
292.165	0.201	0.133	1.51	0.13	0.305	1000100	ENSMUSG00000018189	Uchl5	eHx-pH:18
260.941	-0.245	0.119	-2.05	0.04	0.14	1000100	ENSMUSG00000018196	Glrx2	eHx-pH:18
73.031	-0.31	0.196	-1.58	0.114	0.28	1000100	ENSMUSG00000018199	Ro60	eHx-pH:18
428.785	-0.0678	0.111	-0.609	0.543	0.74	1000100	ENSMUSG00000018209	Stk4	eHx-pH:18
107.348	0.347	0.239	1.45	0.148	0.332	1000100	ENSMUSG00000018217	Pmp22	eHx-pH:18
4.83369	-1.85	1.07	-1.72	0.0851	0.233	1000100	ENSMUSG00000018238	Gdf9	eHx-pH:18
63.6283	0.573	0.235	2.44	0.0149	0.0685	1000100	ENSMUSG00000018239	Zcchc10	eHx-pH:18
1835.41	-0.0695	0.111	-0.624	0.532	0.733	1000100	ENSMUSG00000018286	Psmb6	eHx-pH:18
402.815	0.279	0.126	2.22	0.0264	0.103	1000100	ENSMUSG00000018287	Spag7	eHx-pH:18
4111.1	0.549	0.0872	6.3	3.05e-10	3.86e-08	1000100	ENSMUSG00000018293	Pfn1	eHx-pH:18
235.732	-0.31	0.152	-2.05	0.0408	0.142	1000100	ENSMUSG00000018322	Tomm34	eHx-pH:18
1776.2	0.0294	0.0631	0.465	0.642	0.811	1000100	ENSMUSG00000018326	Ywhab	eHx-pH:18
64.7456	-0.363	0.221	-1.64	0.1	0.259	1000100	ENSMUSG00000018334	Ksr1	eHx-pH:18
204.81	0.211	0.282	0.749	0.454	0.671	1000100	ENSMUSG00000018339	Gpx3	eHx-pH:18
2187.36	0.386	0.155	2.48	0.0132	0.0625	1000100	ENSMUSG00000018340	Anxa6	eHx-pH:18
72.4709	0.0263	0.228	0.115	0.908	0.959	1000100	ENSMUSG00000018347	Zkscan6	eHx-pH:18
1334.1	0.627	0.216	2.9	0.00369	0.0246	1000100	ENSMUSG00000018362	Kpna2	eHx-pH:18
950.301	0.0493	0.0723	0.682	0.495	0.705	1000100	ENSMUSG00000018363	Smurf2	eHx-pH:18
98.9652	0.0379	0.172	0.22	0.826	0.916	1000100	ENSMUSG00000018372	Cep95	eHx-pH:18
274.189	-0.0602	0.117	-0.516	0.606	0.786	1000100	ENSMUSG00000018377	Vezf1	eHx-pH:18
60.3934	0.129	0.219	0.591	0.554	0.749	1000100	ENSMUSG00000018378	Cuedc1	eHx-pH:18
1743.97	0.468	0.117	4.01	6.15e-05	0.00099	1000100	ENSMUSG00000018379	Srsf1	eHx-pH:18
15.4069	-0.689	0.482	-1.43	0.153	0.339	1000100	ENSMUSG00000018381	Abi3	eHx-pH:18
571.491	-0.327	0.191	-1.71	0.0879	0.238	1000100	ENSMUSG00000018387	Shroom1	eHx-pH:18
83.628	0.364	0.235	1.55	0.122	0.292	1000100	ENSMUSG00000018395	Kif3a	eHx-pH:18
162.221	-0.193	0.163	-1.19	0.235	0.449	1000100	ENSMUSG00000018398	Septin8	eHx-pH:18
1241.67	-0.398	0.147	-2.7	0.00688	0.039	1000100	ENSMUSG00000018401	Mtmr4	eHx-pH:18
60.1283	0.243	0.3	0.812	0.417	0.639	1000100	ENSMUSG00000018405	Mrm1	eHx-pH:18
54.3613	-0.215	0.272	-0.788	0.431	0.652	1000100	ENSMUSG00000018411	Mapt	eHx-pH:18
551.636	-0.0691	0.105	-0.657	0.511	0.719	1000100	ENSMUSG00000018412	Kansl1	eHx-pH:18
596.146	-0.605	0.12	-5.06	4.23e-07	1.71e-05	1000100	ENSMUSG00000018415	Gid4	eHx-pH:18
3418.21	-0.102	0.122	-0.836	0.403	0.627	1000100	ENSMUSG00000018417	Myo1b	eHx-pH:18
695.149	-0.581	0.113	-5.16	2.53e-07	1.11e-05	1000100	ENSMUSG00000018425	Dhx40	eHx-pH:18
506.617	-0.83	0.352	-2.35	0.0185	0.08	1000100	ENSMUSG00000018427	Ypel2	eHx-pH:18
2089.8	-0.0237	0.122	-0.194	0.846	0.926	1000100	ENSMUSG00000018428	Akap1	eHx-pH:18
294.338	0.264	0.121	2.18	0.0292	0.111	1000100	ENSMUSG00000018433	Nol11	eHx-pH:18
1403.36	-0.501	0.135	-3.7	0.000213	0.00266	1000100	ENSMUSG00000018442	Derl2	eHx-pH:18
1397.23	0.809	0.125	6.49	8.74e-11	1.38e-08	1000100	ENSMUSG00000018446	C1qbp	eHx-pH:18
234.691	-0.463	0.158	-2.93	0.00339	0.0231	1000100	ENSMUSG00000018449	Rpain	eHx-pH:18
478.053	-1.62	0.31	-5.24	1.62e-07	7.83e-06	1000100	ENSMUSG00000018459	Slc13a3	eHx-pH:18
5.6146	-0.0509	0.834	-0.0611	0.951	0.978	1000100	ENSMUSG00000018470	Kcnab3	eHx-pH:18
3084.03	0.0814	0.185	0.44	0.66	0.823	1000100	ENSMUSG00000018474	Chd3	eHx-pH:18
554.137	-0.00449	0.16	-0.0281	0.978	0.988	1000100	ENSMUSG00000018476	Kdm6b	eHx-pH:18
524.889	-0.0807	0.129	-0.624	0.533	0.733	1000100	ENSMUSG00000018481	Appbp2	eHx-pH:18
110.715	0.225	0.235	0.959	0.338	0.563	1000100	ENSMUSG00000018486	Wnt9b	eHx-pH:18
2.88811	0.708	1.13	0.63	0.529	NA	1000100	ENSMUSG00000018500	Adora2b	eHx-pH:18
2009.33	-0.155	0.101	-1.54	0.124	0.295	1000100	ENSMUSG00000018501	Ncor1	eHx-pH:18
58.3103	0.961	0.285	3.37	0.000743	0.00714	1000100	ENSMUSG00000018507	Trpv2	eHx-pH:18
234.354	-0.0622	0.227	-0.274	0.784	0.895	1000100	ENSMUSG00000018509	Cenpv	eHx-pH:18
117.383	0.281	0.271	1.04	0.3	0.524	1000100	ENSMUSG00000018537	Pcgf2	eHx-pH:18
239.128	-0.133	0.135	-0.988	0.323	0.55	1000100	ENSMUSG00000018541	Cwc25	eHx-pH:18
499.322	-0.241	0.111	-2.17	0.0297	0.112	1000100	ENSMUSG00000018547	Pip4k2b	eHx-pH:18
344.143	0.0426	0.166	0.257	0.797	0.902	1000100	ENSMUSG00000018548	Trim37	eHx-pH:18
4.33161	0.902	1.85	0.489	0.625	0.799	1000100	ENSMUSG00000018554	Ybx2	eHx-pH:18
422.556	0.062	0.102	0.607	0.544	0.741	1000100	ENSMUSG00000018559	Ctdnep1	eHx-pH:18
348.563	0.0158	0.117	0.136	0.892	0.951	1000100	ENSMUSG00000018565	Elp5	eHx-pH:18
5.47421	-1.64	1.27	-1.29	0.197	0.403	1000100	ENSMUSG00000018566	Slc2a4	eHx-pH:18
2762.84	-0.525	0.111	-4.73	2.29e-06	6.59e-05	1000100	ENSMUSG00000018567	Gabarap	eHx-pH:18
9.6428	0.533	0.673	0.792	0.428	0.65	1000100	ENSMUSG00000018569	Cldn7	eHx-pH:18
4.17654	0.975	1.03	0.945	0.345	NA	1000100	ENSMUSG00000018570	2810408A11Rik	eHx-pH:18
298.903	-0.0797	0.179	-0.444	0.657	0.821	1000100	ENSMUSG00000018572	Phf23	eHx-pH:18
3560.04	-0.074	0.143	-0.519	0.604	0.784	1000100	ENSMUSG00000018574	Acadvl	eHx-pH:18
2.63777	-0.997	1.06	-0.937	0.349	NA	1000100	ENSMUSG00000018581	Dnah11	eHx-pH:18
1667.76	0.476	0.0849	5.6	2.11e-08	1.36e-06	1000100	ENSMUSG00000018583	G3bp1	eHx-pH:18
1096.49	-0.0325	0.113	-0.287	0.774	0.889	1000100	ENSMUSG00000018585	Atox1	eHx-pH:18
2138.69	0.447	0.137	3.26	0.00113	0.00977	1000100	ENSMUSG00000018593	Sparc	eHx-pH:18
0.978917	-0.803	1.57	-0.511	0.609	NA	1000100	ENSMUSG00000018595	Glra4	eHx-pH:18
374.841	0.000923	0.126	0.00732	0.994	0.996	1000100	ENSMUSG00000018599	Mief2	eHx-pH:18
685.961	-0.709	0.228	-3.11	0.00186	0.0146	1000100	ENSMUSG00000018604	Tbx3	eHx-pH:18
2.47795	0.729	0.858	0.85	0.396	NA	1000100	ENSMUSG00000018623	Mmp7	eHx-pH:18
18.3278	0.59	0.49	1.2	0.229	0.442	1000100	ENSMUSG00000018648	Dusp14	eHx-pH:18
143.191	0.171	0.211	0.809	0.418	0.64	1000100	ENSMUSG00000018651	Tada2a	eHx-pH:18
64.29	-0.454	0.246	-1.85	0.065	0.195	1000100	ENSMUSG00000018654	Ikzf1	eHx-pH:18
1816.41	-0.677	0.119	-5.69	1.28e-08	9.09e-07	1000100	ENSMUSG00000018659	Pnpo	eHx-pH:18
414.916	0.147	0.107	1.37	0.17	0.365	1000100	ENSMUSG00000018661	Cog1	eHx-pH:18
608.156	-0.162	0.116	-1.4	0.161	0.352	1000100	ENSMUSG00000018666	Cbx1	eHx-pH:18
1164.92	-0.486	0.106	-4.58	4.66e-06	0.000121	1000100	ENSMUSG00000018669	Cdk5rap3	eHx-pH:18
260.532	-0.231	0.156	-1.48	0.138	0.316	1000100	ENSMUSG00000018672	Copz2	eHx-pH:18
7822.42	0.021	0.104	0.202	0.84	0.923	1000100	ENSMUSG00000018677	Slc25a39	eHx-pH:18
139.014	-0.354	0.189	-1.88	0.0607	0.186	1000100	ENSMUSG00000018678	Sp2	eHx-pH:18
184.604	0.179	0.13	1.38	0.168	0.362	1000100	ENSMUSG00000018697	Aatf	eHx-pH:18
2772.91	0.152	0.124	1.23	0.219	0.431	1000100	ENSMUSG00000018707	Dync1h1	eHx-pH:18
39.6182	-0.167	0.414	-0.403	0.687	0.841	1000100	ENSMUSG00000018727	Cpsf4l	eHx-pH:18
191.841	0.135	0.187	0.722	0.47	0.684	1000100	ENSMUSG00000018733	Pex12	eHx-pH:18
611.549	-0.031	0.132	-0.235	0.814	0.911	1000100	ENSMUSG00000018736	Ndel1	eHx-pH:18
21.9701	0.345	0.391	0.883	0.377	0.602	1000100	ENSMUSG00000018740	Slc25a35	eHx-pH:18
334.82	-0.265	0.154	-1.72	0.0854	0.233	1000100	ENSMUSG00000018750	Zbtb4	eHx-pH:18
1064	0.396	0.0952	4.16	3.15e-05	0.000564	1000100	ENSMUSG00000018761	Mpdu1	eHx-pH:18
863.681	0.102	0.109	0.939	0.348	0.573	1000100	ENSMUSG00000018765	Fxr2	eHx-pH:18
3888.26	0.473	0.14	3.39	0.000692	0.00677	1000100	ENSMUSG00000018770	Atp5g3	eHx-pH:18
316.423	0.799	0.21	3.8	0.000143	0.00193	1000100	ENSMUSG00000018774	Cd68	eHx-pH:18
13951.2	-0.341	0.277	-1.23	0.217	0.429	1000100	ENSMUSG00000018796	Acsl1	eHx-pH:18
138.541	0.301	0.201	1.5	0.135	0.312	1000100	ENSMUSG00000018800	Abca5	eHx-pH:18
89.2025	0.798	0.205	3.89	9.92e-05	0.00144	1000100	ENSMUSG00000018809	Smyd4	eHx-pH:18
61.9283	0.37	0.34	1.09	0.276	0.498	1000100	ENSMUSG00000018819	Lsp1	eHx-pH:18
382.102	-0.0268	0.125	-0.215	0.83	0.918	1000100	ENSMUSG00000018820	Zfyve27	eHx-pH:18
608.802	0.585	0.189	3.1	0.00196	0.0152	1000100	ENSMUSG00000018821	Avpi1	eHx-pH:18
92.9537	1.47	0.423	3.48	0.000495	0.00522	1000100	ENSMUSG00000018830	Myh11	eHx-pH:18
247.194	0.265	0.148	1.79	0.0733	0.211	1000100	ENSMUSG00000018841	Rad51d	eHx-pH:18
2.2072	3.61	1.76	2.05	0.0404	NA	1000100	ENSMUSG00000018844	Fndc8	eHx-pH:18
16.4999	-1.08	0.533	-2.03	0.0429	0.146	1000100	ENSMUSG00000018845	Unc45b	eHx-pH:18
1085.36	0.367	0.144	2.55	0.0108	0.0542	1000100	ENSMUSG00000018846	Pank3	eHx-pH:18
668.413	0.34	0.0957	3.55	0.00038	0.00422	1000100	ENSMUSG00000018848	Rars	eHx-pH:18
1874.19	-0.178	0.181	-0.983	0.326	0.552	1000100	ENSMUSG00000018849	Wwc1	eHx-pH:18
251.833	0.135	0.131	1.03	0.304	0.529	1000100	ENSMUSG00000018858	Mrpl58	eHx-pH:18
399.302	0.0525	0.175	0.3	0.764	0.883	1000100	ENSMUSG00000018861	Fdxr	eHx-pH:18
1.31963	-1.02	2.91	-0.351	0.726	NA	1000100	ENSMUSG00000018865	Sult4a1	eHx-pH:18
16.0397	0.902	2.54	0.356	0.722	0.86	1000100	ENSMUSG00000018868	Pnpla5	eHx-pH:18
496.715	0.321	0.112	2.87	0.00415	0.0268	1000100	ENSMUSG00000018882	Mrpl45	eHx-pH:18
368.107	-0.0747	0.236	-0.317	0.751	0.877	1000100	ENSMUSG00000018899	Irf1	eHx-pH:18
658.996	0.489	0.255	1.92	0.0552	0.175	1000100	ENSMUSG00000018900	Slc22a5	eHx-pH:18
156.836	-0.178	0.26	-0.684	0.494	0.704	1000100	ENSMUSG00000018906	P4ha2	eHx-pH:18
417.563	-0.28	0.118	-2.36	0.0182	0.079	1000100	ENSMUSG00000018909	Arrb1	eHx-pH:18
94.7129	-0.247	0.199	-1.24	0.216	0.428	1000100	ENSMUSG00000018920	Cxcl16	eHx-pH:18
313.343	0.0785	0.128	0.614	0.539	0.738	1000100	ENSMUSG00000018921	Pelp1	eHx-pH:18
141.499	0.182	0.137	1.32	0.186	0.388	1000100	ENSMUSG00000018923	Med11	eHx-pH:18
4.46304	-0.58	1.68	-0.345	0.73	0.865	1000100	ENSMUSG00000018924	Alox15	eHx-pH:18
545.153	0.846	0.308	2.74	0.00608	0.0356	1000100	ENSMUSG00000018927	Ccl6	eHx-pH:18
6.05343	-0.473	0.907	-0.522	0.602	0.783	1000100	ENSMUSG00000018930	Ccl4	eHx-pH:18
159.096	-0.0124	0.15	-0.0827	0.934	0.971	1000100	ENSMUSG00000018931	Natd1	eHx-pH:18
1096.31	0.145	0.126	1.15	0.249	0.466	1000100	ENSMUSG00000018932	Map2k3	eHx-pH:18
1548.79	0.0584	0.159	0.367	0.714	0.855	1000100	ENSMUSG00000018965	Ywhah	eHx-pH:18
421.942	-0.0277	0.126	-0.219	0.827	0.916	1000100	ENSMUSG00000018974	Sart3	eHx-pH:18
146.84	-0.392	0.337	-1.16	0.245	0.46	1000100	ENSMUSG00000018983	E2f2	eHx-pH:18
7.84346	0.762	0.664	1.15	0.251	0.468	1000100	ENSMUSG00000018986	Slfn3	eHx-pH:18
268.301	-0.0354	0.135	-0.262	0.793	0.9	1000100	ENSMUSG00000018995	Nars2	eHx-pH:18
541.345	-0.0531	0.101	-0.527	0.598	0.78	1000100	ENSMUSG00000018999	Slc35b4	eHx-pH:18
29.3805	1.48	0.666	2.23	0.0258	0.101	1000100	ENSMUSG00000019027	Dnah1	eHx-pH:18
670.517	-0.413	0.11	-3.77	0.000165	0.00217	1000100	ENSMUSG00000019039	Dalrd3	eHx-pH:18
816.811	-0.148	0.0821	-1.81	0.0708	0.206	1000100	ENSMUSG00000019054	Fis1	eHx-pH:18
1191.76	-0.397	0.117	-3.38	0.000733	0.00707	1000100	ENSMUSG00000019055	Plod1	eHx-pH:18
219.71	-0.952	0.221	-4.3	1.69e-05	0.000343	1000100	ENSMUSG00000019066	Rab3d	eHx-pH:18
170.363	0.237	0.187	1.27	0.205	0.413	1000100	ENSMUSG00000019080	Mfsd3	eHx-pH:18
5696.7	0.531	0.271	1.96	0.0505	0.164	1000100	ENSMUSG00000019082	Slc25a22	eHx-pH:18
1395.65	0.00922	0.0687	0.134	0.893	0.952	1000100	ENSMUSG00000019087	Atp6ap1	eHx-pH:18
70.8012	-0.515	0.225	-2.29	0.022	0.0905	1000100	ENSMUSG00000019088	Dnase1l1	eHx-pH:18
1318.33	-0.347	0.19	-1.83	0.0679	0.2	1000100	ENSMUSG00000019122	Ccl9	eHx-pH:18
1.28235	-0.0599	2.19	-0.0274	0.978	NA	1000100	ENSMUSG00000019124	Scrn1	eHx-pH:18
3020.64	-0.178	0.0907	-1.97	0.0493	0.161	1000100	ENSMUSG00000019132	BC005537	eHx-pH:18
970.197	-1.31	0.298	-4.4	1.08e-05	0.00024	1000100	ENSMUSG00000019139	Isyna1	eHx-pH:18
486.991	-0.127	0.0947	-1.34	0.179	0.378	1000100	ENSMUSG00000019143	Hars2	eHx-pH:18
319.755	-0.288	0.148	-1.95	0.0517	0.166	1000100	ENSMUSG00000019158	Tmem160	eHx-pH:18
1965.54	0.0107	0.0744	0.144	0.886	0.948	1000100	ENSMUSG00000019173	Rab5c	eHx-pH:18
3.66334	1.7	0.974	1.75	0.0802	NA	1000100	ENSMUSG00000019178	Styxl1	eHx-pH:18
3863.84	0.456	0.117	3.9	9.8e-05	0.00143	1000100	ENSMUSG00000019179	Mdh2	eHx-pH:18
2877.16	-0.435	0.101	-4.33	1.52e-05	0.000317	1000100	ENSMUSG00000019188	H13	eHx-pH:18
499.762	0.0595	0.187	0.319	0.75	0.876	1000100	ENSMUSG00000019189	Rnf145	eHx-pH:18
104.614	0.105	0.259	0.406	0.685	0.839	1000100	ENSMUSG00000019194	Scn1b	eHx-pH:18
1438.23	0.296	0.102	2.9	0.00368	0.0245	1000100	ENSMUSG00000019210	Atp6v1e1	eHx-pH:18
94.6954	0.861	0.381	2.26	0.024	0.0963	1000100	ENSMUSG00000019214	Chtf18	eHx-pH:18
1428.71	0.374	0.566	0.66	0.509	0.717	1000100	ENSMUSG00000019232	Etnppl	eHx-pH:18
47.9024	-0.0719	0.317	-0.226	0.821	0.914	1000100	ENSMUSG00000019235	Rps6kl1	eHx-pH:18
609.6	0.142	0.104	1.37	0.171	0.366	1000100	ENSMUSG00000019254	Ppp1r12c	eHx-pH:18
1002.75	-0.78	0.243	-3.22	0.0013	0.011	1000100	ENSMUSG00000019256	Ahr	eHx-pH:18
216.104	0.0107	0.133	0.0805	0.936	0.972	1000100	ENSMUSG00000019261	Map1s	eHx-pH:18
12.9156	0.0197	0.577	0.0342	0.973	0.987	1000100	ENSMUSG00000019278	Dpep1	eHx-pH:18
518.362	0.201	0.108	1.86	0.0633	0.191	1000100	ENSMUSG00000019295	Tmem129	eHx-pH:18
500.383	0.31	0.0824	3.76	0.00017	0.00223	1000100	ENSMUSG00000019297	Nop9	eHx-pH:18
4.42701	-2.39	1.05	-2.28	0.0226	0.092	1000100	ENSMUSG00000019301	Hsd17b1	eHx-pH:18
1042.54	0.299	0.132	2.26	0.0238	0.0955	1000100	ENSMUSG00000019302	Atp6v0a1	eHx-pH:18
33.5714	-0.253	0.425	-0.596	0.551	0.747	1000100	ENSMUSG00000019303	Psmc3ip	eHx-pH:18
1622.6	-0.301	0.189	-1.6	0.11	0.274	1000100	ENSMUSG00000019312	Grb7	eHx-pH:18
4.78724	-0.249	0.972	-0.257	0.798	0.902	1000100	ENSMUSG00000019320	Noxo1	eHx-pH:18
4.82506	2.54	0.933	2.73	0.00637	0.0369	1000100	ENSMUSG00000019326	Aoc3	eHx-pH:18
385.687	-0.256	0.146	-1.76	0.0788	0.222	1000100	ENSMUSG00000019338	Zfp687	eHx-pH:18
1.53821	4.43	2.05	2.16	0.0305	NA	1000100	ENSMUSG00000019359	Gdpd2	eHx-pH:18
787.566	-0.0627	0.111	-0.564	0.573	0.762	1000100	ENSMUSG00000019362	D8Ertd738e	eHx-pH:18
3459.75	-0.19	0.144	-1.32	0.188	0.391	1000100	ENSMUSG00000019368	Sec14l4	eHx-pH:18
1453.41	0.275	0.14	1.97	0.0493	0.161	1000100	ENSMUSG00000019370	Calm3	eHx-pH:18
426.689	0.309	0.13	2.38	0.0175	0.0768	1000100	ENSMUSG00000019373	Cops3	eHx-pH:18
3921.23	-0.568	0.114	-4.99	6.04e-07	2.25e-05	1000100	ENSMUSG00000019428	Fkbp8	eHx-pH:18
1276.44	0.381	0.124	3.07	0.00214	0.0162	1000100	ENSMUSG00000019432	Ddx39b	eHx-pH:18
358.921	0.425	0.158	2.68	0.00732	0.0409	1000100	ENSMUSG00000019433	Gipc1	eHx-pH:18
338.439	-0.406	0.254	-1.6	0.11	0.274	1000100	ENSMUSG00000019437	Tlcd1	eHx-pH:18
168.008	0.191	0.172	1.11	0.268	0.488	1000100	ENSMUSG00000019461	Plscr3	eHx-pH:18
69.7429	0.241	0.208	1.16	0.247	0.463	1000100	ENSMUSG00000019467	Arhgef25	eHx-pH:18
372.409	-0.0508	0.151	-0.336	0.737	0.869	1000100	ENSMUSG00000019470	Xab2	eHx-pH:18
1601.81	-0.103	0.0955	-1.07	0.283	0.505	1000100	ENSMUSG00000019471	Cdc37	eHx-pH:18
430.739	0.0444	0.194	0.228	0.819	0.913	1000100	ENSMUSG00000019478	Rab4a	eHx-pH:18
228.895	0.0104	0.21	0.0497	0.96	0.981	1000100	ENSMUSG00000019487	Trip10	eHx-pH:18
1652.96	0.233	0.137	1.71	0.0875	0.237	1000100	ENSMUSG00000019494	Cops6	eHx-pH:18
5238.13	-0.313	0.107	-2.92	0.00345	0.0234	1000100	ENSMUSG00000019505	Ubb	eHx-pH:18
105.122	-0.0395	0.206	-0.192	0.847	0.927	1000100	ENSMUSG00000019518	Ap4m1	eHx-pH:18
147.796	0.769	0.189	4.06	4.84e-05	0.000805	1000100	ENSMUSG00000019528	Gyg	eHx-pH:18
78.527	-0.74	0.272	-2.72	0.00661	0.0379	1000100	ENSMUSG00000019539	Rcn3	eHx-pH:18
227.434	0.456	0.256	1.78	0.0751	0.214	1000100	ENSMUSG00000019558	Slc6a8	eHx-pH:18
55.1527	-0.0886	0.317	-0.28	0.78	0.892	1000100	ENSMUSG00000019564	Arid3a	eHx-pH:18
859.046	1.53	0.603	2.54	0.011	0.0547	1000100	ENSMUSG00000019577	Pdk4	eHx-pH:18
190.072	-0.194	0.152	-1.28	0.201	0.408	1000100	ENSMUSG00000019578	Ubxn6	eHx-pH:18
1251.59	0.0184	0.112	0.164	0.87	0.94	1000100	ENSMUSG00000019579	Mydgf	eHx-pH:18
345.521	-0.47	0.209	-2.25	0.0246	0.098	1000100	ENSMUSG00000019590	Cyb561	eHx-pH:18
129.283	-1.06	0.199	-5.33	9.75e-08	5.22e-06	1000100	ENSMUSG00000019647	Sema6a	eHx-pH:18
239.841	0.0536	0.119	0.452	0.651	0.817	1000100	ENSMUSG00000019659	Ccdc12	eHx-pH:18
130.749	-0.148	0.26	-0.568	0.57	0.76	1000100	ENSMUSG00000019689	Fmc1	eHx-pH:18
71.9915	-0.0516	0.22	-0.235	0.814	0.911	1000100	ENSMUSG00000019699	Akt3	eHx-pH:18
582.531	-0.0562	0.113	-0.498	0.618	0.795	1000100	ENSMUSG00000019710	Mrpl24	eHx-pH:18
647.284	-0.336	0.129	-2.61	0.00917	0.0478	1000100	ENSMUSG00000019715	Gle1	eHx-pH:18
328.791	-0.0748	0.162	-0.463	0.643	0.812	1000100	ENSMUSG00000019718	L3hypdh	eHx-pH:18
578.471	0.488	0.178	2.74	0.00611	0.0357	1000100	ENSMUSG00000019726	Lyst	eHx-pH:18
1313.26	-0.332	0.101	-3.29	0.00101	0.00897	1000100	ENSMUSG00000019731	Slc35e1	eHx-pH:18
29.2486	0.201	0.354	0.568	0.57	0.76	1000100	ENSMUSG00000019732	Calr3	eHx-pH:18
53.303	0.38	0.26	1.46	0.144	0.325	1000100	ENSMUSG00000019734	Tmc4	eHx-pH:18
45.0161	-1.85	0.4	-4.61	4.06e-06	0.000109	1000100	ENSMUSG00000019737	Syne4	eHx-pH:18
221.877	-0.0822	0.153	-0.536	0.592	0.776	1000100	ENSMUSG00000019738	Polr2i	eHx-pH:18
13.756	0.171	0.498	0.344	0.731	0.866	1000100	ENSMUSG00000019761	Krt10	eHx-pH:18
1242.85	-0.325	0.163	-1.99	0.0461	0.154	1000100	ENSMUSG00000019762	Iyd	eHx-pH:18
337.991	0.259	0.198	1.3	0.192	0.397	1000100	ENSMUSG00000019763	Rmnd1	eHx-pH:18
501.206	-0.113	0.194	-0.585	0.559	0.752	1000100	ENSMUSG00000019768	Esr1	eHx-pH:18
57.7152	-0.0351	0.393	-0.0895	0.929	0.969	1000100	ENSMUSG00000019773	Fbxo5	eHx-pH:18
115.927	0.0474	0.18	0.263	0.793	0.899	1000100	ENSMUSG00000019774	Mtrf1l	eHx-pH:18
469.815	0.288	0.111	2.59	0.00957	0.0494	1000100	ENSMUSG00000019777	Hdac2	eHx-pH:18
101.94	0.777	0.309	2.51	0.012	0.0585	1000100	ENSMUSG00000019779	Frk	eHx-pH:18
230.53	0.332	0.127	2.62	0.00881	0.0466	1000100	ENSMUSG00000019782	Rwdd1	eHx-pH:18
3.32694	0.29	0.97	0.299	0.765	NA	1000100	ENSMUSG00000019789	Hey2	eHx-pH:18
329.882	-0.194	0.116	-1.67	0.094	0.249	1000100	ENSMUSG00000019790	Stxbp5	eHx-pH:18
266.838	-0.0188	0.15	-0.125	0.9	0.955	1000100	ENSMUSG00000019791	Hint3	eHx-pH:18
93.4856	0.333	0.18	1.85	0.064	0.193	1000100	ENSMUSG00000019792	Trmt11	eHx-pH:18
163.134	0.151	0.135	1.11	0.266	0.486	1000100	ENSMUSG00000019794	Katna1	eHx-pH:18
776.058	-0.211	0.141	-1.5	0.135	0.312	1000100	ENSMUSG00000019795	Pcmt1	eHx-pH:18
95.5674	-0.0762	0.238	-0.32	0.749	0.876	1000100	ENSMUSG00000019796	Lrp11	eHx-pH:18
249.432	0.88	0.152	5.79	7.15e-09	5.66e-07	1000100	ENSMUSG00000019797	Mtres1	eHx-pH:18
3086.51	-0.591	0.0945	-6.25	4.08e-10	4.79e-08	1000100	ENSMUSG00000019802	Sec63	eHx-pH:18
1359.81	0.157	0.102	1.54	0.124	0.296	1000100	ENSMUSG00000019804	Snx3	eHx-pH:18
271.341	-0.106	0.141	-0.75	0.453	0.67	1000100	ENSMUSG00000019806	Aig1	eHx-pH:18
53.6886	0.305	0.247	1.23	0.218	0.429	1000100	ENSMUSG00000019808	Adat2	eHx-pH:18
347.559	0.199	0.107	1.86	0.0625	0.19	1000100	ENSMUSG00000019809	Pex3	eHx-pH:18
183.666	0.712	0.178	4	6.29e-05	0.00101	1000100	ENSMUSG00000019810	Fuca2	eHx-pH:18
104.123	0.162	0.212	0.763	0.445	0.665	1000100	ENSMUSG00000019813	Cep57l1	eHx-pH:18
335.033	0.375	0.138	2.72	0.00662	0.038	1000100	ENSMUSG00000019814	Ltv1	eHx-pH:18
41.4788	0.276	0.392	0.705	0.481	0.693	1000100	ENSMUSG00000019817	Plagl1	eHx-pH:18
5892.16	-0.186	0.1	-1.85	0.0637	0.192	1000100	ENSMUSG00000019818	Cd164	eHx-pH:18
781.941	-0.506	0.132	-3.84	0.000122	0.0017	1000100	ENSMUSG00000019820	Utrn	eHx-pH:18
419.382	0.134	0.141	0.95	0.342	0.567	1000100	ENSMUSG00000019822	Smpd2	eHx-pH:18
29.4425	-0.0375	0.368	-0.102	0.919	0.964	1000100	ENSMUSG00000019823	Mical1	eHx-pH:18
237.742	-0.194	0.16	-1.21	0.226	0.439	1000100	ENSMUSG00000019826	Zbtb24	eHx-pH:18
29.2836	-0.0413	0.332	-0.124	0.901	0.955	1000100	ENSMUSG00000019831	Wasf1	eHx-pH:18
703.02	-0.207	0.143	-1.44	0.149	0.334	1000100	ENSMUSG00000019832	Rab32	eHx-pH:18
338.31	-0.0647	0.116	-0.56	0.576	0.764	1000100	ENSMUSG00000019837	Gtf3c6	eHx-pH:18
1310.14	-0.603	0.201	-2.99	0.00277	0.0198	1000100	ENSMUSG00000019838	Slc16a10	eHx-pH:18
290.561	-0.205	0.135	-1.52	0.13	0.304	1000100	ENSMUSG00000019841	Rev3l	eHx-pH:18
53.8831	0.344	0.353	0.973	0.33	0.556	1000100	ENSMUSG00000019842	Traf3ip2	eHx-pH:18
234.493	-0.32	0.125	-2.55	0.0108	0.054	1000100	ENSMUSG00000019843	Fyn	eHx-pH:18
50.8293	0.437	0.343	1.28	0.202	0.41	1000100	ENSMUSG00000019845	Tube1	eHx-pH:18
84.7588	-0.734	0.235	-3.13	0.00176	0.014	1000100	ENSMUSG00000019846	Lama4	eHx-pH:18
976.458	0.123	0.0795	1.54	0.122	0.293	1000100	ENSMUSG00000019849	Prep	eHx-pH:18
143.601	-0.179	0.349	-0.514	0.607	0.786	1000100	ENSMUSG00000019850	Tnfaip3	eHx-pH:18
1948.68	-0.246	0.108	-2.29	0.0222	0.0909	1000100	ENSMUSG00000019851	Perp	eHx-pH:18
33.6884	-0.175	0.564	-0.311	0.756	0.879	1000100	ENSMUSG00000019853	Hebp2	eHx-pH:18
296.341	-0.144	0.12	-1.2	0.23	0.443	1000100	ENSMUSG00000019854	Reps1	eHx-pH:18
28.9164	-1.75	0.536	-3.27	0.00107	0.00936	1000100	ENSMUSG00000019856	Fam184a	eHx-pH:18
59.9684	0.192	0.218	0.879	0.379	0.604	1000100	ENSMUSG00000019857	Asf1a	eHx-pH:18
648.712	-0.0331	0.0838	-0.395	0.693	0.843	1000100	ENSMUSG00000019861	Gopc	eHx-pH:18
148.716	0.683	0.172	3.97	7.33e-05	0.00113	1000100	ENSMUSG00000019863	Qrsl1	eHx-pH:18
564.935	0.189	0.147	1.29	0.198	0.405	1000100	ENSMUSG00000019864	Rtn4ip1	eHx-pH:18
549.909	0.324	0.124	2.62	0.00873	0.0463	1000100	ENSMUSG00000019866	Crybg1	eHx-pH:18
139.39	0.0965	0.153	0.632	0.527	0.73	1000100	ENSMUSG00000019868	Vta1	eHx-pH:18
597.718	-0.109	0.121	-0.902	0.367	0.592	1000100	ENSMUSG00000019872	Smpdl3a	eHx-pH:18
1872.43	0.256	0.127	2.01	0.0443	0.15	1000100	ENSMUSG00000019873	Reep3	eHx-pH:18
76.6729	-0.0812	0.288	-0.282	0.778	0.89	1000100	ENSMUSG00000019874	Fabp7	eHx-pH:18
18.2128	0.451	0.398	1.13	0.258	0.476	1000100	ENSMUSG00000019876	Pkib	eHx-pH:18
3337.15	-0.00151	0.0741	-0.0203	0.984	0.991	1000100	ENSMUSG00000019877	Serinc1	eHx-pH:18
457.254	-0.0634	0.148	-0.428	0.669	0.83	1000100	ENSMUSG00000019878	Hsf2	eHx-pH:18
87.1264	0.145	0.193	0.75	0.453	0.67	1000100	ENSMUSG00000019880	Rspo3	eHx-pH:18
84.7195	0.418	0.269	1.55	0.12	0.29	1000100	ENSMUSG00000019883	Echdc1	eHx-pH:18
1190.01	-0.188	0.12	-1.57	0.117	0.285	1000100	ENSMUSG00000019889	Ptprk	eHx-pH:18
3.10068	1.76	1.11	1.59	0.112	NA	1000100	ENSMUSG00000019890	Nts	eHx-pH:18
103.618	0.3	0.25	1.2	0.23	0.443	1000100	ENSMUSG00000019891	Dcbld1	eHx-pH:18
273.722	0.0854	0.169	0.505	0.614	0.791	1000100	ENSMUSG00000019897	Ccdc59	eHx-pH:18
34.4038	-0.663	0.366	-1.81	0.0705	0.205	1000100	ENSMUSG00000019899	Lama2	eHx-pH:18
221.837	-1.39	0.31	-4.48	7.49e-06	0.000181	1000100	ENSMUSG00000019906	Lin7a	eHx-pH:18
545.536	0.0379	0.126	0.301	0.763	0.882	1000100	ENSMUSG00000019907	Ppp1r12a	eHx-pH:18
330.765	-0.29	0.27	-1.07	0.283	0.505	1000100	ENSMUSG00000019916	P4ha1	eHx-pH:18
317.439	-0.159	0.142	-1.11	0.266	0.485	1000100	ENSMUSG00000019917	Septin10	eHx-pH:18
439.197	0.199	0.144	1.38	0.169	0.363	1000100	ENSMUSG00000019920	Lims1	eHx-pH:18
1236.92	0.19	0.0966	1.96	0.0494	0.162	1000100	ENSMUSG00000019923	Zwint	eHx-pH:18
176.151	0.165	0.141	1.17	0.242	0.457	1000100	ENSMUSG00000019927	Ube2d1	eHx-pH:18
2052.86	-0.337	0.169	-1.99	0.0467	0.156	1000100	ENSMUSG00000019929	Dcn	eHx-pH:18
185.462	-1.78	0.649	-2.73	0.00626	0.0364	1000100	ENSMUSG00000019935	Slc17a8	eHx-pH:18
398.242	0.142	0.392	0.363	0.717	0.857	1000100	ENSMUSG00000019942	Cdk1	eHx-pH:18
770.944	-0.424	0.0823	-5.15	2.56e-07	1.12e-05	1000100	ENSMUSG00000019943	Atp2b1	eHx-pH:18
980.296	-0.0852	0.127	-0.672	0.502	0.711	1000100	ENSMUSG00000019944	Rhobtb1	eHx-pH:18
7.36074	1.66	0.728	2.28	0.0225	0.0919	1000100	ENSMUSG00000019945	Cabcoco1	eHx-pH:18
719.292	-0.689	0.276	-2.5	0.0125	0.0604	1000100	ENSMUSG00000019947	Arid5b	eHx-pH:18
162.902	0.265	0.164	1.62	0.105	0.267	1000100	ENSMUSG00000019948	Actr6	eHx-pH:18
1077.46	0.0104	0.106	0.0984	0.922	0.966	1000100	ENSMUSG00000019951	Uhrf1bp1l	eHx-pH:18
110.978	-0.177	0.177	-0.996	0.319	0.545	1000100	ENSMUSG00000019952	Poc1b	eHx-pH:18
1634.22	-0.0286	0.576	-0.0497	0.96	0.981	1000100	ENSMUSG00000019960	Dusp6	eHx-pH:18
1581.42	0.422	0.128	3.3	0.000952	0.00861	1000100	ENSMUSG00000019961	Tmpo	eHx-pH:18
80.0908	0.291	0.241	1.21	0.227	0.44	1000100	ENSMUSG00000019966	Kitl	eHx-pH:18
828.972	-0.106	0.0844	-1.26	0.208	0.417	1000100	ENSMUSG00000019969	Psen1	eHx-pH:18
884.291	0.27	0.33	0.82	0.412	0.635	1000100	ENSMUSG00000019970	Sgk1	eHx-pH:18
70.6507	0.102	0.219	0.467	0.641	0.811	1000100	ENSMUSG00000019971	Cep290	eHx-pH:18
87.8672	-0.29	0.231	-1.26	0.208	0.418	1000100	ENSMUSG00000019975	Ikbip	eHx-pH:18
821.346	-0.197	0.104	-1.88	0.0596	0.184	1000100	ENSMUSG00000019977	Hbs1l	eHx-pH:18
419.966	-0.0256	0.128	-0.2	0.841	0.923	1000100	ENSMUSG00000019978	Epb41l2	eHx-pH:18
123.85	-0.183	0.202	-0.903	0.366	0.592	1000100	ENSMUSG00000019979	Apaf1	eHx-pH:18
287.387	-0.0466	0.125	-0.373	0.709	0.852	1000100	ENSMUSG00000019984	Med23	eHx-pH:18
24.0675	0.59	0.323	1.83	0.0677	0.2	1000100	ENSMUSG00000019986	Ahi1	eHx-pH:18
24478.5	1.67	0.24	6.97	3.28e-12	9.35e-10	1000100	ENSMUSG00000019987	Arg1	eHx-pH:18
313.714	0.0678	0.118	0.575	0.565	0.757	1000100	ENSMUSG00000019988	Nedd1	eHx-pH:18
1212.35	-1.33	0.219	-6.09	1.16e-09	1.17e-07	1000100	ENSMUSG00000019989	Enpp3	eHx-pH:18
70.9405	0.571	0.3	1.9	0.057	0.178	1000100	ENSMUSG00000019990	Pde7b	eHx-pH:18
32.4259	1	0.662	1.51	0.13	0.304	1000100	ENSMUSG00000019992	Mtfr2	eHx-pH:18
504.184	0.0452	0.121	0.373	0.709	0.852	1000100	ENSMUSG00000019996	Map7	eHx-pH:18
116.034	1.44	0.457	3.14	0.00169	0.0135	1000100	ENSMUSG00000019997	Ccn2	eHx-pH:18
440.449	0.223	0.132	1.68	0.0922	0.245	1000100	ENSMUSG00000019998	Stx7	eHx-pH:18
14.8525	-2.67	1	-2.67	0.00765	0.0421	1000100	ENSMUSG00000020000	Moxd1	eHx-pH:18
1127.96	-0.251	0.116	-2.17	0.0297	0.112	1000100	ENSMUSG00000020003	Pex7	eHx-pH:18
481.254	0.348	0.155	2.24	0.0248	0.0986	1000100	ENSMUSG00000020009	Ifngr1	eHx-pH:18
913.711	-0.516	0.193	-2.68	0.00736	0.041	1000100	ENSMUSG00000020010	Vnn3	eHx-pH:18
7.9764	-0.571	0.753	-0.758	0.448	0.667	1000100	ENSMUSG00000020014	Cfap54	eHx-pH:18
448.902	-0.221	0.118	-1.87	0.062	0.189	1000100	ENSMUSG00000020015	Cdk17	eHx-pH:18
5084.88	-0.171	0.314	-0.543	0.587	0.772	1000100	ENSMUSG00000020017	Hal	eHx-pH:18
155.028	-0.102	0.183	-0.556	0.578	0.766	1000100	ENSMUSG00000020019	Ntn4	eHx-pH:18
905.89	-0.193	0.165	-1.17	0.242	0.457	1000100	ENSMUSG00000020021	Fgd6	eHx-pH:18
612.41	0.454	0.161	2.82	0.00483	0.0299	1000100	ENSMUSG00000020022	Ndufa12	eHx-pH:18
288.941	0.125	0.184	0.677	0.499	0.709	1000100	ENSMUSG00000020023	Tmcc3	eHx-pH:18
213.754	0.443	0.111	4	6.41e-05	0.00102	1000100	ENSMUSG00000020024	Cep83	eHx-pH:18
182.806	-1.21	0.613	-1.98	0.0477	0.158	1000100	ENSMUSG00000020027	Socs2	eHx-pH:18
2810.64	0.2	0.141	1.42	0.156	0.344	1000100	ENSMUSG00000020029	Nudt4	eHx-pH:18
84.2187	0.129	0.271	0.477	0.633	0.806	1000100	ENSMUSG00000020032	Nuak1	eHx-pH:18
275.435	-0.628	0.277	-2.27	0.0232	0.0939	1000100	ENSMUSG00000020034	Tcp11l2	eHx-pH:18
32.4894	-1.77	0.469	-3.77	0.000165	0.00218	1000100	ENSMUSG00000020037	Rfx4	eHx-pH:18
393.968	-0.23	0.376	-0.611	0.541	0.739	1000100	ENSMUSG00000020038	Cry1	eHx-pH:18
31.9068	0.109	0.328	0.333	0.739	0.87	1000100	ENSMUSG00000020042	Btbd11	eHx-pH:18
255.987	0.978	0.167	5.85	4.98e-09	4.16e-07	1000100	ENSMUSG00000020044	Timp3	eHx-pH:18
9249.75	-0.953	0.237	-4.02	5.77e-05	0.000938	1000100	ENSMUSG00000020048	Hsp90b1	eHx-pH:18
10322.6	0.139	0.32	0.436	0.663	0.826	1000100	ENSMUSG00000020051	Pah	eHx-pH:18
7805.28	0.0213	0.169	0.126	0.9	0.954	1000100	ENSMUSG00000020053	Igf1	eHx-pH:18
247.418	0.0416	0.153	0.272	0.785	0.895	1000100	ENSMUSG00000020056	Washc3	eHx-pH:18
28.536	0.292	0.31	0.942	0.346	0.572	1000100	ENSMUSG00000020057	Dram1	eHx-pH:18
4.86975	-1.2	0.968	-1.24	0.215	0.426	1000100	ENSMUSG00000020059	Sycp3	eHx-pH:18
195.641	-0.276	0.199	-1.39	0.166	0.358	1000100	ENSMUSG00000020063	Sirt1	eHx-pH:18
790.152	-0.094	0.106	-0.888	0.375	0.6	1000100	ENSMUSG00000020064	Herc4	eHx-pH:18
2.7397	-0.941	0.989	-0.952	0.341	NA	1000100	ENSMUSG00000020067	Mypn	eHx-pH:18
220.183	-0.26	0.157	-1.66	0.0979	0.254	1000100	ENSMUSG00000020069	Hnrnph3	eHx-pH:18
101.462	0.226	0.187	1.21	0.227	0.44	1000100	ENSMUSG00000020070	Rufy2	eHx-pH:18
1480.23	-1.16	0.284	-4.08	4.43e-05	0.000751	1000100	ENSMUSG00000020072	Pbld2	eHx-pH:18
771.979	-0.522	0.107	-4.88	1.06e-06	3.52e-05	1000100	ENSMUSG00000020074	Ccar1	eHx-pH:18
1001.17	0.599	0.106	5.67	1.4e-08	9.68e-07	1000100	ENSMUSG00000020075	Ddx21	eHx-pH:18
951.797	-0.579	0.108	-5.37	7.75e-08	4.3e-06	1000100	ENSMUSG00000020076	Ddx50	eHx-pH:18
264.825	0.781	0.25	3.13	0.00175	0.0139	1000100	ENSMUSG00000020077	Srgn	eHx-pH:18
713.902	0.105	0.0874	1.2	0.23	0.443	1000100	ENSMUSG00000020078	Vps26a	eHx-pH:18
326.813	0.473	0.12	3.94	8.29e-05	0.00125	1000100	ENSMUSG00000020079	Supv3l1	eHx-pH:18
9.28604	3.01	0.794	3.8	0.000148	0.00199	1000100	ENSMUSG00000020080	Hkdc1	eHx-pH:18
30.5927	1.36	0.378	3.6	0.000322	0.0037	1000100	ENSMUSG00000020083	Fam241b	eHx-pH:18
630.093	1.16	0.273	4.25	2.11e-05	0.000408	1000100	ENSMUSG00000020085	Aifm2	eHx-pH:18
18.5311	0.657	0.479	1.37	0.17	0.365	1000100	ENSMUSG00000020086	Macroh2a2	eHx-pH:18
1386.7	0.0411	0.121	0.339	0.735	0.868	1000100	ENSMUSG00000020087	Tysnd1	eHx-pH:18
1569.89	-0.238	0.103	-2.3	0.0214	0.0885	1000100	ENSMUSG00000020088	Sar1a	eHx-pH:18
4010.52	-0.096	0.125	-0.766	0.444	0.664	1000100	ENSMUSG00000020089	Ppa1	eHx-pH:18
4010.41	-0.303	0.105	-2.88	0.00403	0.0263	1000100	ENSMUSG00000020091	Eif4ebp2	eHx-pH:18
307.326	-0.0343	0.165	-0.208	0.835	0.92	1000100	ENSMUSG00000020092	Pald1	eHx-pH:18
1441.52	-0.079	0.171	-0.461	0.644	0.812	1000100	ENSMUSG00000020097	Sgpl1	eHx-pH:18
3001.69	-0.3	0.146	-2.05	0.0401	0.14	1000100	ENSMUSG00000020098	Pcbd1	eHx-pH:18
125.923	0.498	0.24	2.07	0.0383	0.135	1000100	ENSMUSG00000020099	Unc5b	eHx-pH:18
115.38	-0.203	0.195	-1.04	0.298	0.522	1000100	ENSMUSG00000020100	Slc29a3	eHx-pH:18
217.075	-0.285	0.169	-1.69	0.092	0.245	1000100	ENSMUSG00000020101	Vsir	eHx-pH:18
945.126	-0.604	0.22	-2.74	0.00611	0.0357	1000100	ENSMUSG00000020102	Slc16a7	eHx-pH:18
201.358	0.0261	0.187	0.14	0.889	0.95	1000100	ENSMUSG00000020105	Lrig3	eHx-pH:18
371.735	-0.403	0.0982	-4.11	3.97e-05	0.000686	1000100	ENSMUSG00000020107	Anapc16	eHx-pH:18
170.133	0.505	0.367	1.38	0.169	0.363	1000100	ENSMUSG00000020108	Ddit4	eHx-pH:18
985.089	0.103	0.0745	1.38	0.168	0.363	1000100	ENSMUSG00000020109	Dnajb12	eHx-pH:18
692.328	0.0753	0.121	0.622	0.534	0.734	1000100	ENSMUSG00000020111	Micu1	eHx-pH:18
1183.48	0.109	0.06	1.81	0.0706	0.205	1000100	ENSMUSG00000020114	Cand1	eHx-pH:18
574.867	-0.0914	0.11	-0.829	0.407	0.631	1000100	ENSMUSG00000020115	Tbk1	eHx-pH:18
485.705	0.412	0.136	3.02	0.00253	0.0184	1000100	ENSMUSG00000020116	Pno1	eHx-pH:18
110.15	-0.355	0.271	-1.31	0.19	0.393	1000100	ENSMUSG00000020120	Plek	eHx-pH:18
32.052	0.238	0.325	0.732	0.464	0.679	1000100	ENSMUSG00000020121	Srgap1	eHx-pH:18
11013.9	-1.5	0.326	-4.59	4.41e-06	0.000116	1000100	ENSMUSG00000020122	Egfr	eHx-pH:18
695.712	-0.155	0.26	-0.597	0.55	0.746	1000100	ENSMUSG00000020123	Avpr1a	eHx-pH:18
753.026	0.0866	0.09	0.962	0.336	0.562	1000100	ENSMUSG00000020124	Usp15	eHx-pH:18
7.64655	-1.98	0.74	-2.67	0.00748	0.0414	1000100	ENSMUSG00000020125	Elane	eHx-pH:18
697.44	-0.0258	0.0811	-0.318	0.75	0.876	1000100	ENSMUSG00000020128	Vps54	eHx-pH:18
935.084	-0.0641	0.117	-0.548	0.584	0.77	1000100	ENSMUSG00000020130	Tbc1d15	eHx-pH:18
239.105	-0.0666	0.297	-0.225	0.822	0.914	1000100	ENSMUSG00000020131	Pcsk4	eHx-pH:18
773.485	0.00188	0.103	0.0182	0.985	0.991	1000100	ENSMUSG00000020132	Rab21	eHx-pH:18
249.218	0.22	0.132	1.67	0.0959	0.252	1000100	ENSMUSG00000020133	2310011J03Rik	eHx-pH:18
387.183	-0.364	0.144	-2.53	0.0116	0.0571	1000100	ENSMUSG00000020134	Peli1	eHx-pH:18
7.34875	0.377	0.924	0.408	0.683	0.838	1000100	ENSMUSG00000020135	Apc2	eHx-pH:18
205.934	-0.338	0.214	-1.58	0.114	0.28	1000100	ENSMUSG00000020137	Thap2	eHx-pH:18
155.229	-0.974	0.308	-3.16	0.00156	0.0127	1000100	ENSMUSG00000020140	Lgr5	eHx-pH:18
311.991	-0.619	0.259	-2.39	0.0167	0.0741	1000100	ENSMUSG00000020142	Slc1a4	eHx-pH:18
94.841	-0.436	0.224	-1.94	0.052	0.167	1000100	ENSMUSG00000020143	Dock2	eHx-pH:18
3137.59	0.15	0.0908	1.65	0.098	0.255	1000100	ENSMUSG00000020149	Rab1a	eHx-pH:18
2114.57	-0.00299	0.277	-0.0108	0.991	0.995	1000100	ENSMUSG00000020150	Gamt	eHx-pH:18
1.6115	-0.0837	1.82	-0.0459	0.963	NA	1000100	ENSMUSG00000020151	Ptprr	eHx-pH:18
2093.67	0.118	0.0893	1.33	0.185	0.387	1000100	ENSMUSG00000020152	Actr2	eHx-pH:18
1146.47	0.251	0.105	2.39	0.017	0.0754	1000100	ENSMUSG00000020153	Ndufs7	eHx-pH:18
1604.56	-0.668	0.172	-3.89	0.000101	0.00146	1000100	ENSMUSG00000020154	Ptprb	eHx-pH:18
5.28051	3.19	0.925	3.45	0.000567	0.0058	1000100	ENSMUSG00000020155	Kcnmb1	eHx-pH:18
241.645	0.272	0.165	1.65	0.0997	0.257	1000100	ENSMUSG00000020156	Pwwp3a	eHx-pH:18
1.99215	-1.06	1.71	-0.62	0.535	NA	1000100	ENSMUSG00000020159	Gabrp	eHx-pH:18
73.8464	-0.00845	0.309	-0.0273	0.978	0.988	1000100	ENSMUSG00000020160	Meis1	eHx-pH:18
1009.86	0.0439	0.156	0.28	0.779	0.891	1000100	ENSMUSG00000020163	Uqcr11	eHx-pH:18
521.306	0.194	0.0921	2.11	0.0352	0.127	1000100	ENSMUSG00000020166	Cnot2	eHx-pH:18
457.201	0.136	0.165	0.822	0.411	0.634	1000100	ENSMUSG00000020167	Tcf3	eHx-pH:18
455.835	0.0479	0.128	0.374	0.709	0.852	1000100	ENSMUSG00000020170	Frs2	eHx-pH:18
383.598	0.173	0.0973	1.78	0.0746	0.213	1000100	ENSMUSG00000020171	Yeats4	eHx-pH:18
664.704	0.423	0.185	2.29	0.0222	0.091	1000100	ENSMUSG00000020173	Cobl	eHx-pH:18
333.311	0.455	0.215	2.12	0.0339	0.124	1000100	ENSMUSG00000020175	Rab36	eHx-pH:18
131.757	-0.208	0.179	-1.17	0.244	0.46	1000100	ENSMUSG00000020176	Grb10	eHx-pH:18
41.588	-0.951	0.321	-2.96	0.00305	0.0212	1000100	ENSMUSG00000020178	Adora2a	eHx-pH:18
643.139	0.191	0.1	1.9	0.058	0.18	1000100	ENSMUSG00000020180	Snrpd3	eHx-pH:18
[truncated: 41,516 more rows]
