# Supplementary material for: Transcriptome sequencing and metabolome analysis reveal the metabolic reprogramming of partial hepatectomy and extended hepatectomy
Source: BMC Genomics. 2023 Sep 7;24:532. doi: 10.1186/s12864-023-09647-0 (PMC10486020; doi:10.1186/s12864-023-09647-0)
Supplement: Supplementary file 5 — Additional file 5: Table S3. 1383 metabolites were filtered (variable coefficient ≥ 0.3) in all groups. [file 12864_2023_9647_MOESM5_ESM.xlsx]

## Sheet: Sheet1
Index	Compounds	Class.I	Class.II	Q1.(Da)	Molecular.Weight.(Da)	Ionization.model	Formula	sham-1	sham-2	sham-3	sham-4	sham-5	pHx-18-1	pHx-18-2	pHx-18-3	pHx-18-4	pHx-18-5	pHx-36-1	pHx-36-2	pHx-36-3	pHx-36-4	pHx-36-5	pHx-72-1	pHx-72-2	pHx-72-3	pHx-72-4	pHx-72-5	eHx-18-1	eHx-18-2	eHx-18-3	eHx-18-4	eHx-18-5	eHx-36-1	eHx-36-2	eHx-36-3	eHx-36-4	eHx-36-5	eHx-72-1	eHx-72-2	eHx-72-3	eHx-72-4	eHx-72-5
MEDN0005	L-Threonine	Amino acid and Its metabolomics	Amino acids	118.05	119.058	[M-H]-	C4H9NO3	587040	897430	521500	819180	888320	876470	1017200	945280	1299200	885900	981840	964540	688400	1051500	669870	797700	1427200	852210	902400	1015500	902000	1385600	1101200	1438000	1020400	1201400	1270100	1067800	1012300	1210300	1425000	1153600	1435800	1003600	1028000
MEDN0007	L-Arginine	Amino acid and Its metabolomics	Amino acids	173.104	174.112	[M-H]-	C6H14N4O2	16482	19594	11130	31269	34282	44832	30160	40253	63618	50716	26378	38082	14315	203390	72078	11001	14371	14570	27821	26436	91266	58551	21640	54530	72136	42136	71400	53753	31649	46697	11791	11814	13213	44659	27984
MEDN0017	L-Pyroglutamic Acid	Amino acid and Its metabolomics	Amino acid derivatives	128.035	129.043	[M-H]-	C5H7NO3	215350	163030	155870	219840	185810	203280	208420	386060	376020	391060	246960	297620	142840	208770	266110	384970	326990	282150	277480	255090	403640	332810	434490	462220	429340	199930	343930	292480	292920	217100	358660	365790	432860	379860	598080
MEDN0019	L-Tryptophan	Amino acid and Its metabolomics	Amino acids	203.082	204.09	[M-H]-	C11H12N2O2	3934700	6400400	4960700	5647900	5454500	3596300	6791400	2572600	3919600	4713500	4970100	4924500	4591000	6650900	5534000	7999500	10458000	7297300	9233700	7086300	2719700	2297400	1724700	3406800	1327900	4088400	2041300	1722800	3850000	4938000	9378500	8450800	7539300	6092700	2188800
MEDN0022	(5-L-Glutamyl)-L-Amino Acid	Amino acid and Its metabolomics	Small Peptide	217.082	218.09	[M-H]-	C8H14N2O5	34912	152310	40274	73929	75193	53310	85330	24775	46700	26378	93859	43331	66820	81135	37325	32127	53523	71761	98634	108670	22455	20438	28023	27019	23262	68587	39122	43393	82886	64304	63326	102730	139140	33384	29744
MEDN0025	3-Hydroxy-3-Methylpentane-1,5-Dioic Acid	Amino acid and Its metabolomics	Amino acid derivatives	161.045	162.053	[M-H]-	C6H10O5	59327	115970	189580	112330	129540	1130900	296030	1351700	1418800	2160000	175870	217450	316280	118150	111020	231640	326900	444890	183490	464610	362810	1232100	945290	530950	834500	290610	1261100	913830	289490	397710	602800	253550	265030	594190	928530
MEDN0028	4-Hydroxy-L-Glutamic Acid	Amino acid and Its metabolomics	Amino acid derivatives	162.04	163.032	[M-H]-	C5H9NO5	34782	31932	19305	34074	27334	104840	106120	132850	201210	186050	60177	125540	81701	239870	104710	91382	77620	62155	99471	100190	511140	362770	388390	432950	576210	430150	246400	383400	207510	437840	79972	93676	123370	187440	115220
MEDN0036	D-Alanyl-D-Alanine	Amino acid and Its metabolomics	Small Peptide	159.077	160.085	[M-H]-	C6H12N2O3	8669.5	15462	5517	9367.1	7821.1	4510.2	7684.2	4892.5	5560.1	5516.9	4982.2	3775.8	5471.3	4442.7	6089.4	10712	10667	6695.2	5646	3393	11033	9359.2	7661.2	12241	6704.7	6076.3	4376.7	1631	7102.2	10210	11116	10629	8361.6	3864.6	17090
MEDN0052	N6-Acetyl-L-Lysine	Amino acid and Its metabolomics	Amino acid derivatives	187.108	188.116	[M-H]-	C8H16N2O3	98318	395880	74704	182140	211620	300510	381200	242400	401740	185670	232750	231640	267810	485450	190810	209270	183260	562140	353820	437710	500990	411560	188590	293450	334110	278550	299440	255010	384950	320520	144720	92778	165340	122550	329090
MEDN0056	N-Acetyl-L-Leucine	Amino acid and Its metabolomics	Amino acid derivatives	172.097	173.105	[M-H]-	C8H15NO3	262370	486940	166200	262430	205300	191640	215880	422250	244410	266700	277780	407840	341510	449500	566130	398250	278300	172290	269970	189100	236950	240660	202930	267200	180410	143900	175390	154110	181670	260690	153940	190730	498270	242320	235320
MEDN0059	N-Glycyl-L-Leucine	Amino acid and Its metabolomics	Amino acid derivatives	187.108	188.116	[M-H]-	C8H16N2O3	76826	301230	103070	125500	102990	24356	98184	16213	22718	31549	76981	49769	86574	63580	41754	29674	81526	34731	49427	47973	21416	22951	12270	33183	13636	70263	13011	22411	63007	110090	94997	137880	69921	34629	14196
MEDN0060	N-Isovaleroylglycine	Amino acid and Its metabolomics	Amino acid derivatives	158.082	159.09	[M-H]-	C7H13NO3	1534900	1291300	1027500	1002300	1300400	2299100	1342100	2343600	1824800	1771000	1138900	939590	790790	1070900	702980	1353400	1142200	561000	1355000	702260	399200	1310700	1037700	1414700	547370	652980	2487300	1444900	1014200	952330	1164100	890170	1110500	1917200	2071200
MEDN0061	N-Phenylacetylglycine	Amino acid and Its metabolomics	Amino acid derivatives	192.066	193.074	[M-H]-	C10H11NO3	76408	125250	118610	125490	56831	264960	156960	633710	222330	174630	132100	337530	148310	157380	161710	39978	10669	14662	12545	23404	212440	165930	131470	525520	60312	323290	72504	76595	62431	270670	67713	109430	540610	106690	15884
MEDN0066	Phenylacetyl-L-Glutamine	Amino acid and Its metabolomics	Amino acid derivatives	263.103	264.111	[M-H]-	C13H16N2O4	7125.6	13241	8992.9	10109	43675	33580	51608	35582	29103	25961	7559.7	19915	5806.4	5243.5	7801	11691	7004.6	9892.8	16166	8154.1	18013	86164	18551	13526	12403	5322.4	40313	23597	10096	4583	5650.6	5545.1	9444	7050.1	14675
MEDN0074	γ-L-Glutamate-Cysteine	Amino acid and Its metabolomics	Small Peptide	249.055	250.062	[M-H]-	C8H14N2O5S	6433.4	13328	9900.2	11793	9917.9	10474	8673.2	4287.6	7666.5	9182.5	7509	5635.9	14199	5142.3	6761.8	6181.4	4926.6	4319.6	6155.9	8887.2	7272.4	4908.7	7401	4939.3	13162	23442	10711	6118.9	6160.2	12191	10969	27110	11646	11156	14001
MEDN0090	2-Methoxybenzoic Acid	Benzene and substituted derivatives	Phenolic acids	151.04	152.047	[M-H]-	C8H8O3	6525.3	2917	10377	8652.1	5557.6	15710	21025	22975	29297	16350	3847.8	10708	6054.8	23535	11265	5307	7398.4	2747.7	8828.4	2529.9	12364	12575	107660	20487	91875	9	4934.2	7367.5	5662	13648	23202	23817	18538	8546.6	4109.1
MEDN0093	3-Hydroxyanthranilic Acid	Benzene and substituted derivatives	Phenolic acids	152.035	153.043	[M-H]-	C7H7NO3	39792	30135	68435	50624	49726	68274	97079	119500	145790	85581	36088	54420	38733	142450	67282	37396	45828	21687	58171	33525	60789	60350	488330	126880	386940	22133	32088	39574	50923	75626	104720	144130	120890	62063	22942
MEDN0098	2-Picolinic Acid	Heterocyclic compounds	Pyridine and pyridine derivatives	122.024	123.032	[M-H]-	C6H5NO2	72256	58636	53200	87321	68185	51089	51372	113710	56980	56106	72737	89479	92458	55441	83066	59390	46500	23495	35898	16120	60865	66922	129140	100940	106110	38003	45929	54917	53127	40901	25410	53127	65725	31073	60190
MEDN0100	6-Hydroxynicotinic Acid	Heterocyclic compounds	Pyridine and pyridine derivatives	138.019	139.027	[M-H]-	C6H5NO3	36689	13042	24200	13390	46432	57074	111000	72665	113110	166820	108780	133790	84286	81781	159090	31302	18724	28744	39018	47856	308050	98841	270260	247520	181850	126030	73755	157780	148100	136640	41144	19718	40472	38550	28914
MEDN0110	Glycoursodeoxycholic Acid	Bile acids	Bile acids	448.306	449.314	[M-H]-	C26H43NO5	25743	9	35568	36009	119230	31487	57320	47926	22821	43244	32740	46545	27067	28520	39386	51503	43030	40918	39814	31227	39816	59441	9	36925	9	43096	22927	85056	45931	68149	64220	63071	67178	9	32085
MEDN0113	Glycochenodeoxycholic Acid	Bile acids	Bile acids	448.306	449.314	[M-H]-	C26H43NO5	47632	9	9	35818	44027	35207	71202	47671	50360	72668	44913	43288	32451	98479	140170	40940	111820	37065	54106	69640	107830	65961	73337	91043	88344	154410	107930	92465	73159	82025	53764	72469	98839	38454	127940
MEDN0120	Dulcitol	Carboxylic acids and derivatives	Sugar alcohols	181.071	182.079	[M-H]-	C6H14O6	4421.4	14899	11102	15029	3397.5	9399.2	10402	2277.5	8198.5	2210.5	13604	4978.8	11899	5025	7300.3	5339.3	8976.5	9	7575.3	3863.4	9	5919.2	2746.9	4288.9	2706.7	4857.3	5146	3326.2	3819.5	7343.8	6761.1	11853	12213	557.94	2056.2
MEDN0140	Xanthine	Nucleotide And Its metabolomics	Nucleotide and Its metabolomics	151.026	152.033	[M-H]-	C5H4N4O2	58467000	59713000	53241000	62179000	59883000	46588000	54415000	33492000	46928000	61471000	49647000	45791000	50306000	66926000	36405000	28339	54316000	13347000	43115000	56333000	54151000	48050000	51868000	58413000	46315000	48733000	48444000	49238000	32372000	71794000	66275000	62327000	33153000	65132000	50418000
MEDN0141	2'-Deoxyuridine	Nucleotide And Its metabolomics	Nucleotide and Its metabolomics	227.067	228.075	[M-H]-	C9H12N2O5	8047.8	3316	5033.8	6021.4	5320.2	9448.5	9038.2	16486	15754	18809	23889	26451	10992	71936	36174	49327	50180	64386	48428	51966	15392	21924	11793	14670	10380	55021	33689	20541	67050	81639	85003	53803	48625	62152	60316
MEDN0146	5-Hydroxymethyluracil	Nucleotide And Its metabolomics	Nucleotide and Its metabolomics	141.03	142.038	[M-H]-	C5H6N2O3	174080	49371	62218	256780	192530	272150	880800	389620	551620	768220	620550	1257800	325000	1942500	3145200	179890	201910	118820	195080	227070	1826600	620510	1835800	3384500	802580	584920	191430	749670	742510	1082100	112010	153790	234030	197610	72819
MEDN0147	5-Methylcytosine	Nucleotide And Its metabolomics	Nucleotide and Its metabolomics	124.051	125.059	[M-H]-	C5H7N3O	720390	814400	895690	740130	484640	1253600	543750	1189500	961510	862590	1151200	1212600	1186600	985770	473870	1829900	1136100	1047400	1586800	754480	488490	423190	414590	558410	277930	866230	553630	872230	966940	1240300	1139200	907190	922810	1623800	838310
MEDN0153	Adenosine 5'-Monophosphate	Nucleotide And Its metabolomics	Nucleotide and Its metabolomics	346.055	347.063	[M-H]-	C10H14N5O7P	4604900	3409500	4570400	4641500	3802800	2816100	3608700	1404500	1937400	3594100	2788500	2192700	2768900	3946400	2015200	1788000	3298500	1835400	2376900	1699800	2335300	2558500	3379800	2862500	3779200	2341000	2138100	2806100	1793100	3718000	3368000	6471100	3444700	3031300	1216800
MEDN0156	Cytidine-5-Monophosphate	Nucleotide And Its metabolomics	Nucleotide and Its metabolomics	322.044	323.052	[M-H]-	C9H14N3O8P	399900	574570	390030	590820	437980	603530	533890	263870	472410	605820	550270	490100	624610	757700	429500	386860	628280	399000	470940	406800	893550	496800	910080	704360	774110	541620	541820	659920	497800	965560	1014600	910510	641190	579690	409050
MEDN0160	Guanosine	Nucleotide And Its metabolomics	Nucleotide and Its metabolomics	282.084	283.092	[M-H]-	C10H13N5O5	3173900	1489500	2510500	2623300	3161700	953400	1169900	225890	823950	2359200	493560	528680	768740	2151100	881120	89319	1537300	158800	622420	1484600	1572900	1208700	1500200	1412400	2132200	2536600	1641700	2624600	401380	2509800	2481400	2417100	778110	1796100	670540
MEDN0165	Inosine 5'-Monophosphate	Nucleotide And Its metabolomics	Nucleotide and Its metabolomics	347.039	348.047	[M-H]-	C10H13N4O8P	238190	241380	244600	399620	297480	124430	193510	50960	72146	179010	174110	85470	170150	142610	145130	89531	290930	118640	184660	132500	104250	127800	142470	103940	154210	97853	147650	164620	70762	187020	302350	1110700	266890	234360	47166
MEDN0169	Uracil	Nucleotide And Its metabolomics	Nucleotide and Its metabolomics	111.019	112.027	[M-H]-	C4H4N2O2	641090	490710	462310	496050	424430	508720	744780	532150	569080	410190	430900	443590	374170	556390	434190	318920	406530	464040	425040	504690	796740	694660	743100	719060	805080	693210	455480	664620	430080	563340	502270	580880	488910	546910	402240
MEDN0171	Uridine	Nucleotide And Its metabolomics	Nucleotide and Its metabolomics	243.062	244.07	[M-H]-	C9H12N2O6	6064400	7651500	4988300	7327200	7040000	11321000	10012000	11096000	12761000	14393000	8954700	8351000	8502900	9401500	6720700	11754000	12067000	5988800	12534000	6888900	7230000	9795500	7127300	10913000	5541100	7685600	9192300	8525100	9176400	9201500	16759000	13341000	10790000	11985000	4221700
MEDN0177	3,3',5-Triiodo-L-Thyronine	Hormones and hormone related compunds	Hormones and hormone related compunds	649.782	650.79	[M-H]-	C15H12I3NO4	1523	3378	2912.7	4338.1	2574.1	834.03	2337.9	859.41	1098.5	1276.8	2238.8	1797.1	1985.3	2287.9	2782.3	2881.9	1911.2	2320.2	1731.6	1679.9	1922.3	883.62	1971.5	2269.5	1235.2	9	9	9	1123	1080.2	2412.9	2135.3	2803.8	1299.6	783.14
MEDN0198	Citric Acid	Organic acid And Its derivatives	Organicacid and Its derivatives	191.019	192.027	[M-H]-	C6H8O7	223100	417620	214830	321200	1954300	238780	437490	109930	253420	496490	276640	209290	303690	323380	188360	375790	361600	4607400	1761500	3084100	1237300	209690	573880	766050	1612200	157340	344400	378070	325430	216490	447620	278180	288730	311910	2788900
MEDN0201	Succinic Acid	Organic acid And Its derivatives	Organicacid and Its derivatives	117.019	118.027	[M-H]-	C4H6O4	2633600	3141400	1331900	3931400	1729100	733610	1187400	736050	805780	724270	918860	1109200	989780	1469100	810430	1672800	2694900	837700	1201900	901760	1050400	762270	1346700	1151700	1575100	1301400	662120	1366100	1853000	1304400	1218900	2628000	1480400	1316900	4007900
MEDN0202	A-Ketoglutaric Acid	Organic acid And Its derivatives	Organicacid and Its derivatives	145.014	146.022	[M-H]-	C5H6O5	62855	19165	49589	20285	70816	57574	58198	39762	77906	91761	35557	18413	35437	36413	38879	133550	71867	36774	56803	25622	116950	112820	215930	72269	285050	44102	111090	343660	116780	44218	59668	111470	51501	62664	530490
MEDN0206	Citramalic Acid	Organic acid And Its derivatives	Organicacid and Its derivatives	147.029	148.1	[M-H]-	C5H8O5	233300	230640	283500	484690	414090	367500	346470	360030	350340	374560	376510	328630	450910	273160	309950	410190	258530	721640	436250	366570	195360	485640	301590	276180	155750	253660	447000	353720	320970	284140	457850	428790	543580	423420	276190
MEDN0209	Tryptamine	Tryptamines,Cholines,Pigments	Tryptamines	159.092	160.1	[M-H]-	C10H12N2	370380	505620	434500	484130	443750	403890	531290	324010	413600	489780	393890	415650	402810	500840	414690	586460	687100	544500	636870	548310	351450	333410	305140	411260	230910	438330	326110	276750	413110	468900	617140	586830	584030	529440	325600
MEDN0210	1,5-Anhydro-D-Glucitol	Carboxylic acids and derivatives	Sugar alcohols	163.061	164.069	[M-H]-	C6H12O5	97861	193570	140300	163580	82135	174330	156420	172960	110980	172100	153510	127080	149260	265010	168340	192160	144230	235550	196110	159980	134600	114410	100230	182990	104270	140770	109490	176290	161380	144210	232600	142220	159760	267720	133560
MEDN0211	D-Arabitol	Carboxylic acids and derivatives	Sugar alcohols	151.061	152.069	[M-H]-	C5H12O5	75317	76199	67791	80791	72982	124970	85544	119750	97133	77594	81775	80301	71876	94417	82837	50604	63208	27405	42840	38719	75990	95765	120220	105390	114780	71188	100380	109160	117520	101120	102000	56769	85287	80172	73501
MEDN0213	D-Sorbitol	Carboxylic acids and derivatives	Sugar alcohols	181.071	182.079	[M-H]-	C6H14O6	25440	41236	32572	69943	27093	22760	58197	15827	22754	6118.1	61872	24754	35327	14701	26984	12650	21944	9	19819	13236	10235	12770	12459	15292	10864	10329	4532.9	10413	22919	14260	28434	42700	42310	7021.2	6205.6
MEDN0220	D-Glucose	Carboxylic acids and derivatives	Sugars	179.056	180.063	[M-H]-	C6H12O6	387070	539370	463730	475430	620160	378670	747360	232770	258260	117130	500490	315440	504490	250220	351560	421140	468360	257570	374530	408780	258890	206470	191730	198550	125550	222980	114990	138830	551470	349050	551180	553600	678440	205220	128870
MEDN0224	D-Trehalose	Carboxylic acids and derivatives	Sugars	341.108	342.116	[M-H]-	C12H22O11	174320	189290	183490	190870	230270	22483	220960	9	5100.8	4626.9	152970	55455	67623	5841.8	134720	48191	40033	11905	60227	125280	8924.1	9	9	4369.4	2829.2	4578.7	4566.9	9	41087	8017.7	48925	174300	178230	9	9
MEDN0227	D-Glucose 6-Phosphate	Carboxylic acids and derivatives	Phosphate sugars	259.022	260.03	[M-H]-	C6H13O9P	14430000	18288000	13616000	18587000	22956000	10190000	19206000	5046300	4934900	7442300	8203400	5597000	9986400	5311800	7079000	7920900	8458400	9526700	10180000	10911000	6194500	7568500	7310900	6165000	5893200	6022500	7634000	5938100	8399300	8234700	15607000	15778000	11482000	4695000	5162800
MEDN0229	Lactose	Carboxylic acids and derivatives	Sugars	341.108	342.116	[M-H]-	C12H22O11	174320	189290	183490	190870	230270	22483	220960	9	5100.8	4626.9	152970	55455	67623	5841.8	134720	48191	40033	11905	60227	125280	8924.1	9	9	4369.4	2829.2	4578.7	4566.9	9	41087	8017.7	48925	174300	178230	9	9
MEDN0230	Lactulose	Carboxylic acids and derivatives	Sugars	341.108	342.116	[M-H]-	C12H22O11	174320	189290	183490	190870	230270	22483	220960	9	5100.8	4626.9	152970	55455	67623	5841.8	134720	48191	40033	11905	60227	125280	8924.1	9	9	4369.4	2829.2	4578.7	4566.9	9	41087	8017.7	48925	174300	178230	9	9
MEDN0231	L-Fucose	Carboxylic acids and derivatives	Sugars	163.061	164.069	[M-H]-	C6H12O5	97861	193570	140300	163580	82135	174330	156420	172960	110980	172100	153510	127080	149260	265010	168340	192160	144230	235550	196110	159980	134600	114410	100230	182990	104270	140770	109490	176290	161380	144210	232600	142220	159760	267720	133560
MEDN0232	L-Rhamnose	Carboxylic acids and derivatives	Sugars	163.061	164.069	[M-H]-	C6H12O5	97861	193570	140300	163580	82135	174330	156420	172960	110980	172100	153510	127080	149260	265010	168340	192160	144230	235550	196110	159980	134600	114410	100230	182990	104270	140770	109490	176290	161380	144210	232600	142220	159760	267720	133560
MEDN0233	Maltose	Carboxylic acids and derivatives	Sugars	341.108	342.116	[M-H]-	C12H22O11	174320	189290	183490	190870	230270	22483	220960	9	5100.8	4626.9	152970	55455	67623	5841.8	134720	48191	40033	11905	60227	125280	8924.1	9	9	4369.4	2829.2	4578.7	4566.9	9	41087	8017.7	48925	174300	178230	9	9
MEDN0237	D-Glucoronic Acid	Carboxylic acids and derivatives	Sugar acids	193.035	194.043	[M-H]-	C6H10O7	270200	666170	534940	969300	906020	1132700	774060	967750	905050	1179800	586760	545500	472680	789800	662650	948800	876240	432620	545390	974910	1774400	1433200	981190	900440	1460800	526230	1403600	1018400	843400	861640	1326800	710410	667540	840560	511350
MEDN0240	L-Gulonolactone	Carboxylic acids and derivatives	Sugar acids	177.04	178.048	[M-H]-	C6H10O6	60206	152200	113800	212620	130730	246430	202940	252190	297290	226020	137360	177880	145620	409260	241940	149160	265290	153540	169180	167920	203220	178700	269080	306360	356940	221210	302140	213460	157590	304800	330470	170810	233550	309590	160930
MEDN0244	Orotic Acid	CoEnzyme and vitamins	CoEnzyme and vitamins	155.009	156.017	[M-H]-	C5H4N2O4	225250	309390	195790	277850	265840	4467500	1284000	6909800	5351900	2921800	1026900	405000	430960	550980	914870	948680	641560	568060	1328100	979090	837660	2836500	729000	1742000	770110	1034000	5275700	616040	1366300	826510	1366400	2087700	921980	950730	1223300
MEDN0245	Pantothenate	CoEnzyme and vitamins	CoEnzyme and vitamins	218.103	219.1	[M-H]-	C9H17NO5	31139000	33813000	30188000	35015000	36035000	34739000	38792000	44208000	35076000	34645000	39906000	43530000	42026000	37401000	32516000	48790000	39906000	28139000	42308000	31993000	31256000	37725000	36846000	38993000	29545000	37378000	30529000	43153000	50180000	35642000	37380000	38491000	51951000	42527000	37443000
MEDN0283	2-Hydroxybutanoic Acid	Organic acid And Its derivatives	Organicacid and Its derivatives	103.04	104.047	[M-H]-	C4H8O3	1851200	2069500	1525800	1885600	1770800	4719800	4409700	4002300	4070700	6433100	3814200	2764200	2512100	5495700	3338100	1586500	3079800	3229800	3456100	3798600	4879100	7744900	5961500	9693600	9332500	4063700	7544700	6187900	5910300	5124000	3775400	4763400	4436700	4013900	3943900
MEDN0284	2-Hydroxyisocaproic Acid	Organic acid And Its derivatives	Organicacid and Its derivatives	131.071	132.079	[M-H]-	C6H12O3	23387	18453	18663	28005	31422	63417	27370	71205	54450	79598	15494	16911	17573	26718	26012	26978	38711	38267	35996	113980	20062	70761	50552	24770	63877	49388	157010	175120	105640	26879	32443	17807	26233	21576	384110
MEDN0285	2-Methylsuccinic Acid	Organic acid And Its derivatives	Organicacid and Its derivatives	131.034	132.042	[M-H]-	C5H8O4	211140	293970	282810	243540	379610	295660	367880	268590	276400	569570	335480	280260	408190	581980	301790	2840600	1319200	4495600	4241000	7719400	206460	396350	481060	431450	447270	539210	817440	469300	499580	396300	2473200	560820	540620	2104300	1031000
MEDN0290	3-Hydroxy-3-Methyl Butyric Acid	Organic acid And Its derivatives	Organicacid and Its derivatives	117.055	118.063	[M-H]-	C5H10O3	2309400	783250	1890000	1081700	1402400	1259300	833060	1445600	1108400	888480	1440500	1478600	1423300	1048400	1554000	5343000	1541400	1364000	2421400	863070	932730	1191600	1414700	1233300	537270	414990	922950	2544100	2763100	482920	2007300	2704900	3146900	3402400	2127400
MEDN0292	3-Hydroxybutyrate	Organic acid And Its derivatives	Organicacid and Its derivatives	103.04	104.047	[M-H]-	C4H8O3	3809600	2486800	4715200	4618800	3699800	8529300	4240600	11826000	9868300	11175000	3702200	6690800	5142600	7516400	3340500	4574300	6073900	4984300	4857700	9427100	6391000	9619400	9985900	7624700	9691500	5084000	11149000	11453000	6142600	7879800	8801800	6780000	7648700	14950000	19027000
MEDN0293	3-Hydroxypropanoic Acid	Organic acid And Its derivatives	Organicacid and Its derivatives	89.0239	90.032	[M-H]-	C3H6O3	9823	9	15396	9	18091	12333	21227	30490	28662	14602	30869	20381	9881.6	32604	12668	21220	32969	16087	42572	27824	24864	9	27668	32723	48416	12897	15984	25284	26708	28352	33318	34747	27423	34691	16676
MEDN0311	Dodecanedioic Aicd	FA	FFA	229.144	230.152	[M-H]-	C12H22O4	6169.9	2610	10418	5835.8	3285.1	2788.2	3825.3	7581.1	5378.6	7945.2	5560.1	3540.3	4789.7	5383.8	2903.6	3288.1	4656.3	3335.7	7134.3	4605.6	10262	8693.4	25625	20773	21234	10580	8157.8	19662	9616.5	6313.8	4837.1	7845.3	8455	12270	10250
MEDN0314	Glutaric Acid	Organic acid And Its derivatives	Organicacid and Its derivatives	131.034	132.042	[M-H]-	C5H8O4	211140	293970	282810	243540	379610	295660	367880	268590	276400	569570	335480	280260	408190	581980	301790	2840600	1319200	4495600	4241000	7719400	206460	396350	481060	431450	447270	539210	817440	469300	499580	396300	2473200	560820	540620	2104300	1031000
MEDN0320	Hydrocinnamic Acid	Organic acid And Its derivatives	Organicacid and Its derivatives	149.06	150.068	[M-H]-	C9H10O2	7987.7	7219.1	3478.8	3337.7	4039.2	9	5672.3	9	9	9	8584.2	20495	8361.1	22553	13711	10415	9135.3	7472.6	9	9	8303.8	9	9	5406.1	9	9243.2	9	9	2944.3	14996	5241.1	13709	24965	9	9
MEDN0325	L-Lactic Acid	Organic acid And Its derivatives	Organicacid and Its derivatives	89.0239	90.0317	[M-H]-	C3H6O3	619450	1076900	784130	1009500	1030800	911750	1227800	574810	654360	388760	983260	772710	715210	555320	573990	845010	853500	603800	759130	679420	392330	458230	400040	559040	417480	554580	474040	474780	1031100	840250	913650	1181400	1205400	750140	318230
MEDN0327	L-Dihydroorotic Acid	Organic acid And Its derivatives	Organicacid and Its derivatives	157.025	158.033	[M-H]-	C5H6N2O4	65934	62588	73993	68936	68855	64320	63146	57959	63600	55285	56575	48207	52000	47022	48155	64025	56880	55325	59194	53660	61598	62208	64094	63026	57160	67803	58560	56111	62058	61617	68257	57040	58453	65340	57845
MEDN0333	Malonicacid	Organic acid And Its derivatives	Organicacid and Its derivatives	103.003	104.011	[M-H]-	C3H4O4	4048700	2303900	4959400	4807600	3809400	7920700	4423800	12477000	10545000	11136000	4370600	7477800	6154600	7751100	3644500	4426500	6651700	4614800	5804800	9898600	6252200	10411000	11110000	8705400	9712200	5637800	11781000	11539000	7396000	7557400	10114000	7611000	7965900	15262000	18766000
MEDN0334	Mandelic Acid	Organic acid And Its derivatives	Organicacid and Its derivatives	151.04	152.047	[M-H]-	C8H8O3	415990	177380	672520	551780	358180	856520	1100100	1371500	1644500	944100	232610	582260	339720	1268700	555590	359680	463790	160000	480990	132040	599460	633760	5913600	1286100	4658500	124320	301160	350540	396650	799800	1255300	1278300	997070	533690	267470
MEDN0335	Methylmalonic Acid	Organic acid And Its derivatives	Organicacid and Its derivatives	117.019	118.027	[M-H]-	C4H6O4	2633600	3141400	1331900	3931400	1729100	733610	1187400	736050	805780	724270	918860	1109200	989780	1469100	810430	1672800	2694900	837700	1201900	901760	1050400	762270	1346700	1151700	1575100	1301400	662120	1366100	1853000	1304400	1218900	2628000	1480400	1316900	4007900
MEDN0336	N'-Formylkynurenine	Amino acid and Its metabolomics	Amino acid derivatives	235.072	236.08	[M-H]-	C11H12N2O4	14588	9767.9	14850	16022	27869	13305	36554	15014	15973	30762	27997	46221	26800	49651	38816	27348	22133	11444	23419	13607	29467	17775	23540	34002	13370	18637	14946	16922	29662	40250	24198	26222	32674	25699	10962
MEDN0338	Phenyllactate(Pla)	Organic acid And Its derivatives	Organicacid and Its derivatives	165.055	166.063	[M-H]-	C9H10O3	68074	29463	45839	65611	33736	57960	27275	54059	71680	30788	41550	76865	93134	22557	53047	33770	21842	14612	23520	25148	26435	46343	67418	120340	21958	32169	48053	57374	113560	22624	17389	21727	24899	28878	128000
MEDN0339	Phenylpyruvic Acid	Organic acid And Its derivatives	Organicacid and Its derivatives	163.04	164.047	[M-H]-	C9H8O3	1033800	272770	722330	847550	745330	150300	211250	144610	103860	216560	304520	245490	373170	145090	571410	991530	411680	103710	224030	69318	224120	82868	207080	188370	151700	104460	69138	184980	493850	90086	205910	262690	228860	235850	295070
MEDN0340	Pyrrole-2-Carboxylic Acid	Organic acid And Its derivatives	Organicacid and Its derivatives	110.024	111.032	[M-H]-	C5H5NO2	12791	9266.5	4914.3	6685.1	13002	5472.4	4962.7	5900.8	7354.5	7218	5527.2	6354.7	5178.5	8739	13988	8172.4	6270.8	6895.7	12002	6345.8	10976	7480.9	9900.9	7867.3	9677.7	8357.4	6654.8	8416.8	11143	5799.4	6174.9	7166.8	12129	7271.6	15498
MEDN0342	Sebacate	Organic acid And Its derivatives	Organicacid and Its derivatives	201.113	202.121	[M-H]-	C10H18O4	6529.2	4724.1	21042	4640.7	2120	4412.9	9369.2	27371	22744	14782	7501.6	11825	17995	4290.4	7440.5	2678.2	6262.6	2034.8	9	2138.2	8422.6	16565	7234.3	23688	9534	12622	12264	15532	13299	10832	31799	4221.3	9555.9	11430	10317
MEDN0348	TXB2 [9α,11,15S-trihydroxythromba-5Z,13E-dien-1-oic acid]	Oxidized lipids	Oxidized lipids	369.228	370.236	[M-H]-	C20H34O6	397470	566220	440750	454370	403880	69195	529780	262090	209530	144810	849890	925390	520510	1238500	866150	2382800	330600	2851000	3077800	2368500	479430	301020	947050	684640	762930	351870	51402	483680	740810	225070	529530	559720	1951300	2026700	671870
MEDN0352	O-Phosphorylethanolamine	GP	PE	140.011	141.019	[M-H]-	C2H8NO4P	466750	596660	442200	555350	587450	2185200	1844000	2425500	3241000	2591100	1155500	1140900	960170	2548400	1221100	1761300	2096900	3700900	2090500	4685200	3230800	3551400	4126100	3465100	3923600	8746700	5505600	5730200	4992700	2932700	3793700	1684500	1198800	2431500	6921900
MEDN0356	Lysops 22:6	GP	LPS	568.268	569.27	[M-H]-	C28H44NO9P	45351	24711	37240	27985	31315	60188	47766	70090	68588	52443	64289	62977	63889	79117	69181	92958	65943	48153	54943	47390	56421	66720	31007	67973	41730	63535	67431	63734	88465	64398	32711	93941	125520	95543	72584
MEDN0360	Lysopg 18:1	GP	LPG	509.288	510.29	[M-H]-	C24H47O9P	79795	60062	71084	105030	69733	134460	87415	73936	138750	371210	97116	158770	182240	176700	113290	158510	212760	161720	150500	142080	108450	119000	164330	139810	138450	164690	225290	139490	189530	209580	173110	228860	157380	211700	173310
MEDN0362	Lysope 18:1	GP	LPE	478.293	479.3	[M-H]-	C23H46NO7P	139350000	119020000	169180000	127340000	93130000	159660000	93963000	176270000	164720000	165360000	115370000	134170000	122320000	112820000	79569000	138560000	123990000	52278000	70650000	72216000	107810000	177310000	154540000	140470000	111970000	114390000	146110000	125550000	128030000	122150000	91513000	159690000	146780000	137890000	112540000
MEDN0364	Lysope 18:0	GP	LPE	480.309	481.3	[M-H]-	C23H48NO7P	16735000	18811000	24445000	25749000	23920000	38861000	35693000	54818000	44367000	41532000	35886000	56288000	33865000	30966000	20163000	35033000	39353000	31973000	35157000	38925000	26143000	40202000	48798000	39489000	44825000	30783000	45265000	48814000	45387000	40271000	36456000	39641000	50046000	48119000	33659000
MEDN0366	Lysope 16:0	GP	LPE	452.278	453.3	[M-H]-	C21H44NO7P	46501000	36354000	53800000	58227000	48893000	74118000	70161000	96767000	84814000	89326000	62061000	72150000	68464000	69490000	52259000	83998000	77995000	60730000	69788000	73479000	54932000	76151000	81877000	83300000	70156000	71251000	74316000	88134000	91058000	81760000	78537000	73751000	87384000	90365000	83348000
MEDN0368	Lysope 14:0	GP	LPE	424.246	425.2	[M-H]-	C19H40NO7P	710020	754890	1068500	811520	498070	2064300	561000	3511100	2245200	2002600	718060	1205500	1020400	764780	519490	927120	875700	399460	368670	509480	890500	2657300	1626500	1635600	966620	1323500	2213300	1303600	1647100	1073000	623540	917420	1459300	1147400	1777600
MEDN0370	Lysopa 18:0	GP	LPC	437.267	438.27	[M-H]-	C21H43O7P	353290	230960	311590	367440	237900	384070	272980	324680	362500	378720	347810	437640	628530	301330	256150	448250	496800	468460	311480	465370	401780	477530	363000	477270	349910	454540	508920	490090	430650	460110	579100	501930	573640	520970	372530
MEDN0372	Lysopa 16:0	GP	LPC	409.236	410.24	[M-H]-	C19H39O7P	278990	187540	386580	298400	249760	323620	432690	448310	327820	501290	275020	404630	431820	355920	247270	578320	467840	449700	562440	525500	305680	317450	493920	461250	481080	420390	394200	311640	566730	538230	575470	388140	432710	410260	488700
MEDN0373	LipoxinA4 [5S,6R,15S-trihydroxy-7E,9E,11Z,13E-eicosatetraenoic acid]	Oxidized lipids	Oxidized lipids	351.217	352.46	[M-H]-	C20H32O5	3511.6	2831.3	4106.8	2086.3	2341.2	1088.3	2168.1	1883.2	1718.9	2353.1	4085.9	4435.3	2703.3	6467.8	6104.6	4128.9	2736.7	5322.3	6587.2	6105.2	4456.8	2398.3	13029	7745.9	8137.3	2555.7	1194.8	7521.7	5528.9	2066	2019.2	1504.3	6560.4	6036.7	4138.1
MEDN0374	9-HpODE	Oxidized lipids	Oxidized lipids	311.222	312.2	[M-H]-	C18H32O4	111640	83689	114220	102310	109310	355440	117340	497610	451050	513030	135020	124830	130300	169050	127860	89927	87536	98778	58319	56151	399940	665410	345270	679650	293940	304020	250260	385910	297400	231330	116550	93758	85619	136420	157150
MEDN0375	13-HOTrE [13S-hydroxy-9Z,11E,15Z-octadecatrienoic acid]	Oxidized lipids	Oxidized lipids	293.212	294.1	[M-H]-	C18H30O3	9211.7	65106	22025	22419	15600	27329	33876	34227	37272	79937	25735	49046	18133	20793	33569	30257	11032	63114	15260	97996	76879	32541	24911	41149	37636	72394	44121	80660	109110	83491	33596	30011	12035	23438	126960
MEDN0376	9,10-DiHOME [(±)9,10-dihydroxy-12Z-octadecenoic acid]	Oxidized lipids	Oxidized lipids	313.238	314.246	[M-H]-	C18H34O4	713960	276620	545820	526010	452000	1616100	497180	3247800	2218100	2348700	1166600	614350	509560	675520	735820	921080	811770	563610	718250	576640	1687300	3178800	1454700	1869500	1117500	1433700	2205500	1734900	973770	727120	834200	950730	1309500	1780900	1289900
MEDN0378	γ-Linolenic Acid(C18:3N6)	FA	FFA	277.217	278.22	[M-H]-	C18H30O2	174230	234350	246270	272230	141370	455780	282850	508350	436430	538020	318550	389570	294990	278810	169670	301000	263300	388320	109200	291410	508960	654290	419390	523670	393870	538620	483450	645910	621610	558130	451930	332860	300420	410500	494430
MEDN0380	Palmitoleic Acid(C16:1)	FA	FFA	253.217	254.2	[M-H]-	C16H30O2	41616000	42299000	55942000	49041000	36894000	45819000	32064000	49407000	45094000	62655000	29007000	37003000	38266000	28278000	23843000	30810000	31694000	28368000	17027000	37271000	55761000	55725000	47285000	56109000	42345000	47293000	42638000	62214000	59352000	51323000	40653000	38837000	35329000	39073000	56097000
MEDN0381	Hexadecanoic Acid(C16:0)	FA	FFA	255.232	256.24	[M-H]-	C16H32O2	54218000	44503000	63422000	67286000	44820000	43513000	52315000	68454000	52894000	71693000	50950000	56799000	54225000	52050000	25729000	56876000	50051000	43984000	35478000	55684000	42822000	78848000	60836000	72499000	53253000	81232000	70335000	94602000	96975000	84240000	60252000	49998000	60781000	75251000	93426000
MEDN0383	Linoleic Acid(C18:2N6C)	FA	FFA	279.232	280.24	[M-H]-	C18H32O2	32492000	22277000	36525000	34658000	21930000	46779000	31854000	44465000	49369000	49847000	29018000	38206000	29719000	35762000	32182000	42911000	37782000	30339000	38449000	43537000	44297000	64785000	41878000	58037000	36940000	55906000	54703000	61649000	56765000	56315000	53550000	55464000	48971000	66151000	54295000
MEDN0385	Dodecanoic Acid(C12:0)	FA	FFA	199.17	200.17	[M-H]-	C12H24O2	255780	270820	434530	406390	209040	1079400	667160	1437000	1627400	2556900	624290	762740	577860	378900	229940	403320	406250	1305500	329070	1305700	2925200	2623900	1318700	2586500	802540	2479800	1628000	1654400	2585700	1279000	837610	462570	466690	1061300	2022800
MEDN0388	Elaidic Acid(C18:1N9T)	FA	FFA	281.248	282.25	[M-H]-	C18H34O2	330430	218030	391840	333050	167490	210400	179710	310360	233030	329940	229200	246960	259390	284240	104690	256570	231150	229190	129250	216240	203180	439910	277090	309430	230790	400320	377980	316940	423630	340100	275190	258360	252160	331800	502390
MEDN0391	DHA [4Z,7Z,10Z,13Z,16Z,19Z-docosahexaenoic acid]	Oxidized lipids	Oxidized lipids	327.232	328.24	[M-H]-	C22H32O2	36974000	37455000	42990000	40577000	31520000	52199000	37692000	53688000	46274000	57887000	38741000	43647000	45029000	44306000	36572000	48957000	53026000	45534000	47025000	53446000	65021000	66031000	49850000	53085000	38500000	62876000	51202000	67775000	69357000	57867000	63023000	61509000	60520000	77215000	72450000
MEDN0394	Cis-11,14-Eicosadienoic Acid(C20:2)	FA	FFA	307.264	308.27	[M-H]-	C20H36O2	85400	46785	54740	55467	26623	100510	84996	108650	89193	136700	79653	84474	62148	116680	68413	93761	99944	88609	63311	86025	113350	147630	118080	130760	112500	151680	128380	126950	115130	134490	145940	133520	103100	119050	151380
MEDN0395	Cis-11,14,17-Eicosatrienoic Acid(C20:3)	FA	FFA	305.248	306.25	[M-H]-	C20H34O2	307330	306320	328510	407070	363820	431090	408570	427310	439320	605640	369250	387460	359910	524380	433720	455960	513270	521180	585750	596430	565200	571740	536300	576680	575580	522940	545530	656700	609660	604130	543400	555690	538870	479770	515030
MEDN0398	AA [5Z,8Z,11Z,14Z-eicosatetraenoic acid]	Oxidized lipids	Oxidized lipids	303.232	304.24	[M-H]-	C20H32O2	22183000	16287000	23877000	20846000	15465000	25280000	18419000	24097000	23162000	27419000	14294000	20780000	17919000	15175000	16354000	21287000	22297000	11441000	19525000	19019000	20148000	25533000	22107000	23923000	18930000	19522000	20547000	24769000	24425000	20964000	23686000	23597000	29843000	28711000	27744000
MEDN0399	Arachidic Acid(C20:0)	FA	FFA	311.295	312.3	[M-H]-	C20H40O2	155470	46580	282120	193800	59830	195610	93737	205990	243220	350090	62580	68555	60785	132180	163740	74540	85987	47302	80551	78036	259620	389820	472280	348880	342300	120930	265090	240600	127280	175230	146140	189590	123490	217070	127280
MEDN0400	Α-Linolenic Acid(C18:3N3)	FA	FFA	277.217	278.22	[M-H]-	C18H30O2	174230	234350	246270	272230	141370	455780	282850	508350	436430	538020	318550	389570	294990	278810	169670	301000	263300	388320	109200	291410	508960	654290	419390	523670	393870	538620	483450	645910	621610	558130	451930	332860	300420	410500	494430
MEDN0406	3-(3-Hydroxyphenyl)Propionate Acid	Organic acid And Its derivatives	Organicacid and Its derivatives	165.055	166.063	[M-H]-	C9H10O3	10496	15602	2368.2	2308	8435.3	9	8449.6	9	9	9	9126.6	11284	5619.3	4945.2	9	2425.2	2584.2	1277.4	3283.3	9	2345.6	9	9	1901.4	1907.7	2892.1	1311.7	9	1819.6	5073.8	4716.7	9003.1	7288.6	9	9
MEDN0407	3-Aminosalicylic Acid	Organic acid And Its derivatives	Organicacid and Its derivatives	152.035	153.043	[M-H]-	C7H7NO3	613390	539590	621410	594690	554860	489730	533280	406370	572690	716530	570050	487920	506020	701450	387170	16073	565610	117100	407960	625370	612490	533860	496800	624640	600840	587700	486830	623520	382280	715030	835740	734080	405350	649420	401130
MEDN0413	Ethylmalonate	Organic acid And Its derivatives	Organicacid and Its derivatives	131.034	132.042	[M-H]-	C5H8O4	211140	293970	282810	243540	379610	295660	367880	268590	276400	569570	335480	280260	408190	581980	301790	2840600	1319200	4495600	4241000	7719400	206460	396350	481060	431450	447270	539210	817440	469300	499580	396300	2473200	560820	540620	2104300	1031000
MEDN0416	Ureidoisobutyric Acid	Organic acid And Its derivatives	Organicacid and Its derivatives	145.061	146.069	[M-H]-	C5H10N2O3	6039	6338.2	3696.7	6654.3	3673.5	10967	10054	11408	27101	22840	3669	9634.3	5497.3	21086	11926	8571.3	8314	18921	10189	16762	37746	37010	32628	25701	51671	14284	34196	17543	28474	11856	2346.7	4616	5466.7	10392	7873
MEDN0432	5-Hydroxyhexanoic Acid	Organic acid And Its derivatives	Organicacid and Its derivatives	131.071	132.079	[M-H]-	C6H12O3	68071	97381	145370	191840	61209	257690	98914	213520	209470	220510	72855	72805	97080	89713	63746	69957	79478	33755	56169	58190	83747	179340	195840	324470	168640	172230	302850	227740	70535	98688	125720	146810	131820	127970	131920
MEDN0434	Β-Pseudouridine	Nucleotide And Its metabolomics	Nucleotide and Its metabolomics	243.062	244.07	[M-H]-	C9H12N2O6	126640	146480	91280	150640	135700	162830	179640	285020	157920	182830	156070	127110	123340	161050	143120	225310	198500	99124	190690	170170	176240	258520	193670	208440	130800	195280	202720	172480	137320	157300	166210	205400	228680	188620	171840
MEDN0439	N-Acetylthreonine	Amino acid and Its metabolomics	Amino acid derivatives	160.061	161.069	[M-H]-	C6H11NO4	41591	47977	39998	51712	60371	53560	70363	66432	37117	53707	64857	71418	60446	80442	55290	78295	63043	66455	82838	76057	49831	9	9	9	9	55279	9	47499	73256	77209	88811	69319	75954	98503	64994
MEDN0444	Hypoxanthine-9-β-D-Arabinofuranoside	Nucleotide And Its metabolomics	Nucleotide and Its metabolomics	267.073	268.081	[M-H]-	C10H12N4O5	56769000	68997000	71841000	94870000	74903000	40989000	58652000	7557400	26287000	39938000	17388000	16948000	32310000	34831000	17286000	658720	21276000	3111400	14402000	23033000	35719000	28604000	38669000	37090000	44335000	74624000	24006000	38303000	12785000	74702000	44600000	48555000	17389000	22440000	9520900
MEDN0463	D-Fructose 6-Phosphate-Disodium Salt	Carboxylic acids and derivatives	Phosphate sugars	259	304.1	[M-2Na+H]-	C6H11Na2O9P	5475900	4800000	4990800	7537500	7997700	3656500	6412000	1738200	2044600	3048600	3296800	1890700	3888200	1899000	2275800	2499800	3280600	3331300	3844100	3909000	2783700	2405600	2924000	2634300	2563600	1964300	2260900	1722400	3207400	2979900	4226100	5450500	3848100	1322800	1919000
MEDN0469	Citraconic Acid	Organic acid And Its derivatives	Organicacid and Its derivatives	129.019	130.027	[M-H]-	C5H6O4	9	9	9	9	9	9	9	9	9	456220	5496.4	20195	20598	183780	31004	389180	608920	2037600	1018900	4806500	305770	253800	881320	584920	755340	1087400	1709600	1461100	602060	198820	439060	8585.2	39103	1849200	3355400
MEDN0470	Oxoadipic Acid	Organic acid And Its derivatives	Organicacid and Its derivatives	159.029	160.037	[M-H]-	C6H8O5	9	9	27439	9	9	855390	46892	377130	1237300	1645700	54849	44993	20928	962460	218750	72050	61616	70089	438320	134040	2806500	3194200	5169900	2561700	4256700	790590	2681800	7676700	1479400	1141900	170110	718380	179270	2421500	1180200
MEDN0472	1-Methyluric Acid	Amino acid and Its metabolomics	Amino acid derivatives	181.036	182.044	[M-H]-	C6H6N4O3	9	9	9	9	9	9597.7	10558	26296	18343	14955	12716	25075	30847	11283	12368	9	9	16104	24025	46459	32105	15466	19372	21915	7906.3	8894.9	22280	26656	30693	10216	8954.7	7211.9	14237	31737	22600
MEDN0478	Aminomalonic Acid	Organic acid And Its derivatives	Organicacid and Its derivatives	118.014	119.022	[M-H]-	C3H5NO4	66209	106830	50084	165900	66310	45096	41602	28095	29334	35501	33807	47739	40319	67175	29464	63904	113960	26759	52983	41025	40712	21866	50565	47654	66994	39666	29099	51861	65393	62270	60871	103770	58717	45058	159520
MEDN0480	Dl-Glyceraldehyde 3-Phosphate	Organic acid And Its derivatives	Phosphoric acids	168.99	169.998	[M-H]-	C3H7O6P	772780	1012100	815240	1063000	1366100	619130	1132700	506390	466400	467410	440500	348910	706960	392080	309490	351650	702350	526710	657830	568400	722570	424360	678820	614990	623580	498890	477480	806580	746150	779620	768860	1684800	618870	440130	417600
MEDN0487	Allysine	Amino acid and Its metabolomics	Amino acids	144.066	145.074	[M-H]-	C6H11NO3	9	4913.2	8441.1	10753	3091.2	17098	11251	21255	17899	22390	4585.8	11042	5409.7	27557	28713	13422	21255	22996	23549	17350	70060	58726	44078	48703	97652	13290	40224	9	33441	10043	9	9	9	14698	9
MEDN0491	9-HOTrE [9S-hydroxy-10E,12Z,15Z-octadecatrienoic acid]	Oxidized lipids	Oxidized lipids	293.212	294.219	[M-H]-	C18H30O3	15277	18534	18949	21232	11301	57124	31204	72516	60259	105330	26490	37748	25252	42307	30189	44044	22816	105830	34540	79350	102380	128910	47596	66745	41318	51126	69609	68952	56149	42345	56365	22501	27424	41185	61126
MEDN0494	8,15-Dihete	FA	FFA	335.222	336.23	[M-H]-	C20H32O4	6380500	4712000	5373200	5364800	4742700	4875200	5642200	4657700	5608900	6925700	2864300	3964200	4255200	3631000	4476900	3974800	6080100	2716500	4200400	6239300	5768800	5673800	6655100	7063800	6569200	5002800	5040600	7933800	7026000	7171300	6059500	7051700	6310900	5864400	5871400
MEDN0496	N-Acetylmethionine	Amino acid and Its metabolomics	Amino acid derivatives	190.054	191.062	[M-H]-	C7H13NO3S	55382	124550	47205	101110	80436	48385	93881	37211	51629	52709	86693	76682	76058	95284	168790	98142	99011	77685	136540	120080	43719	64348	44929	85901	55276	59764	43330	55334	113370	87904	80805	76455	90533	62683	43714
MEDN0498	Ribulose-5-Phosphate	Carboxylic acids and derivatives	Phosphate sugars	229.011	230.019	[M-H]-	C5H11O8P	5529200	10505000	6810100	8139800	6630000	7521400	9244900	5005300	5182500	5052300	7433800	5130600	7819500	4179000	3993000	4261300	5223400	5607600	6877100	6123200	6265800	6676200	6792300	7397800	5925900	6846500	5063200	7674200	7174500	8104500	8144900	8422500	6524400	4589800	3510100
MEDN0499	Argininosuccinic acid	Organic acid And Its derivatives	Organicacid and Its derivatives	289.115	290.123	[M-H]-	C10H18N4O6	4222200	2738100	4028000	4770100	3979200	1827700	3370000	734510	1134100	1454200	2541700	1088200	2665600	1255600	1601900	1532500	1693200	2371100	2611700	2876400	1791800	1243400	2082500	1468300	2823900	1359300	2411900	2803100	2303500	2495800	2784900	1802600	2486700	1274400	1865800
MEDN0506	N-Acetylglucosamine 1-Phosphate	Carboxylic acids and derivatives	Phosphate sugars	300.048	301.056	[M-H]-	C8H16NO9P	1604500	1639800	2014200	1701300	1883700	2975500	2648300	2406400	3028800	3635800	2442200	1721300	2277300	1868600	1396000	2319600	3273200	3608800	4361900	3621900	2152900	2668600	3390800	2550800	3147200	2388100	4059000	3904900	3114800	2601200	4447700	3096800	2412300	2953600	2685100
MEDN0530	Pimelic acid	Organic acid And Its derivatives	Organicacid and Its derivatives	159.066	160.074	[M-H]-	C7H12O4	200660	160870	382440	161470	128220	654010	410490	794130	811900	909310	326570	285360	383940	473350	440710	263590	387600	195550	338080	317490	481030	1148500	666920	922340	525810	548590	813590	749380	429900	545680	823030	437380	470910	698630	355930
MEDN0531	D-Glucarate	Carboxylic acids and derivatives	Sugar acids	209.03	210.038	[M-H]-	C6H10O8	30357	63442	24729	20322	26057	66531	37546	99223	103470	51007	43096	82819	78566	107540	66690	160430	86464	132440	119180	77599	53414	77522	92000	91093	51657	88619	97685	85933	86142	81378	106710	64666	81125	127170	106740
MEDN0533	Xanthosine	Nucleotide And Its metabolomics	Nucleotide and Its metabolomics	283.068	284.076	[M-H]-	C10H12N4O6	49376000	78933000	78410000	69586000	61000000	63862000	70834000	71871000	58575000	56506000	59629000	54461000	59992000	51941000	44324000	25205000	69862000	42131000	67555000	54500000	45018000	67552000	50751000	74426000	45502000	55207000	44566000	49816000	63740000	58215000	73659000	81169000	83096000	65187000	39453000
MEDN0537	ADP-ribose	Nucleotide And Its metabolomics	Nucleotide and Its metabolomics	558.064	559.072	[M-H]-	C15H23N5O14P2	350050	414120	456380	565880	421690	299910	465820	351440	297630	338660	428670	425530	418900	365380	320920	175290	390250	302560	375410	334490	423130	368510	351450	478910	578300	394640	257630	296160	323410	508050	407090	447650	302060	320460	209360
MEDN0538	UDP-glucose	Nucleotide And Its metabolomics	Nucleotide and Its metabolomics	565.047	566.055	[M-H]-	C15H24N2O17P2	2347800	6551700	774380	4734100	5571900	3969000	3506600	976040	2311300	3462100	391490	472530	1342400	1225200	321710	1242000	2675800	1602700	2387100	3849100	2532800	2205200	2533900	2878900	2554500	2111600	2885200	1280500	768750	3367000	3308900	6907500	2280900	1025100	4016700
MEDN0539	3'-Sialyllactose	Carboxylic acids and derivatives	Sugars	632.204	633.212	[M-H]-	C23H39NO19	7075	43649	17021	14828	11489	10089	46868	3650	5248.3	3624.7	15380	8925.2	11905	8999.1	14777	66944	39349	43024	106330	76436	11819	4704.2	10175	14253	6018.7	17047	10227	16354	52673	24005	41998	63187	68391	9425.5	19585
MEDN0551	Indoleacrylic acid	Organic acid And Its derivatives	Organicacid and Its derivatives	186.056	187.063	[M-H]-	C11H9NO2	9	49477	36417	48838	9	37264	66042	22094	29159	36822	29696	34057	24913	25335	24278	21690	20890	9	17211	7923.3	9	25616	9927.7	44806	9	17387	19127	19510	29626	33249	28908	31946	19583	15091	14494
MEDN0555	Hydroxyphenyllactic acid	Organic acid And Its derivatives	Organicacid and Its derivatives	181.05	182.058	[M-H]-	C9H10O4	581570	941830	1124300	1364900	527790	815180	1297000	834060	700340	471050	1012700	844560	835740	582740	541510	478940	666900	244290	505550	384740	567830	842860	550920	993990	700860	679360	967490	960520	1589600	988320	750400	1161700	1169300	825570	641680
MEDN0556	N-Cinnamylglycine	Amino acid and Its metabolomics	Amino acid derivatives	204.066	205.074	[M-H]-	C11H11NO3	22823	11972	14547	17590	23700	58771	15990	34414	43581	21103	14776	13245	15160	20917	20771	54058	45669	45897	47531	40111	22023	28132	11604	12067	18988	26011	33012	22441	37549	26544	47575	24398	25973	92664	54651
MEDN0570	L-Erythrulose	Carboxylic acids and derivatives	Sugars	119.034	120.042	[M-H]-	C4H8O4	8303.2	37748	17129	32553	15264	121110	42721	205550	81300	14757	34397	129190	108970	21492	38698	6457.8	6148.6	9840.2	7963.1	18566	22626	33071	84281	194400	25793	317760	63529	40374	25087	75933	15927	29503	106550	24157	18108
MEDN0579	N-lactoyl-phenylalanine	Amino acid and Its metabolomics	Amino acid derivatives	236.092	237.1	[M-H]-	C12H15NO4	3334900	5850800	3956300	6556700	4215700	3134300	4571400	2204600	2327200	1728800	5285100	6335700	6119200	3425300	6116700	5886500	4736600	3478500	4274700	3782500	1374000	1361900	1166500	3327000	936670	1985900	1092200	1651000	5929200	3026400	3708900	4729400	7453700	2686200	1146300
MEDN0587	N-Acetylvaline	Amino acid and Its metabolomics	Amino acid derivatives	158.082	159.089	[M-H]-	C7H13NO3	30954	37250	29919	31245	31677	30157	34735	48131	35075	42102	45371	45505	42130	39293	74075	47454	43867	32863	40331	30844	39792	70130	19678	46310	27734	29531	23794	33543	43171	31713	38579	41069	55777	35632	33004
MEDN0588	Glycerol 3-phosphate	GP	PG	171.006	172.014	[M-H]-	C3H9O6P	1392900	1994600	1331900	1944900	1400600	1392900	1918100	1438700	1502700	1506100	1840500	1751200	1627900	1343900	989910	1051900	2429900	1395000	1628500	1308500	1704300	3893100	2683000	2572100	3614400	1345800	1458000	1996000	2109700	1983100	2409700	1455000	1354100	1394000	1294700
MEDN0593	D-Malic acid	Organic acid And Its derivatives	Organicacid and Its derivatives	133.014	134.022	[M-H]-	C4H6O5	29455000	16934000	24915000	21656000	31692000	22341000	34190000	28065000	34543000	32004000	30417000	29494000	20267000	47255000	29108000	38555000	46346000	38516000	48286000	34142000	40470000	29464000	40692000	38375000	46069000	29140000	25441000	31782000	31194000	34097000	42821000	52866000	52242000	53633000	21111000
MEDN0602	deoxyguanosine 5'-monophosphate(dGMP)	Nucleotide And Its metabolomics	Nucleotide and Its metabolomics	346.055	347.063	[M-H]-	C10H14N5O7P	4604900	3409500	4570400	4641500	3802800	2816100	3608700	1404500	1937400	3594100	2788500	2192700	2768900	3946400	2015200	1788000	3298500	1835400	2376900	1699800	2335300	2558500	3379800	2862500	3779200	2341000	2138100	2806100	1793100	3718000	3368000	6471100	3444700	3031300	1216800
MEDN0604	Tetradecanedioic acid	FA	FFA	257.175	258.183	[M-H]-	C14H26O4	956270	361180	2471100	988690	590750	1433300	613810	3268900	1974800	3049800	1205900	823320	913440	605060	712740	595670	671080	416520	644540	583520	1411600	2935100	6249700	4510700	3706100	1863100	2873200	3983600	1885100	1133200	1099200	1388900	1146100	1548800	1534300
MEDN0606	5-Methoxytryptophan	Amino acid and Its metabolomics	Amino acid derivatives	190.087	191.095	[M-H]-	C11H13NO2	721760	443240	776710	494630	400150	646490	410130	852410	997720	1322900	594980	932950	557100	1043500	704180	512800	717000	54853	436180	102630	657600	1153100	915210	1242300	1160000	341530	735300	663650	776350	760640	382880	571990	960110	1178400	720230
MEDN0615	Carbamoyl phosphate	Organic acid And Its derivatives	Phosphoric acids	139.975	140.983	[M-H]-	CH4NO5P	492910	724660	429100	579400	470710	1880600	2072100	2909100	3061900	2527200	1249000	1148700	1026000	2854900	1249500	1808600	2168300	4353700	2024500	4356000	3338300	3595200	4458800	3953000	3963900	8810600	6315200	5733000	5879500	3028700	4031200	1699400	1469500	2560800	6721200
MEDN0616	O-Acetyl-L-serine	Amino acid and Its metabolomics	Amino acid derivatives	146.045	147.053	[M-H]-	C5H9NO4	44771	31407	54225	37099	34238	78972	97289	81061	103940	111320	66188	51987	50106	73472	65641	73450	82280	82522	85195	76640	156970	106680	175310	169410	167540	92371	121690	160640	132500	113160	112740	69286	66865	87629	125060
MEDN0622	Porphobilinogen	Organic acid And Its derivatives	Organicacid and Its derivatives	225.088	226.095	[M-H]-	C10H14N2O4	43628	33281	39200	53127	37872	38472	44684	31413	43435	38400	29445	36960	36410	39901	44136	39688	38958	46425	41215	44040	45721	42068	44037	34574	38228	55068	34860	40659	40694	44866	36441	38281	44095	39766	47933
MEDN0623	2-Hydroxy HippuricAcid	Benzene and substituted derivatives	Phenolic acids	194.045	195.053	[M-H]-	C9H9NO4	3020.8	6670.2	2864.2	3732.9	8899.5	2128	9997.7	2585.3	5269.4	3958.5	5569.5	4173	3687.8	4067	3687.7	3879	5918.6	2036	4074.6	4264.6	2176.5	6474.2	4436.8	1662.9	3718.4	1856.3	4630	3154.6	3496.2	2599	2599.7	2782	4465.2	1668.1	9
MEDN0651	Succinic anhydride	Organic acid And Its derivatives	Organicacid and Its derivatives	99.0082	100.016	[M-H]-	C4H4O3	2969600	2988300	2969500	2416600	2150500	3082500	2081300	1466700	2528700	1425600	1509600	1606000	1651600	2414800	2041900	2005500	2451200	1909000	2181900	1822600	2285700	1218600	2386500	2562300	1880100	1757100	1343400	3649800	5138700	2061200	2182200	2489400	1758300	2227600	3534100
MEDN0657	D-Xylulose 5-phosphate	Carboxylic acids and derivatives	Phosphate sugars	229.011	230.019	[M-H]-	C5H11O8P	5529200	10505000	6810100	8139800	6630000	7521400	9244900	5005300	5182500	5052300	7433800	5130600	7819500	4179000	3993000	4261300	5223400	5607600	6877100	6123200	6265800	6676200	6792300	7397800	5925900	6846500	5063200	7674200	7174500	8104500	8144900	8422500	6524400	4589800	3510100
MEDN0658	Hexadecanedioic acid	FA	FFA	285.207	286.214	[M-H]-	C16H30O4	1024400	523060	3275900	1852400	1002000	2722900	1185100	4646500	3320700	4892900	1628700	1140300	1292500	1050100	1127600	1281300	1305200	731810	1397600	1201500	1957500	3927600	7032100	4515100	4701300	1618400	4027200	4366900	1942600	1900900	2251900	2482400	2061200	3536400	2152100
MEDN0661	2-hydroxy-2-(4-hydroxy-3-methoxyphenyl)acetic acid	Benzene and substituted derivatives	Phenolic acids	197.045	198.053	[M-H]-	C9H10O5	8058.2	7016.4	7146.1	7551.7	8086.6	4820.5	8494.7	6189.7	6055.7	11608	6601.8	5767.1	5440.5	10813	5427.8	6626.3	9615.6	12524	13044	8175.9	6387.7	9105.1	9293.4	9833.4	8006.3	13243	8879.9	7462.1	11037	11609	6839	8924.9	7424.3	10259	8751.2
MEDN0662	Gamma-Glu-Leu	Amino acid and Its metabolomics	Small Peptide	259.129	260.137	[M-H]-	C11H20N2O5	846080	953030	879020	966040	1194900	739430	644490	976130	859290	1056900	778950	769140	750230	665870	775600	1394700	1488800	1342400	1283400	1264200	407340	757150	528870	509290	548530	624120	901860	464570	814860	540440	1069600	902120	1091500	1302700	1955300
MEDN0669	5-oxoETE [5-oxo-6E,8Z,11Z,14Z-eicosatetraenoic acid]	Oxidized lipids	Oxidized lipids	317.212	318.219	[M-H]-	C20H30O3	3373.2	4847	3516	3956.8	3918.9	11942	5068	23725	15226	12973	10117	12545	6122	4750.4	4759.4	18487	2778.9	14186	10440	15225	18447	17726	42275	20425	13510	5580.3	28621	88711	38739	3437.4	10022	3874.2	10370	31348	60645
MEDN0682	Octadecanamide	Alcohol and amines	Amines	282.28	283.288	[M-H]-	C18H37NO	17640	14323	66334	14333	11808	11420	11352	17609	20639	20695	9770.2	11853	15182	21336	15800	16652	16884	15695	24759	12392	14942	11581	24906	28673	21655	17556	14686	30744	22207	18211	18546	14643	20346	18778	20468
MEDN0704	Oxaloacetic acid	Organic acid And Its derivatives	Organicacid and Its derivatives	130.998	132.07	[M-H]-	C4H4O5	63270	88022	78749	89466	54760	43918	103230	72309	88054	98133	112240	56366	59495	160030	67085	63802	84881	77339	81872	80662	91942	86307	96132	138790	117060	9	84136	64245	56737	104570	93256	104230	9	74686	20604
MEDN0720	N-(2-Methylbenzoyl)glycine	Amino acid and Its metabolomics	Amino acid derivatives	192.066	193.074	[M-H]-	C10H11NO3	76408	125250	118610	125490	56831	264960	156960	633710	222330	174630	132100	337530	148310	157380	161710	39978	10669	14662	12545	23404	212440	165930	131470	525520	60312	323290	72504	76595	62431	270670	67713	109430	540610	106690	15884
MEDN0725	2,4-Hexadienoic acid	Organic acid And Its derivatives	Organicacid and Its derivatives	111.045	112.052	[M-H]-	C6H8O2	2148300	1769400	1955900	2158400	2735900	2084800	3069100	2670600	2698200	2198600	1583100	2221200	2014400	3024900	1996600	1749700	2409900	1878400	1916000	1907500	3802900	2702400	2632600	2890400	2700800	1918300	2018400	2627000	2109700	2581800	2305900	2647800	2880500	2472400	2023800
MEDN0729	Phenoxyacetic acid	Benzene and substituted derivatives	Phenolic acids	151.04	152.047	[M-H]-	C8H8O3	21663	32373	24969	24256	24760	27015	36709	25117	34051	33566	20816	22722	23982	25500	20956	21888	35233	31799	38358	33061	29585	20813	36816	28953	30609	33656	37995	35276	29841	36970	29451	32109	28892	19285	29670
MEDN0732	Ricinoleic acid	FA	FFA	297.243	298.251	[M-H]-	C18H34O3	160760	145320	184960	157580	128600	226200	151550	247000	274640	368060	134980	142830	133530	148530	120430	145100	165210	169430	146750	138270	289620	355670	250980	351130	221110	224550	248210	297640	244990	227950	175100	179680	158980	199640	165840
MEDN0741	Methanesulfonic acid	Organic acid And Its derivatives	Sulfonic acids	94.9803	95.9881	[M-H]-	CH4O3S	233510	190350	381110	308450	292670	202990	706200	316480	314840	666890	391450	880470	469180	994270	1616600	123760	207730	91689	302430	192910	1303200	465720	1428600	1533100	744180	426070	163360	667190	534850	692080	198230	203060	255830	181430	147120
MEDN0750	(±)12-HEPE [(±)-12-hydroxy-5Z,8Z,10E,14Z,17Z-eicosapentaenoic acid]	Oxidized lipids	Oxidized lipids	317.212	318.219	[M-H]-	C20H30O3	469380	486280	303440	869720	895220	723860	665690	1167000	856360	360760	817960	1049100	822600	986830	758590	1805500	430020	2064200	580330	3218100	2068700	438820	1196600	1232400	1337000	2015700	845940	2645200	3533100	2580400	1468000	720900	731640	1970200	3782400
MEDN0751	(±)12-HETE [(±)12-hydroxy-5Z,8Z,10E,14Z-eicosatetraenoic acid]	Oxidized lipids	Oxidized lipids	319.227	320.235	[M-H]-	C20H32O3	6690400	4414200	3506700	7303000	9934800	7777100	7608400	12465000	9161400	4141400	10005000	10381000	6659800	8819800	9055900	23902000	6031000	13616000	11403000	32807000	9814900	3731900	10729000	10825000	13842000	12532000	11039000	15914000	20343000	12156000	11401000	9383700	11199000	21981000	26064000
MEDN0752	(±)15-HEPE [(±)-15-hydroxy-5Z,8Z,11Z,13E,17Z-eicosapentaenoic acid]	Oxidized lipids	Oxidized lipids	317.212	318.219	[M-H]-	C20H30O3	469380	486280	303440	869720	895220	723860	665690	1167000	856360	360760	817960	1049100	822600	986830	758590	1805500	430020	2064200	580330	3218100	2068700	438820	1196600	1232400	1337000	2015700	845940	2645200	3533100	2580400	1468000	720900	731640	1970200	3782400
MEDN0753	(±)16-HETE [(±)16-hydroxy-5Z,8Z,11Z,14Z-eicosatetraenoic acid]	Oxidized lipids	Oxidized lipids	319.227	320.235	[M-H]-	C20H32O3	18060	9848	14086	11257	13290	17338	14616	28977	21898	16382	11045	13521	11830	16028	12083	18842	12701	11495	17074	14218	12899	16088	16342	14738	12670	13048	16556	23006	16917	12797	12285	13825	21131	21942	16978
MEDN0754	(±)17-HDHA [(±)17-hydroxy-4Z,7Z,10Z,13Z,15E,19Z-docosahexaenoic acid]	Oxidized lipids	Oxidized lipids	343.227	344.235	[M-H]-	C22H32O3	9780.1	13181	17112	16521	8811.2	21918	16647	24352	25812	38818	20467	32639	19574	23555	32505	31097	25385	63653	41067	76729	35290	25534	26844	17408	17794	43138	38531	49711	61929	31257	35778	26021	28500	54282	76196
MEDN0755	(±)17-HETE [(±)17-hydroxy-5Z,8Z,11Z,14Z-eicosatetraenoic acid]	Oxidized lipids	Oxidized lipids	319.227	320.235	[M-H]-	C20H32O3	27409	10432	33300	21251	21486	30866	15045	44804	39687	44519	22839	16389	16657	22775	28762	34826	30717	16887	23698	17768	26660	37607	26431	22458	24065	21881	32707	37292	22849	18456	38445	25605	37480	49856	29055
MEDN0756	(±)18-HEPE [(±)-18-hydroxy-5Z,8Z,11Z,14Z,16E-eicosapentaenoic acid]	Oxidized lipids	Oxidized lipids	317.212	318.219	[M-H]-	C20H30O3	469380	486280	303440	869720	895220	723860	665690	1167000	856360	360760	817960	1049100	822600	986830	758590	1805500	430020	2064200	580330	3218100	2068700	438820	1196600	1232400	1337000	2015700	845940	2645200	3533100	2580400	1468000	720900	731640	1970200	3782400
MEDN0757	(±)18-HETE [(±)18-hydroxy-5Z,8Z,11Z,14Z-eicosatetraenoic acid]	Oxidized lipids	Oxidized lipids	319.227	320.235	[M-H]-	C20H32O3	27409	10432	33300	21251	21486	30866	15045	44804	39687	44519	22839	16389	16657	22775	28762	34826	30717	16887	23698	17768	26660	37607	26431	22458	24065	21881	32707	37292	22849	18456	38445	25605	37480	49856	29055
MEDN0758	(±)4-HDHA [(±)4-hydroxy-5E,7Z,10Z,13Z,16Z,19Z-docosahexaenoic acid]	Oxidized lipids	Oxidized lipids	343.227	344.235	[M-H]-	C22H32O3	29861	20393	27335	23648	23372	42408	16986	50422	47739	46803	32821	33211	26770	29030	38744	70515	61912	64127	50756	63363	69513	82165	65953	48025	54957	69767	103930	199550	103320	36234	51371	37963	48877	105640	184230
MEDN0759	(±)5-HEPE [(±)-5-hydroxy-6E,8Z,11Z,14Z,17Z-eicosapentaenoic acid]	Oxidized lipids	Oxidized lipids	317.212	318.219	[M-H]-	C20H30O3	9561	10207	12713	14806	14343	23445	7679.7	34037	21149	33823	8244.3	12309	12349	12967	13189	13420	13450	25861	9657.8	20453	45177	51056	116470	22323	26009	27671	25417	72522	72777	13776	17291	11254	15360	27642	132290
MEDN0760	(±)5-HETE [(±)5-hydroxy-6E,8Z,11Z,14Z-eicosatetraenoic acid]	Oxidized lipids	Oxidized lipids	319.227	320.235	[M-H]-	C20H32O3	154150	115620	159760	149610	133140	254300	125210	395720	268080	471570	187530	206290	162620	130130	130900	264940	169330	238380	236870	322500	383470	400510	1961700	314780	474230	415530	442990	933920	905760	137900	191900	148690	241810	446510	2329700
MEDN0763	(±)9-HETE [(±)-9-hydroxy-5Z,7E,11Z,14Z-eicosatetraenoic acid]	Oxidized lipids	Oxidized lipids	319.227	320.235	[M-H]-	C20H32O3	154150	115620	159760	149610	133140	254300	125210	395720	268080	471570	187530	206290	162620	130130	130900	264940	169330	238380	236870	322500	383470	400510	1961700	314780	474230	415530	442990	933920	905760	137900	191900	148690	241810	446510	2329700
MEDN0765	11,12-EET [(±)11,(12)-epoxy-5Z,8Z,14Z-eicosatrienoic acid]	Oxidized lipids	Oxidized lipids	319.227	320.235	[M-H]-	C20H32O3	1006100	1136000	1253000	1317500	902400	1794000	1575500	2431900	2047900	2124600	1733000	1755000	1379100	2224800	1814000	2680800	2175300	2966500	3748400	3457500	1510700	1731200	1975100	1427000	1911800	1432700	2176100	1607300	1899900	892530	2066400	1558800	2743200	2729200	2072500
MEDN0767	12,13-EpOME [(±)12(13)epoxy-9Z-octadecenoic acid]	Oxidized lipids	Oxidized lipids	295.227	296.235	[M-H]-	C18H32O3	49008	34234	55016	73073	48471	166360	81641	234180	161830	239430	160060	294870	138000	213270	129130	140130	67444	84450	55006	102090	606690	472000	198160	433850	108110	323540	122350	286840	356370	256740	96048	64056	94023	178450	170210
MEDN0768	13-oxoODE [13-oxo-9Z,11E-octadecadienoic acid]	Oxidized lipids	Oxidized lipids	293.212	294.219	[M-H]-	C18H30O3	129450	234720	130970	157730	81520	606960	333760	1469200	820150	799050	646530	533590	241490	666740	1084400	2246800	459950	1387500	699820	984470	673850	1104900	416010	662430	261130	717630	1138500	2018800	832690	279570	825970	504720	1512800	2533100	999360
MEDN0769	14(S)-HDHA [14S-hydroxy-4Z,7Z,10Z,12E,16Z,19Z-docosahexaenoic acid]	Oxidized lipids	Oxidized lipids	343.227	344.235	[M-H]-	C22H32O3	388320	433330	268430	470470	523490	363510	746170	500490	443670	389030	749020	929690	528950	713850	803120	1684100	423070	2434300	1388000	6074300	888230	259910	521140	740900	760070	1566900	692590	1179900	2589000	1906100	1548500	906950	472710	1255500	2729900
MEDN0771	15-oxoETE [15-oxo-5Z,8Z,11Z,13E-eicosatetraenoic acid]	Oxidized lipids	Oxidized lipids	317.212	318.219	[M-H]-	C20H30O3	42002	59523	57117	46361	25457	166460	109010	402660	236950	194800	125230	103690	44451	166410	210080	467260	82940	256190	306650	187830	113760	246130	128980	139660	62039	80086	256780	510300	153790	25661	152720	79971	510350	440430	222110
MEDN0772	16(17)-EpDPE [(±)16,17-epoxy-4Z,7Z,10Z,13Z,19Z-docosapentaenoic acid]	Oxidized lipids	Oxidized lipids	343.227	344.235	[M-H]-	C22H32O3	1800.1	1148.4	1994.7	1924.8	2377.2	4968.4	3383.4	3845.6	3141.5	3555.7	3373.1	7654.5	5152.4	6483.9	5382.5	4876.8	3122.3	3176.6	2996.8	4724.9	11722	7578	7089.5	9206	2382.1	7156	5828.3	6929.2	11704	9414	2585.3	2271.7	5002.3	8133.8	4303.7
MEDN0774	19(S)-HETE [19S-hydroxy-5Z,8Z,11Z,14Z-eicosatetraenoic acid]	Oxidized lipids	Oxidized lipids	319.227	320.235	[M-H]-	C20H32O3	5146.7	1657.9	3816.1	3874.8	3947.9	6838	1582.4	13178	11644	15908	2991.5	3559.8	2530.8	4824.6	5951.7	4023.9	5831.5	3039.2	8202.5	4257.4	6666.6	9221.7	9861.2	5126.8	8016.1	5511.3	12062	7151.2	7013.7	4802	8244.9	5430.6	8735.6	16165	7624.4
MEDN0775	20-HETE [20-hydroxy-5Z,8Z,11Z,14Z-eicosatetraenoic acid]	Oxidized lipids	Oxidized lipids	319.227	320.235	[M-H]-	C20H32O3	5146.7	1657.9	3816.1	3874.8	3947.9	6838	1582.4	13178	11644	15908	2991.5	3559.8	2530.8	4824.6	5951.7	4023.9	5831.5	3039.2	8202.5	4257.4	6666.6	9221.7	9861.2	5126.8	8016.1	5511.3	12062	7151.2	7013.7	4802	8244.9	5430.6	8735.6	16165	7624.4
MEDN0776	5(S),15(S)-DiHETE [5S,15S-dihydroxy-6E,8Z,10Z,13E-eicosatetraenoic acid]	Oxidized lipids	Oxidized lipids	335.222	336.23	[M-H]-	C20H32O4	7782.6	9052.6	8720.9	9514.3	7908.2	12611	11541	17188	17582	15313	14797	14256	11570	20260	15602	20551	14283	21928	27486	23872	10512	15214	15951	9943.3	12159	9503.6	15996	11319	12447	5130	14244	13067	25790	18976	15204
MEDN0777	5,6-DiHETrE [(±)5,6-dihydroxy-8Z,11Z,14Z-eicosatrienoic acid]	Oxidized lipids	Oxidized lipids	337.238	338.246	[M-H]-	C20H34O4	39076	19642	26289	30255	26176	47697	19475	99899	58810	52987	45101	28943	23177	21252	30342	42229	28185	18866	36987	25947	69910	94319	77437	58215	38404	43376	54994	99307	50842	23860	43490	38418	63149	86562	68892
MEDN0778	5,6-EET [(±)5,6-epoxy-8Z,11Z,14Z-eicosatrienoic acid]	Oxidized lipids	Oxidized lipids	319.227	320.235	[M-H]-	C20H32O3	2452.7	1403.3	2260.4	3116.2	2340.8	4149.7	2795.3	5552.4	5966.2	5213.8	3020.8	5428.5	3082.6	3418.9	2643	894.63	1485	1681.1	1524.6	788.9	5253.9	6519.5	5168	6019.1	2458.3	3177.7	3243.9	4737.3	4863.7	3472.8	897.72	1394.7	3318.3	3077.4	3429.6
MEDN0779	5-HETrE [5S-hydroxy-6E,8Z,11Z-eicosatrienoic acid]	Oxidized lipids	Oxidized lipids	321.243	322.251	[M-H]-	C20H34O3	7718.5	2505.1	8936.6	5319.7	3545	3249	1170.2	4179.4	2873.2	6116.2	1597.3	1903.9	3587.9	1979.9	903.99	3076.2	2108.2	3891	1486.8	5083.3	4268.8	5652.6	41086	3222.1	5237.5	5505.2	6358.3	14078	20206	1622.8	2098.1	2719.5	2559.1	4255.9	73058
MEDN0781	6 keto-PGF1α [6-oxo-9α,11α,15S-trihydroxy-prost-13E-en-1-oic acid]	Oxidized lipids	Oxidized lipids	369.228	370.236	[M-H]-	C20H34O6	461290	884020	648530	769940	584040	898940	1225300	1521600	1290000	1164900	1374900	1292600	790820	2015200	1770000	1847200	868060	1997100	3629600	1958800	1141200	1429200	1424100	1428700	1162600	805260	1321800	1170400	1248700	336310	1161200	799860	2350700	2426800	1218700
MEDN0782	8,9-EET [(±)8,9-epoxy-5Z,11Z,14Z-eicosatrienoic acid]	Oxidized lipids	Oxidized lipids	319.227	320.235	[M-H]-	C20H32O3	6765.2	4120	4671.8	6284.1	5246.9	42569	10193	108450	31831	17668	15858	22365	12739	16923	20056	67665	6619.9	83910	60826	128140	37849	24242	34062	42889	15065	13532	33436	61589	62395	8691.7	10499	8148.7	28943	83339	217260
MEDN0783	9,10-EpOME [(±)9,10-epoxy-12Z-octadecenoic acid]	Oxidized lipids	Oxidized lipids	295.227	296.235	[M-H]-	C18H32O3	49008	34234	55016	73073	48471	166360	81641	234180	161830	239430	160060	294870	138000	213270	129130	140130	67444	84450	55006	102090	606690	472000	198160	433850	108110	323540	122350	286840	356370	256740	96048	64056	94023	178450	170210
MEDN0784	9-oxoODE [9-oxo-10E,12Z-octadecadienoic acid]	Oxidized lipids	Oxidized lipids	293.212	294.219	[M-H]-	C18H30O3	23705	8829.3	13390	17414	11065	46226	22909	97486	60725	104740	36991	47811	39305	45717	64938	63362	79219	94051	29168	61069	53723	93620	73338	86224	39925	53286	104530	281540	85534	39546	35250	33589	36760	60188	90276
MEDN0785	LTB4 [5S,12R-dihydroxy-6Z,8E,10E,14Z-eicosatetraenoic acid]	Oxidized lipids	Oxidized lipids	335.222	336.23	[M-H]-	C20H32O4	3630.2	6969.9	3623	6039.7	2923.7	13598	7795.9	26667	17279	14682	6581.4	10182	5706.6	8642.8	15934	24725	4883.1	22874	22722	32014	12242	8468.2	38681	16289	15148	12743	20016	36381	46013	6319.3	6499.6	5123.9	14513	28539	78959
MEDN0790	PDX [10(S),17(S)-dihydroxy-4Z,7Z,11E,13Z,15E,19Z-docosahexaenoic acid]	Oxidized lipids	Oxidized lipids	359.222	360.23	[M-H]-	C22H32O4	9	4057.4	3967	4288.6	9	2274.8	2883	4798	4529.2	10814	1978.6	7644.8	4973.9	3146.1	10044	3263	9	9	1654	4307	5371.7	4246.8	8446.8	4809.5	2301.9	4444.4	4248.7	10799	18507	6226.3	2892.7	4550.8	4021	4284.9	14915
MEDN0791	PGD1 [9α,15S-dihydroxy-11-oxo-prost-13E-en-1-oic acid]	Oxidized lipids	Oxidized lipids	353.233	354.241	[M-H]-	C20H34O5	21946	9773.1	25499	19830	13598	3181.4	8619.9	3922.9	7035.5	7609.4	14517	16655	11527	57136	32590	68676	39101	48229	41552	48685	12453	6371.3	25811	16374	23188	20437	9158.1	21790	31502	9679.9	21672	48487	55130	57768	28266
MEDN0792	PGE1 [9-oxo-11α,15S-dihydroxy-prost-13E-en-1-oic acid]	Oxidized lipids	Oxidized lipids	353.233	354.241	[M-H]-	C20H34O5	21946	9773.1	25499	19830	13598	3181.4	8619.9	3922.9	7035.5	7609.4	14517	16655	11527	57136	32590	68676	39101	48229	41552	48685	12453	6371.3	25811	16374	23188	20437	9158.1	21790	31502	9679.9	21672	48487	55130	57768	28266
MEDN0793	Prostaglandin E2	Hormones and hormone related compunds	Hormones and hormone related compunds	351.217	352.225	[M-H]-	C20H32O5	241870	138280	272810	210570	196920	128080	225830	249540	188200	277110	208820	253140	169170	399050	402050	616470	448110	523970	769780	530090	230210	244370	385830	263040	310410	270640	312620	342130	440720	115010	293690	370640	515480	390930	496110
MEDN0794	PGF1α [9α,11α,15S-trihydroxy-prost-13E-en-1-oic acid]	Oxidized lipids	Oxidized lipids	355.248	356.256	[M-H]-	C20H36O5	81563	67106	79220	104420	80305	26808	68860	35504	47089	30960	93423	90348	80127	175310	96896	196790	120420	141390	147370	184600	38622	42470	70405	59988	57455	55841	22479	44660	75955	76167	119820	148520	185740	126010	42732
MEDN0795	PGF2α [9α,11α,15S-trihydroxy-prosta-5Z,13E-dien-1-oic acid]	Oxidized lipids	Oxidized lipids	353.233	354.241	[M-H]-	C20H34O5	766590	641770	682210	859590	833950	432360	1015300	692250	676990	468280	910270	863540	723080	1171000	877690	1715600	1000400	1341500	2163800	1457000	410560	519770	698030	624380	577700	442370	275360	451910	629170	563880	859400	1250100	1822000	867310	350050
MEDN0796	PGF3α [9α,11α,15S-trihydroxy-prosta-5Z,13E,17Z-trien-1-oic acid]	Oxidized lipids	Oxidized lipids	351.217	352.225	[M-H]-	C20H32O5	5838.7	15015	6607.7	14092	12053	6951.6	12891	11114	7464.7	6409.6	14857	16822	16156	18332	13373	22668	8489.6	27610	19655	15832	13615	11205	12086	13941	7451.8	16249	4039.5	16292	21279	19101	13051	13853	17703	12129	10461
MEDN0797	PGJ2 [11-oxo-15S-hydroxy-prosta-5Z,9,13E-trien-1-oic acid]	Oxidized lipids	Oxidized lipids	333.207	334.214	[M-H]-	C20H30O4	45151	24549	32792	35030	36229	12209	36373	21605	18418	14482	32308	31769	29093	42319	49623	60472	38602	55191	79453	59898	26246	11475	45448	26267	50194	15788	17122	20960	32275	14463	29624	36266	48076	46973	34639
MEDN0802	RvD5 [7S,17S-dihydroxy-4Z,8E,10Z,13Z,15E,19Z-docosahexaenoic acid]	Oxidized lipids	Oxidized lipids	359.222	360.23	[M-H]-	C22H32O4	9	4057.4	3967	4288.6	9	2274.8	2883	4798	4529.2	10814	1978.6	7644.8	4973.9	3146.1	10044	3263	9	9	1654	4307	5371.7	4246.8	8446.8	4809.5	2301.9	4444.4	4248.7	10799	18507	6226.3	2892.7	4550.8	4021	4284.9	14915
MEDN0804	TxB3 [9α,11,15S-trihydroxythromba-5Z,13E,17Z-trien-1-oic acid]	Oxidized lipids	Oxidized lipids	367.212	368.22	[M-H]-	C20H32O6	4212	11358	8857.2	10471	8265	4971.2	9881.7	7032.7	5680.9	6441.2	14577	18299	13635	19038	13601	25388	7486.6	59126	32214	36483	20144	11711	14812	11125	8266.9	12401	4969.3	16843	24541	9465.4	16125	9956.5	22894	25364	22631
MEDN0807	Myristic acid	FA	FFA	227.201	228.37	[M-H]-	C14H28O2	3159.2	3180.6	4855.6	4988.7	2728.5	4638.2	1845.9	4551.4	3727.7	5983.4	2256.3	2808.9	2534.4	1735.3	2182.1	1459	1375	2650.5	1301.4	3093	4707.5	7397	4792.2	5332.4	3917.6	5885.7	4326	4343.8	4795.2	5222.7	3422.2	2905.7	1459.1	2492.8	4472.9
MEDN0808	Myoinositol	Carboxylic acids and derivatives	Sugar alcohols	179.056	180.16	[M-H]-	C6H12O6	103740	82562	95965	95579	86799	64877	48727	93286	65003	67083	50648	104560	75496	92759	72393	145520	137030	104260	84908	103050	108780	101390	88300	81679	55469	107490	116410	130920	75276	69614	88446	61717	87043	122840	151200
MEDN0816	4-Hydroxyhippurate	Amino acid and Its metabolomics	Amino acid derivatives	194.045	195.053	[M-H]-	C9H9NO4	5637.1	6553.2	2428.8	4128.5	10328	2993.3	9944.1	3739.8	6737.4	4698.5	7886.2	4305.6	5619	2993.4	5431.8	6729.4	5061.8	6377.9	5630.6	6755.2	2243.2	5245.8	3928.1	4129.6	5062	2816.9	4697.1	4314.1	5441.3	3756.4	2058.6	7702.4	6371.2	9	2255.1
MEDN0818	N-acetyl-beta-alanine	Amino acid and Its metabolomics	Amino acid derivatives	130.05	131.058	[M-H]-	C5H9NO3	872760	1741300	1170100	1286400	1365800	1177000	1699300	849070	1107100	1014800	1374600	1100300	1143300	1550700	1045300	1299500	1516000	2063200	2201200	2273800	1379500	1336200	1310200	1616300	1252800	1618800	984600	1210200	2130900	1542900	1870100	1797900	1636500	1675300	1142300
MEDN0820	3-Hydroxyglutaric acid	Organic acid And Its derivatives	Organicacid and Its derivatives	147.029	148.037	[M-H]-	C5H8O5	78359	51916	85070	140000	106740	80820	89412	67432	39638	69681	99256	81473	107270	38981	75448	97200	58340	158390	118810	89149	47272	64713	38032	63927	34329	98031	48772	78983	103830	65417	86699	81430	85748	74102	39104
MEDN0822	Cysteine glutathione disulfide	Amino acid and Its metabolomics	Small Peptide	425.08	426.088	[M-H]-	C13H22N4O8S2	3581000	8071600	5443800	4570400	4732800	6876600	7258700	7081400	10172000	8740300	7285100	7204800	6494600	8314900	4727800	10811000	14352000	16808000	12315000	9349700	9944700	6799100	6567600	9165600	5768700	1009700	9387100	6467100	13918000	3148900	14319000	5671500	7123200	10922000	23990000
MEDN0824	7-ketodeoxycholic acid	Hormones and hormone related compunds	Hormones and hormone related compunds	405.264	406.272	[M-H]-	C24H38O5	25033	4213.1	10447	16078	42718	83317	35527	98986	17624	81978	24711	14805	10118	27191	135960	7297.7	5180.9	4232.1	7228.4	5648.1	15567	17881	505440	313480	78503	178080	212800	446480	47478	50777	9751	15777	31237	4521.6	147140
MEDN0825	13-methylmyristic acid	FA	FFA	241.217	242.225	[M-H]-	C15H30O2	7215.6	7633.4	9968.6	8609.8	9000.1	14400	10690	17081	12154	13367	9414.6	13009	8159.8	7912.9	7239.7	12629	12917	9936.2	7824.7	8828.9	18129	13709	13872	11216	7673.1	8689.3	11921	12377	15587	9312.3	11180	10699	19378	16904	16996
MEDN0827	N-acetylornithine	Organic acid And Its derivatives	Organicacid and Its derivatives	173.093	174.1	[M-H]-	C7H14N2O3	24906	33810	23082	28915	47281	58143	38012	62855	58763	49047	19621	43050	32944	166710	76099	16508	31430	18314	27421	28901	104710	73183	37712	71949	57934	47724	91203	50238	79228	53601	19086	26663	36333	22640	25284
MEDN0832	D-Glucosamine 6-Phosphate	Carboxylic acids and derivatives	Phosphate sugars	258.038	259.151	[M-H]-	C6H14NO8P	244210	174880	233820	191910	127450	2083000	385560	2266600	4776800	4140600	435630	445120	248440	4777600	823050	287400	398090	555190	984850	1229100	9998700	9483600	9323600	13081000	8557700	2952100	7369100	5996300	1487400	5077300	699020	639780	496140	3054900	615190
MEDN0844	Stachyose	Carboxylic acids and derivatives	Sugars	665.214	666.222	[M-H]-	C24H42O21	409110	131910	146300	151800	400160	16106	190510	2146.1	8132	3217.5	46151	11588	24495	4464.5	94341	18335	16727	6576.3	11439	101230	5334.9	3863.8	4759.5	1137	2699.7	2707.2	579.09	4201.6	22586	7413.4	16211	78934	60933	4268.2	4671.2
MEDN0854	Mono-Methyl Glutarate	Organic acid And Its derivatives	Organicacid and Its derivatives	145.05	146.058	[M-H]-	C6H10O4	9077.4	9221.8	7453.9	8192.3	4595.5	40153	8853.5	47946	52321	47810	12428	12022	6448.4	54000	35477	14669	15328	11015	24358	18763	23196	62048	76428	58283	45976	18740	32286	34433	21787	38460	27925	25468	24783	54024	16663
MEDN0855	Geranyl Pyrophosphate	Organic acid And Its derivatives	Phosphoric acids	313.061	314.068	[M-H]-	C10H20O7P2	104650	89648	94703	106460	43556	99160	69241	151890	125490	241010	107180	111840	105320	108510	62143	140340	129630	122380	73312	142750	217930	178830	108990	153210	93816	194330	169780	204110	156570	174860	182580	139150	156040	198840	209770
MEDN1005	Phosphoenolpyruvate	Organic acid And Its derivatives	Phosphoric acids	166.975	167.982	[M-H]-	C3H5O6P	557700	563350	477940	566010	529390	578090	411330	881940	482730	609810	799440	810940	862910	620700	793310	907700	617550	1176600	1310300	1167300	600460	465760	310610	407720	214580	427030	474630	704350	588580	482860	671270	580070	772040	1176400	596800
MEDN1006	Uric acid	Organic acid And Its derivatives	Organicacid and Its derivatives	167.021	168.028	[M-H]-	C5H4N4O3	418000	410980	395980	425330	420920	399180	410390	418310	520910	833210	426250	344810	394750	507070	384620	24824	594940	712830	887740	967280	703380	594550	464190	519840	483200	410970	578860	508530	281630	575220	644710	460830	288210	887450	429080
MEDN1011	D-Mannitol	Carboxylic acids and derivatives	Sugar alcohols	181.071	182.079	[M-H]-	C6H14O6	4421.4	14899	11102	15029	3397.5	9399.2	10402	2277.5	8198.5	2210.5	13604	4978.8	11899	5025	7300.3	5339.3	8976.5	9	7575.3	3863.4	9	5919.2	2746.9	4288.9	2706.7	4857.3	5146	3326.2	3819.5	7343.8	6761.1	11853	12213	557.94	2056.2
MEDN1021	4-Acetamidobutyric Acid	Organic acid And Its derivatives	Organicacid and Its derivatives	144.066	145.074	[M-H]-	C6H11NO3	51571	43125	38165	66278	53317	112560	66325	151070	229290	177850	60426	85111	73844	181670	134320	57272	88117	145310	111280	122070	448750	401320	326300	252480	666780	138050	297040	231290	306620	159780	68484	51366	46553	138830	103560
MEDN1024	D-piperidine acid	Heterocyclic compounds	Heterocyclic compounds	128.071	129.079	[M-H]-	C6H11NO2	157300	115610	126120	142810	143570	169560	118560	214280	252700	277260	174350	182390	110920	179650	147280	228610	229790	199930	194620	198930	269520	282470	316950	308410	354460	148920	291860	183520	242280	137520	244610	219810	296730	297580	388060
MEDN1029	Glycyl-L-phenylalanine	Amino acid and Its metabolomics	Amino acid derivatives	221.093	222.1	[M-H]-	C11H14N2O3	24113	47664	32142	33595	30973	12236	24600	4721.5	6667.1	11608	18277	18130	22648	23263	14247	12724	23234	11693	21946	14335	12640	16318	5297.7	17369	3547.8	16277	5293.1	7930.4	17738	35379	22806	42206	19166	13412	6437.8
MEDN1035	13(R)-HODE	Oxidized lipids	Oxidized lipids	295.2	296.235	[M-H]-	C18H32O3	1444700	2705300	1585800	1960700	1203700	3406600	2753800	4116200	3758300	6907600	3228700	3135300	1969400	3935000	3076700	4715400	3516300	9972300	5471100	9641200	4923100	4653600	3075500	3961300	3016100	4191200	6383100	4954800	4583100	3234000	5188700	2764200	2463700	3618000	5596900
MEDN1039	Indole-4-carboxaldehyde	Heterocyclic compounds	Indole and Its derivatives	144.045	145.053	[M-H]-	C9H7NO	26352	5711.3	20925	8742.1	20919	14722	7244.3	22447	19150	31356	11916	25672	10564	21793	36950	50820	37302	20613	27090	9035.1	26134	27414	12872	12938	12068	6313.6	25732	16810	21366	14163	10233	14350	27820	38188	19789
MEDN1041	9(S)-HpOTrE	Oxidized lipids	Oxidized lipids	309.207	310.214	[M-H]-	C18H30O4	35389	10832	96568	54194	18175	160820	39127	316760	253070	361750	43454	51286	44109	53456	57230	60434	55771	48018	58566	64553	166000	312090	538510	233950	367480	97607	419450	279160	106840	96601	93984	66943	67011	154740	170650
MEDN1045	2-Amino-4,6-pteridinediol	Nucleotide And Its metabolomics	Nucleotide and Its metabolomics	178.038	179.044	[M-H]-	C6H5N5O2	287740	626700	544220	556190	342970	175690	341260	143130	173050	229200	350220	311900	355940	222410	156780	198670	307060	186150	238960	116400	141680	160160	96186	179130	92813	141580	143480	117190	178160	259950	245210	351800	387140	316250	103480
MEDN1052	(S) -2-Hydroxyglutaric acid	Organic acid And Its derivatives	Organicacid and Its derivatives	147.029	148.037	[M-H]-	C5H8O5	233300	230640	283500	484690	414090	367500	346470	360030	350340	374560	376510	328630	450910	273160	309950	410190	258530	721640	436250	366570	195360	485640	301590	276180	155750	253660	447000	353720	320970	284140	457850	428790	543580	423420	276190
MEDN1054	Tetranor-12(R) -HETE	Oxidized lipids	Oxidized lipids	265.18	266.188	[M-H]-	C16H26O3	879720	1324400	1390800	2221200	680640	1768700	1071200	1831200	1598600	2469200	1287000	1195700	1456300	1452400	864540	1753900	1078600	920410	1286800	559720	2134600	1373900	2646100	1302500	1065500	1573100	1498600	1025700	1770300	921320	1405600	1171000	1858500	1852700	2148700
MEDN1055	D-Calcium Pantothenate	CoEnzyme and vitamins	CoEnzyme and vitamins	437.214	438.221	[M-H]-	C18H34N2O10	2209400	2017400	2222300	3092400	3340800	3343000	3173700	4576400	2851700	2779200	5070600	5497300	4979300	3399000	4132300	5175200	4126100	1820200	4519400	2766100	2991700	3307100	3649800	3849900	2460800	3953000	2160800	4078500	5980500	3404700	4054200	3557600	6604800	4701200	3435700
MEDN1060	L-Isoisoleucine	Amino acid and Its metabolomics	Amino acids	130.087	131.095	[M-H]-	C6H13NO2	22146000	29250000	24218000	27938000	28107000	21887000	29882000	26434000	24634000	26218000	23631000	28640000	25493000	32335000	21998000	29860000	35756000	27262000	31831000	33899000	24307000	27067000	22094000	29431000	25900000	21854000	20366000	19381000	27715000	25879000	32632000	30293000	31663000	32365000	15074000
MEDN1061	Glycine deoxycholic acid	Bile acids	Bile acids	448.306	449.314	[M-H]-	C26H43NO5	1400.1	9	923.38	1478.7	2505.5	2800.1	5290.7	3076.5	2054.2	3728.7	2231.7	2096.5	1404.7	2788.1	2898.1	1458.2	2509.4	9523	7216.6	7461.3	5233.9	5885.4	6793.4	16684	8633.8	10287	4283.8	6923.8	2664.6	3615	4473.8	2178.5	2471.3	1947.8	2032.8
MEDN1069	9,12-octadecadienoic acid	FA	FFA	275.201	276.209	[M-H]-	C18H28O2	1027500	1764800	1750700	2448100	1359600	4904100	2551800	8242800	7104300	9993200	2880500	3222900	2548600	1796400	1354800	2909500	1635000	5211100	745600	3338800	8273000	10826000	2154700	5431300	2124700	5979900	5133500	5149800	6176100	5162100	3579300	3544500	2784000	5172700	5500100
MEDN1075	13-HpODE	Oxidized lipids	Oxidized lipids	311.222	312.23	[M-H]-	C18H32O4	186860	50683	357100	223100	58165	203260	111470	268920	268730	401870	77865	92646	83106	162480	193010	98108	102600	50378	94244	100310	322720	450830	546640	388520	407290	149780	318400	268510	152400	196300	151440	224230	150450	257490	145950
MEDN1076	N6-isopentene adenine	Nucleotide And Its metabolomics	Nucleotide and Its metabolomics	202.109	203.117	[M-H]-	C10H13N5	12893	2362.9	10430	4794.5	4641.1	14579	7007.6	42087	17352	8471.8	6353.2	14562	8744.6	9776.8	11235	37774	4864.2	6685.9	6935.6	8425.1	12064	20243	12058	14670	9343.7	8272.9	8693.8	6653.2	7083.1	2674.5	6012	3428.8	18357	12097	12725
MEDN1077	Alpha-Mercholic Acid	Bile acids	Bile acids	407.28	408.288	[M-H]-	C24H40O5	83811000	27956000	109500000	97348000	66476000	106610000	126210000	122590000	125820000	142990000	88633000	95864000	106200000	111830000	105240000	128710000	146870000	124270000	131450000	99143000	112980000	131260000	78703000	103100000	78292000	137980000	122750000	126680000	107230000	129960000	126460000	130180000	126070000	80117000	121520000
MEDN1078	Cis-9,10-epoxystearic acid	FA	FFA	297.243	298.251	[M-H]-	C18H34O3	198480	177070	243540	187230	157970	237890	133580	359620	274400	526740	191830	228840	151560	212480	206890	226730	128180	268700	123400	200170	453310	499550	298590	442150	243000	326890	235060	379840	342550	246390	125140	150410	178110	338260	388090
MEDN1079	(4E,7E,10Z,13E,16E,19E) -docosa-4,7,10,13,16,19-hexanoic acid	Oxidized lipids	Oxidized lipids	327.232	328.24	[M-H]-	C22H32O2	36974000	37455000	42990000	40577000	31520000	52199000	37692000	53688000	46274000	57887000	38741000	43647000	45029000	44306000	36572000	48957000	53026000	45534000	47025000	53446000	65021000	66031000	49850000	53085000	38500000	62876000	51202000	67775000	69357000	57867000	63023000	61509000	60520000	77215000	72450000
MEDN1081	12,13-DiHOME	Oxidized lipids	Oxidized lipids	313.238	314.246	[M-H]-	C18H34O4	713960	276620	545820	526010	452000	1616100	497180	3247800	2218100	2348700	1166600	614350	509560	675520	735820	921080	811770	563610	718250	576640	1687300	3178800	1454700	1869500	1117500	1433700	2205500	1734900	973770	727120	834200	950730	1309500	1780900	1289900
MEDN1087	UDP-D-galactose	Carboxylic acids and derivatives	Sugars	565.048	566.055	[M-H]-	C15H24N2O17P2	2032400	7057400	1015400	5274900	4891800	4694200	3706400	845270	1957400	3805500	405030	546800	1295300	1047000	357190	1391400	2040800	1754600	2247500	3913600	2361200	2331100	2511200	2595000	2894500	2802600	3190800	2265000	894190	3359000	3831500	6812300	2794000	1044700	3550100
MEDN1092	4-acetoxyphenol	Benzene and substituted derivatives	Phenolics	151.026	152.047	[M-H]-	C8H8O3	41447000	39665000	45270000	47812000	44758000	37551000	48738000	30620000	39600000	53917000	39747000	39333000	42604000	51066000	27695000	24930	38583000	10609000	31766000	47746000	45260000	36577000	40204000	38805000	35360000	44371000	40178000	31668000	23566000	46666000	53705000	49288000	26383000	47724000	30638000
MEDN1098	2-ethyl-2-hydroxybutyric acid	Organic acid And Its derivatives	Organicacid and Its derivatives	131.071	132.079	[M-H]-	C6H12O3	57586	108380	155560	159860	62751	253720	88475	221170	228930	205330	77276	80011	91422	94669	56461	62357	80952	32303	47229	62764	90861	167010	198260	330740	168920	178760	286910	222110	64072	99927	113900	133520	125070	139830	138450
MEDN1104	7-ketolithocholic acid	Bile acids	Bile acids	389.269	390.277	[M-H]-	C24H38O4	368700	259770	352750	420500	595860	242100	757210	646120	218770	277590	220430	320890	215720	758130	285810	163390	105970	147520	126010	56887	1586800	714870	900760	1490500	1423400	2080500	258750	816550	194030	353760	139880	341560	320330	302830	9
MEDN1108	1,6-anhydro-β-D-glucose	Carboxylic acids and derivatives	Sugars	161.045	162.053	[M-H]-	C6H10O5	294240	334440	294200	317900	449680	94872	375520	58228	89090	43427	271430	128510	173930	96041	252180	141110	110410	90584	122760	219100	86602	69762	55672	96179	74914	61226	41277	48140	150280	95388	144790	300550	246860	48581	27220
MEDN1110	1,11-undecylic acid	Organic acid And Its derivatives	Organicacid and Its derivatives	243.2	244.167	[M-H]-	C13H24O4	337700	228980	416920	357300	315920	325940	288480	463810	437380	508030	290260	277450	360340	416240	285750	304190	354720	308340	364170	251800	421980	507940	692700	654610	546620	424660	464570	498590	422670	383470	367160	378250	602340	396520	396780
MEDN1112	16-Hydroxyhexadecanoic acid	FA	FFA	271.227	272.235	[M-H]-	C16H32O3	69083	52307	110900	90645	81692	129540	43191	253340	186890	337320	44791	50674	40392	58749	62538	65214	80147	60155	39628	42754	173850	388100	257060	348830	252890	130530	133950	233250	130900	79725	67510	66763	70829	110100	150220
MEDN1113	12-ketolithocholic acid	Bile acids	Bile acids	389.269	390.277	[M-H]-	C24H38O4	368700	259770	352750	420500	595860	242100	757210	646120	218770	277590	220430	320890	215720	758130	285810	163390	105970	147520	126010	56887	1586800	714870	900760	1490500	1423400	2080500	258750	816550	194030	353760	139880	341560	320330	302830	9
MEDN1114	L-arabinonic acid-1,4-lactone	Carboxylic acids and derivatives	Sugar acids	147.029	148.037	[M-H]-	C5H8O5	78359	51916	85070	140000	106740	80820	89412	67432	39638	69681	99256	81473	107270	38981	75448	97200	58340	158390	118810	89149	47272	64713	38032	63927	34329	98031	48772	78983	103830	65417	86699	81430	85748	74102	39104
MEDN1121	23-deoxydeoxycholic acid	Bile acids	Bile acids	377.269	378.277	[M-H]-	C23H38O4	18473	5470.8	10446	8208.5	15160	32552	38163	37931	27949	22328	31095	17484	18027	26716	139810	12314	27004	24242	9795.7	5028.7	24194	32131	62176	50615	45880	81540	46994	63205	64611	59786	49293	66681	34227	31688	12807
MEDN1126	Gamma-Mercholic Acid	Bile acids	Bile acids	407.28	408.288	[M-H]-	C24H40O5	25285000	6364600	34826000	34115000	18346000	101830000	47707000	111440000	105790000	105060000	34391000	35203000	43593000	44044000	52020000	61290000	56895000	16615000	30730000	11538000	34778000	110520000	40447000	56200000	31593000	38387000	84440000	62015000	22726000	31542000	60646000	43956000	62668000	8001100	33868000
MEDN1129	Erythrose	Carboxylic acids and derivatives	Sugars	119.034	120.042	[M-H]-	C4H8O4	8303.2	37748	17129	32553	15264	121110	42721	205550	81300	14757	34397	129190	108970	21492	38698	6457.8	6148.6	9840.2	7963.1	18566	22626	33071	84281	194400	25793	317760	63529	40374	25087	75933	15927	29503	106550	24157	18108
MEDN1139	DL-2-hydroxystearic acid	FA	FFA	299.259	300.266	[M-H]-	C18H36O3	143570	50159	135370	119450	74126	72390	58885	164180	100360	95607	64689	107610	120280	117400	45397	91718	82986	62167	27945	68588	56338	119960	134370	107700	112790	119130	144400	178920	209200	120820	71461	98474	110060	133710	212800
MEDN1141	Orthocholic acid	Bile acids	Bile acids	389.269	390.277	[M-H]-	C24H38O4	149270	185900	340050	437220	581750	9	844530	638360	9	9	175750	270920	9	719030	278030	9	9	9	9	9	1488400	638670	845390	1251500	1343400	1887800	241460	743020	427900	343840	9	9	289840	285710	9
MEDN1144	9(S)-HODE	Oxidized lipids	Oxidized lipids	295.2	296.235	[M-H]-	C18H32O3	9	10766	9	9	9	14391	9	31174	15899	20170	35629	29049	20170	12654	18250	38071	16260	22403	11183	22723	17717	21838	11979	29330	19634	19453	9907	32283	30268	11801	14776	9263	22488	35181	10853
MEDN1145	P-chlorophenylalanine	Benzene and substituted derivatives	Phenolic acids	198.032	199.04	[M-H]-	C9H10ClNO2	2610100	2827800	2566700	2785100	2494100	2848600	3057900	3042200	3198100	2972800	2456700	2273200	2432300	2830500	2720600	3080100	3261400	3146700	3391400	3184700	3242700	3164200	3189500	3065000	3549800	3467800	3389900	3428200	3540600	3170900	3186500	3120400	3182600	3129700	3280600
MEDN1148	2-hydroxyhexadecanoic acid	FA	FFA	271.227	272.235	[M-H]-	C16H32O3	780970	532110	794860	613450	594120	641550	560210	893080	682220	796810	753740	716540	702080	694720	615740	725990	627150	378200	387950	458170	628530	818360	874590	841200	859080	693920	714430	1344100	1021800	669670	604900	865890	917380	744130	1288600
MEDN1151	20-Carboxyarachidonic acid	Oxidized lipids	Oxidized lipids	333.207	334.214	[M-H]-	C20H30O4	2021.8	2057.7	4468.7	2319	9	4619.9	2692.1	8160.3	8692.4	11615	2715.7	1675.7	9	2675.8	3045.8	4365.7	3815.9	9	9	9	3626.2	9728.3	12732	5184.9	9747.8	4438.2	9792.2	7671.8	4890.3	3464.6	5608	2618.9	3746.2	7851.1	6502.2
MEDN1156	8,11-icosadienoic acid	FA	FFA	303.2	304.24	[M-H]-	C20H32O2	899530	665400	961650	863910	639950	1011100	749850	992150	936120	1036800	612630	851900	722600	645720	656220	877790	919820	502550	813350	817790	807320	1046900	958570	1038200	770730	813310	843830	1060900	985640	903560	956170	987760	1244700	1208900	1082400
MEDN1159	cis-1-Pentadecenoic Acid(C15: 1)	FA	FFA	239.201	240.209	[M-H]-	C15H28O2	194450	234850	200260	157970	143290	173910	129040	154190	128890	121740	134880	151920	86776	133700	114340	136710	117130	129380	175670	138540	93306	126060	84821	73649	95831	117080	128560	137990	111210	114150	130120	122750	110430	115570	85739
MEDN1167	4-Hydroxybenzoic Acid	Benzene and substituted derivatives	Phenolic acids	137.024	138.032	[M-H]-	C7H6O3	536530	410490	392240	467110	564810	526200	564190	778120	644530	585680	517790	646100	562320	590810	587670	706190	486730	529400	647200	558170	696610	634870	754790	647940	673880	653680	623450	863130	1244900	600040	484570	548280	806100	651550	886450
MEDN1221	D-Mannose 6-phosphate	Carboxylic acids and derivatives	Phosphate sugars	259.022	260.03	[M-H]-	C6H13O9P	10280000	10613000	12958000	10418000	14974000	8321400	13834000	3782800	4154800	5612000	6945600	4427800	8422900	4531900	5480700	5438900	7911700	6663400	8652800	6349100	6160900	5453700	6091000	5977300	4008000	4155700	5356300	4611800	7841200	6442600	11139000	14347000	9690100	4140900	4806200
MEDN1226	2-amino-4-oxovaleric acid	Organic acid And Its derivatives	Organicacid and Its derivatives	130.05	131.058	[M-H]-	C5H9NO3	872760	1741300	1170100	1286400	1365800	1177000	1699300	849070	1107100	1014800	1374600	1100300	1143300	1550700	1045300	1299500	1516000	2063200	2201200	2273800	1379500	1336200	1310200	1616300	1252800	1618800	984600	1210200	2130900	1542900	1870100	1797900	1636500	1675300	1142300
MEDN1235	L-2-amino-6-oximelic acid	Organic acid And Its derivatives	Organicacid and Its derivatives	188.057	189.064	[M-H]-	C7H11NO5	3044900	2167900	2175900	3069300	2396200	6020900	3442300	7555800	13554000	9646000	3322000	4533400	3087400	9996500	6082400	3077400	4931400	8441800	5391900	7389200	18010000	19149000	14579000	10478000	26515000	6179400	16519000	9236700	13074000	6729400	3711200	2702700	2562200	5673000	4748500
MEDN1236	Cyclic ADP ribose	Nucleotide And Its metabolomics	Nucleotide and Its metabolomics	540.1	541.061	[M-H]-	C15H21N5O13P2	258550	211010	227390	263390	212720	274760	220010	281900	243110	342110	243630	285070	254550	303060	222150	199820	210580	143340	253090	159360	239610	272010	364340	368750	395190	236120	273600	335750	231050	300510	271690	166210	194960	237350	235260
MEDN1246	3-(pyrazol-1-yl) -L-alanine	Amino acid and Its metabolomics	Amino acid derivatives	154.062	155.069	[M-H]-	C6H9N3O2	2676300	2583200	2430700	2580300	2934300	1746600	3045000	998960	2097100	1765900	2624800	2059300	1990900	3280100	2040800	1724400	3969000	2641700	2731400	3473800	2209100	1867600	1178300	2089600	1356600	2248500	1499100	1217400	1858100	3057600	3762300	4220700	3601000	3050600	1072200
MEDN1253	PI 16:2	GP	PI	567.257	568.265	[M-H]-	C25H45O12P	9	6815.7	15616	16419	17594	37104	22420	33851	17537	22144	13953	23978	9	12142	18480	12050	23532	19325	22535	19838	16078	16646	18825	20069	18230	16552	25008	15929	11261	13441	13669	16054	13109	16456	18305
MEDN1265	PysoPE 22:4	GP	LPE	528.31	529.302	[M-H]-	C27H48NO7P	1658700	920270	1620000	1501300	1341400	1878200	1360700	2858100	1889000	2463400	1550000	2155300	1550700	1711400	1417900	3467400	2432800	2261300	1270300	3082900	1492200	2600900	2726500	2418100	1603800	2670500	3005500	3142100	2994800	1952500	2093400	2621500	3543500	4174200	4874300
MEDN1270	PysoPE 22:6	GP	LPE	524.279	525.285	[M-H]-	C27H44NO7P	42237000	36122000	49145000	57065000	38897000	60351000	50610000	75007000	64522000	61262000	51527000	65181000	61788000	60909000	44849000	86906000	70400000	73762000	67765000	83939000	55653000	59265000	72511000	68097000	49171000	65065000	57579000	74440000	88545000	71420000	71212000	80693000	89153000	96331000	78812000
MEDN1272	PysoPE 20:2	GP	LPE	504.311	505.296	[M-H]-	C25H48NO7P	1740600	1324600	1920200	1202300	719010	5519700	2400300	6540400	5385300	5366300	3437700	3861200	2061000	4343400	1723400	3306100	3616700	1889400	1736200	3041200	3152400	9144900	4028800	3998200	2601000	3785700	5165100	2858200	2703000	3648200	3306900	4762200	7497100	5804000	3109600
MEDN1274	PysoPE 20:3	GP	LPE	502.295	503.296	[M-H]-	C25H46NO7P	12664000	8614500	14407000	13463000	8796800	8812700	5259800	10780000	9476000	7174000	9214100	13228000	11558000	15564000	6333100	14472000	11244000	4605200	3370300	5819300	6699300	15271000	13276000	8984700	6827600	9073300	9141500	9567400	10880000	9981200	8710100	17224000	24470000	15962000	10409000
MEDN1278	PysoPE 20:5	GP	LPE	498.263	499.27	[M-H]-	C25H42NO7P	3979700	4610600	5529800	7032500	4836600	6824900	3137900	10170000	6382000	3785300	6213100	8239500	8863000	7594300	4744300	7972800	4010700	2977000	2222900	2554200	4016700	8442000	7618800	5349500	3523600	7476000	7000500	8222100	7783300	8432800	5868900	8278300	10570000	7055900	7041800
MEDN1282	PysoPE 18:2	GP	LPE	476.279	477.286	[M-H]-	C23H44NO7P	55036000	39532000	51688000	56002000	46644000	88325000	65543000	99238000	100980000	98168000	50217000	53081000	47703000	68126000	49732000	61825000	59299000	37585000	45817000	39863000	79742000	112550000	94199000	86041000	80489000	64189000	94919000	78991000	67680000	68242000	52714000	68850000	74740000	73352000	66401000
MEDN1284	PysoPE 18:3	GP	LPE	474.262	475.27	[M-H]-	C23H42NO7P	2601800	1588400	2050700	2336600	2238800	4538400	1871600	7852000	6080500	4522200	2332100	3091000	2543800	3029400	2062000	2944300	1423300	852810	1026200	1033800	2419700	8345500	3215800	3635800	2371400	2495200	5019000	3235600	2976000	2755300	1478200	3618800	4798400	3218700	2500600
MEDN1287	PysoPE 16:1	GP	LPE	450.264	451.286	[M-H]-	C21H42NO7P	45470000	46761000	66068000	53658000	35594000	62129000	20868000	78208000	63435000	56219000	32445000	47359000	36106000	23011000	13492000	38314000	22635000	7106600	6501200	9745800	27652000	85948000	47390000	49080000	33212000	32406000	62687000	39162000	41304000	33885000	14868000	27668000	44963000	25480000	31105000
MEDN1288	Glycine linoleate	GL	DG	336.254	337.262	[M-H]-	C20H35NO3	1543600	1003600	1093500	1454500	1087400	4057100	1502200	6721500	4226600	4503300	2512000	4464400	3027800	3705400	3705900	7404900	3469900	3357800	2311800	2110400	3062700	4905900	3856700	4593000	2304500	2748000	5076800	3875300	3941500	2448400	3562100	3365700	5537400	7153600	3968300
MEDN1299	1-Aminocyclohexanoic acid	Organic acid And Its derivatives	Organicacid and Its derivatives	142.087	143.095	[M-H]-	C7H13NO2	26369	45499	35634	42006	38422	24726	50977	19430	25906	30687	36024	32329	29720	42578	36742	57107	72856	50767	61269	47636	20021	17793	9081.8	24908	8351	29308	16118	13810	26985	35794	69445	59485	47025	46581	13811
MEDN1303	Mannose 1-phosphate	Carboxylic acids and derivatives	Phosphate sugars	259	260.03	[M-H]-	C6H13O9P	1255000	1330400	959990	1381800	1600600	793480	1173000	574980	704470	743460	917880	643660	892180	565140	495620	1026200	773280	1036200	1216600	1116800	709180	713800	711050	800190	510360	704280	611130	523140	1030600	863560	1441600	1269000	913170	608610	609330
MEDN1312	2-hydroxyphenylacetic acid	Organic acid And Its derivatives	Organicacid and Its derivatives	151	152.047	[M-H]-	C8H8O3	1694900	239800	1095700	809530	926460	683630	357020	1321900	730250	677520	931090	1730600	954100	376850	2019000	3353100	357760	143880	499780	81747	1155100	771130	870920	1687200	297280	225770	172040	697350	914920	228130	424150	497840	760720	764650	316550
MEDN1314	Mucic Acid	Carboxylic acids and derivatives	Sugar acids	209	210.038	[M-H]-	C6H10O8	20610	35063	39105	20139	34047	27343	34419	42896	27350	25771	25314	29092	35821	50245	27859	42856	36615	48578	47744	32378	45647	21098	26845	33628	27283	32256	37990	37695	30575	34197	65119	43516	39091	68122	38799
MEDN1317	3,3-Dimethylglutaric acid	Organic acid And Its derivatives	Organicacid and Its derivatives	159	160.17	[M-H]-	C7H12O4	9	9	14903	9	9	24079	15506	35242	45263	30852	17389	19895	25189	22331	18665	17894	17786	11543	22554	14260	24440	51980	26195	32932	17093	31717	29575	40454	25577	28539	61438	26236	23254	42487	22129
MEDN1320	2-Hydroxy-2-methylbutyric acid	Organic acid And Its derivatives	Organicacid and Its derivatives	117	118.063	[M-H]-	C5H10O3	24955	15539	20311	12476	21317	44144	13758	42281	31355	38143	18065	13821	16595	16515	24471	77892	22816	21003	29955	13033	20401	37451	38319	21042	26344	20839	26783	46179	36105	18823	25866	34364	40928	46913	67313
MEDN1325	2-Octenoic acid	Organic acid And Its derivatives	Organicacid and Its derivatives	141	142.099	[M-H]-	C8H14O2	16368	8020.5	18027	5833.9	19323	10787	15901	14125	12038	3535.6	13142	18608	17799	13023	24909	10901	5680.9	10475	12788	11546	5309	5982.9	9954.5	13183	6717	4911.9	5346.7	10585	20118	13554	9649.9	6440.8	6248.6	14318	18412
MEDN1326	2-Methylglutaric Acid	Organic acid And Its derivatives	Organicacid and Its derivatives	145	146.058	[M-H]-	C6H10O4	24672	33120	46747	50508	26358	133140	145320	130680	141200	149790	65540	56794	83182	98089	53329	72656	48891	72706	79548	111840	82240	134510	151870	214330	82524	152430	179740	274600	101780	153760	129350	96564	93073	200020	182220
MEDN1328	(S)-Leucic acid	Organic acid And Its derivatives	Organicacid and Its derivatives	131	132.079	[M-H]-	C6H12O3	22405	15942	18525	21379	33912	67061	18802	69995	54434	78731	15828	18466	15777	21199	20745	21797	31856	36513	31470	115010	18359	58132	53974	26648	56854	43989	160610	147560	104020	27333	28707	20269	25837	21833	366000
MEDN1333	Pentadecanoic acid	Organic acid And Its derivatives	Organicacid and Its derivatives	241	242.225	[M-H]-	C15H30O2	4620.5	2323.5	3336.6	3044.6	2683.8	4954.2	3504.9	5283.3	4136.8	7675.4	4657.3	4373.7	5596.3	4318.4	3719.2	5651.9	4775.8	4223.5	3729.2	5632.9	4380.4	5742.9	4974.7	4531.4	5346.7	6586.3	4719.2	7191.3	5368	5751.8	6809	8061.8	3379.5	6747.9	7478.3
MEDP0002	D-Homocysteine	Amino acid and Its metabolomics	Amino acids	136	135.035	[M+H]+	C4H9NO2S	140860	389660	199130	327010	225910	195690	374640	152090	164220	184490	369410	394930	382190	512600	331310	190910	418210	402460	176330	489040	221620	134340	140250	260610	206770	210530	117540	95952	196990	316420	425000	243760	271140	96941	74969
MEDP0006	Glycine	Amino acid and Its metabolomics	Amino acids	76	75.032	[M+H]+	C2H5NO2	1230500	1644800	1287500	1568800	1370900	1648000	1614800	1883500	1772500	2019000	1610800	1624900	1813500	1792000	1386800	1622000	1578700	1788200	1347000	1475300	1011700	1505500	1936200	1554300	1446700	1255300	2132900	1740500	1366600	1326800	1785400	1306900	1312900	1532100	2075500
MEDP0007	L-Cystine	Amino acid and Its metabolomics	Amino acids	241	240.024	[M+H]+	C6H12N2O4S2	89422	185330	167510	76320	78851	67949	84614	78475	68034	67893	124090	61555	86823	54167	76902	96286	83527	96449	131460	89480	66286	63555	56841	61378	53075	16469	157200	69350	101010	21137	66476	39898	48392	69381	627180
MEDP0009	L-Tyrosine	Amino acid and Its metabolomics	Amino acids	182.1	181.074	[M+H]+	C9H11NO3	67611000	132470000	80703000	114170000	83340000	78055000	125070000	67186000	74895000	88741000	105320000	106620000	114280000	126150000	105000000	64140000	131880000	125530000	62195000	129070000	74853000	66507000	30425000	83586000	70687000	92839000	65425000	34778000	76734000	105260000	108710000	80436000	101220000	39165000	23600000
MEDP0011	L-Lysine	Amino acid and Its metabolomics	Amino acids	147	146.106	[M+H]+	C6H14N2O2	144410000	119550000	139630000	144360000	149690000	130140000	121980000	137960000	133480000	146370000	164080000	185410000	161560000	237790000	212950000	175710000	163260000	158460000	136500000	129200000	157550000	159940000	141200000	151830000	164090000	91517000	88951000	92678000	126350000	128180000	132350000	117410000	163240000	139960000	88300000
MEDP0012	L-Ornithine	Amino acid and Its metabolomics	Amino acids	133	168.067	[M-Cl]+	C5H13ClN2O2	13800000	16881000	15544000	14928000	15304000	14421000	16443000	19284000	16849000	22789000	18632000	20134000	15655000	37440000	21974000	16106000	21316000	19488000	16647000	16134000	21338000	21564000	16957000	22090000	23316000	10636000	14768000	10300000	11160000	16702000	18892000	14507000	15447000	15781000	6412600
MEDP0013	L-Alanine	Amino acid and Its metabolomics	Amino acids	90.048	89.048	[M+H]+	C3H7NO2	41985000	48217000	35532000	37619000	43466000	52547000	46710000	53978000	49678000	40783000	54367000	64970000	60154000	63906000	42509000	50795000	52117000	44882000	54318000	40406000	52009000	36032000	52435000	45505000	50125000	50352000	34985000	56293000	64725000	55761000	42718000	46829000	61720000	49678000	47797000
MEDP0014	L-Aspartic Acid	Amino acid and Its metabolomics	Amino acids	134.1	133.038	[M+H]+	C4H7NO4	14770000	17462000	15719000	15663000	16590000	17718000	20133000	26362000	26729000	32617000	22226000	23833000	22136000	29225000	20676000	20901000	26048000	51803000	27538000	28333000	25089000	15259000	29677000	24527000	34555000	19828000	17306000	19437000	12779000	19267000	22205000	12344000	18946000	18460000	13855000
MEDP0015	L-Citrulline	Amino acid and Its metabolomics	Amino acids	176.1	175.096	[M+H]+	C6H13N3O3	2185200	3439000	2797500	3491300	3632200	2917900	2978600	4978800	4174700	4661900	4246800	3734500	3127000	5524000	4411600	3888100	2836600	2302100	1701500	2374800	4205600	5769800	4015500	4713200	5312500	3020200	3865400	3425000	3115400	2412900	1836900	1791300	3066200	1798800	3252000
MEDP0016	L-Glutamic Acid	Amino acid and Its metabolomics	Amino acids	148.1	147.053	[M+H]+	C5H9NO4	138940000	142160000	152440000	149670000	171650000	130070000	150860000	177750000	180070000	195850000	188830000	166810000	164570000	194130000	181810000	185950000	169610000	179140000	148970000	149230000	197520000	176370000	211020000	177440000	191090000	158210000	164720000	181230000	143870000	151680000	179360000	149570000	160290000	159220000	174740000
MEDP0017	L-Histidine	Amino acid and Its metabolomics	Amino acids	156.1	155.07	[M+H]+	C6H9N3O2	129240000	116780000	113510000	115110000	120310000	70271000	100810000	37119000	72386000	73976000	115990000	102070000	108190000	118270000	94080000	61592000	129800000	113300000	112300000	131530000	68505000	61261000	45832000	66577000	51746000	78335000	46493000	37728000	61016000	106470000	112880000	119720000	114860000	82690000	44837000
MEDP0020	L-Methionine	Amino acid and Its metabolomics	Amino acids	150	149.051	[M+H]+	C5H11NO2S	24139000	27844000	27408000	31696000	27091000	22204000	25831000	27068000	22245000	31650000	34885000	36174000	29547000	34006000	35286000	34701000	36533000	30162000	35319000	28986000	22205000	25574000	21195000	29674000	22732000	21557000	17851000	18892000	25105000	25315000	31656000	25986000	34360000	31048000	20210000
MEDP0021	L-Phenylalanine	Amino acid and Its metabolomics	Amino acids	166.085	165.079	[M+H]+	C9H11NO2	248890000	253010000	258350000	255140000	258030000	238440000	249970000	243230000	247050000	253240000	254850000	252900000	250540000	252020000	259730000	253020000	260640000	249210000	248090000	252610000	244120000	251150000	242360000	248960000	238790000	241370000	241020000	229800000	235400000	235050000	236480000	231060000	245500000	237700000	227430000
MEDP0022	L-Proline	Amino acid and Its metabolomics	Amino acids	116.1	115.063	[M+H]+	C5H9NO2	111800000	155460000	123670000	143670000	131410000	128200000	144610000	127500000	120450000	124680000	155440000	165550000	138290000	161950000	146660000	144790000	140690000	117640000	135800000	132560000	115070000	112340000	100890000	143750000	88923000	122650000	86023000	116810000	134920000	126610000	134180000	141250000	160960000	133660000	104020000
MEDP0024	L-Serine	Amino acid and Its metabolomics	Amino acids	106	105.043	[M+H]+	C3H7NO3	10137000	15600000	11549000	14668000	11807000	12707000	14714000	12590000	12613000	16102000	15615000	16720000	16643000	15275000	13996000	12849000	14318000	17054000	11984000	14337000	7824600	13994000	11456000	12392000	10808000	14005000	11962000	10905000	10176000	15528000	17360000	12513000	12021000	12596000	9440300
MEDP0026	L-Valine	Amino acid and Its metabolomics	Amino acids	118.1	117.079	[M+H]+	C5H11NO2	173190000	184610000	161840000	174720000	159780000	142470000	162770000	159260000	148360000	168230000	187650000	189310000	190420000	180720000	181080000	194980000	205790000	155930000	171910000	140780000	128810000	141070000	137210000	188310000	127270000	104890000	98815000	109120000	136050000	135950000	168850000	165470000	181900000	164420000	96679000
MEDP0034	3-N-Methyl-L-Histidine	Amino acid and Its metabolomics	Amino acid derivatives	170	187.096	[M-H2O+H]+	C7H13N3O3	217920	124650	172590	95768	137270	144770	116810	115880	146220	133100	260680	206430	238440	147730	166100	238310	319060	407310	420190	337100	98466	92445	157430	155040	190910	133600	93051	186090	229260	197280	290310	156440	108030	368850	325690
MEDP0035	5-Hydroxy-L-Tryptophan	Amino acid and Its metabolomics	Amino acid derivatives	221.1	220.085	[M+H]+	C11H12N2O3	80748	55935	78837	58768	100910	49931	67231	56518	48907	64339	65527	96688	97202	73858	75107	134060	89680	112520	123960	101790	47081	32532	36971	50031	34314	42567	31435	28900	60146	53161	116180	95787	81353	89019	27100
MEDP0036	5-Oxoproline	Amino acid and Its metabolomics	Amino acid derivatives	130	129.043	[M+H]+	C5H7NO3	1677700	6275400	2134100	2763800	2995000	4113600	4344000	3539200	4010100	5294400	3747200	3255200	4658700	5675400	3193300	3790900	5091700	8234400	6181300	6252000	4348600	3922100	4931000	2911600	5639200	5249500	5266100	4830100	4261900	6557100	5877500	4466500	5477700	3954400	5824300
MEDP0043	Glutathione Oxidized	Amino acid and Its metabolomics	Small Peptide	613.152	612.152	[M+H]+	C20H32N6O12S2	66204000	42454000	50641000	60012000	89724000	82895000	108680000	64413000	71639000	47394000	120950000	91499000	99241000	77923000	107670000	148800000	176550000	84219000	107230000	96405000	30220000	27059000	14899000	31111000	11954000	75823000	38991000	24647000	92757000	83454000	154590000	183480000	169490000	70933000	22643000
MEDP0044	Glutathione Reducedform	Amino acid and Its metabolomics	Small Peptide	308	307.084	[M+H]+	C10H17N3O6S	14397000	11646000	17057000	15529000	14959000	12267000	14749000	10213000	10987000	8768600	19838000	15266000	19724000	9970500	10567000	25812000	29152000	10094000	15325000	12630000	2914900	4506300	4508600	4714900	3671700	34717000	8465100	6306500	13262000	21617000	20348000	47446000	28807000	8565500	8918300
MEDP0045	Glycyl-L-Proline	Amino acid and Its metabolomics	Small Peptide	173.2	172.085	[M+H]+	C7H12N2O3	129490	85737	85728	71169	88797	107920	42773	206840	165490	136190	135690	212370	118350	172530	266810	632820	45653	38508	258340	24024	214850	131340	241610	169210	157420	87595	141520	349900	278740	63106	150740	288760	327630	492900	326900
MEDP0046	Hexanoyl Glycine	Amino acid and Its metabolomics	Amino acid derivatives	174.1	173.105	[M+H]+	C8H15NO3	129570	899830	804100	998970	162950	1090300	828590	838690	869840	772840	512470	430490	335570	408160	341280	259650	186390	83069	110650	147560	172990	564750	651620	980890	359610	228660	1022600	465910	401930	346080	402550	353640	256780	441580	568970
MEDP0047	Histamine	Alcohol and amines	Polyamines	112.08	111.08	[M+H]+	C5H9N3	182960	165520	188360	174380	206780	170650	268550	299730	127770	1034500	212280	245940	229790	320140	264930	111160	248090	253980	279150	353870	282530	334050	580400	285630	204770	1088300	989570	880510	700230	516400	156080	133000	218450	357420	2521300
MEDP0049	L-Asparagine Anhydrous	Amino acid and Its metabolomics	Amino acids	133.054	132.054	[M+H]+	C4H8N2O3	1125900	5288700	1991700	3018700	1799400	1009900	2644400	455830	888160	1028200	3144500	2197300	2801200	2105600	1511500	1318900	2772400	2628400	2389200	3856600	931020	837600	319860	1097500	329070	2386800	817870	1090600	1681500	2905700	4460700	3929100	2127100	2561500	105150
MEDP0051	L-Cystathionine	Amino acid and Its metabolomics	Amino acid derivatives	223	222.067	[M+H]+	C7H14N2O4S	1300800	3079400	917260	1537600	1753800	1151600	4185900	557200	979490	2119200	2115600	1760300	2467600	4820400	1664100	688250	1187900	2461200	2127200	2915600	6906500	1271900	2005100	3168400	3944200	1729600	1247600	3083500	2854200	3924900	1786500	1992900	884420	1361800	777990
MEDP0053	L-Dopa	Amino acid and Its metabolomics	Amino acid derivatives	198.069	197.069	[M+H]+	C9H11NO4	82702	114540	146260	162310	91069	47103	76431	34854	33524	50292	82841	85519	48471	26897	34711	46037	71448	62014	54740	45560	19316	36219	9669.5	28654	36071	28114	23811	27514	18869	60076	38309	59739	46760	40891	15059
MEDP0054	L-Glutamine	Amino acid and Its metabolomics	Amino acids	147.069	146.069	[M+H]+	C5H10N2O3	9629800	93866000	14398000	47110000	20169000	61632000	68853000	13097000	44191000	29334000	34572000	25151000	72301000	76860000	21916000	38804000	73999000	115180000	96685000	119000000	10194000	31592000	16846000	22637000	26946000	81915000	68891000	54105000	70693000	97999000	77016000	88063000	88826000	58169000	72045000
MEDP0055	L-Homocitrulline	Amino acid and Its metabolomics	Amino acids	190.1	189.111	[M+H]+	C7H15N3O3	229640	326480	322930	428180	345260	234140	444940	161090	232550	215230	437890	525260	695500	340840	623770	325440	317510	282330	353310	343560	174070	162560	129720	201490	161280	208030	90983	209640	272700	339430	276370	354420	303770	184850	165610
MEDP0056	L-Homocystine	Amino acid and Its metabolomics	Amino acids	269	268.055	[M+H]+	C8H16N2O4S2	110650	137820	126690	112650	77416	55394	92080	14839	33654	61913	136430	68732	93115	119150	72109	42237	75530	41461	46853	103400	37194	39099	12424	39841	15948	92684	18833	19163	46331	110330	93225	145790	106860	58881	25327
MEDP0058	L-Saccharopine	Amino acid and Its metabolomics	Amino acids	277	276.132	[M+H]+	C11H20N2O6	502610	2617800	1193800	1214500	835090	2800800	1175900	1902000	2593500	3663900	2039700	893580	737820	5727400	4135500	976300	653000	1380900	1049000	1823500	8138700	5624300	5399000	5388000	9903000	1515300	3031200	3065800	2238000	3092300	986310	1831200	1811900	1300000	600520
MEDP0060	Methionine Sulfoxide	Amino acid and Its metabolomics	Amino acid derivatives	166	165.046	[M+H]+	C5H11NO3S	2538600	2472900	3026800	2570700	2616400	1981300	2428600	1979100	2194800	2242700	2755400	2710600	2669300	2773700	2617900	2156000	2754200	2220300	2665900	2514400	2351200	2424400	2222400	2743500	2129000	2342500	1715300	2030400	2269400	2386900	2497700	3046600	2976200	2520300	1666100
MEDP0061	N,N-Dimethylglycine	Amino acid and Its metabolomics	Amino acid derivatives	104	103.063	[M+H]+	C4H9NO2	13420000	10782000	8244900	10512000	8317400	18992000	12087000	21162000	22065000	21937000	11932000	14835000	11107000	18614000	20978000	17289000	8754000	12498000	12178000	11142000	40715000	33054000	43526000	42999000	41579000	19813000	25605000	26040000	23852000	14464000	11931000	15552000	15693000	18070000	19640000
MEDP0063	N-Acetylaspartate	Amino acid and Its metabolomics	Amino acid derivatives	176	175.048	[M+H]+	C6H9NO5	311250	332860	317490	739420	698390	175820	347910	280220	274710	193710	418590	484820	414800	612980	277970	150180	237070	54808	81334	53902	106530	118850	203460	201240	83453	104420	46274	246700	280120	181370	103950	307000	282280	141290	78699
MEDP0065	N-Acetyl-L-Glutamic Acid	Amino acid and Its metabolomics	Amino acid derivatives	190.1	189.064	[M+H]+	C7H11NO5	6419100	3938400	4447700	6246800	4288200	12762000	5881300	16296000	24711000	17850000	5463000	10667000	6369500	18389000	18185000	6362900	8373600	17626000	9145100	12884000	43014000	35789000	34424000	28795000	52259000	12234000	32659000	19337000	21022000	11805000	4808200	3865100	4671100	10222000	11509000
MEDP0066	N-Acetyl-L-Tyrosine	Amino acid and Its metabolomics	Amino acid derivatives	224.1	223.085	[M+H]+	C11H13NO4	114600	415500	131590	215690	164520	180850	361860	259010	211600	219710	428670	412920	451290	363730	775410	311100	357110	247730	185760	318770	204770	246830	123470	288290	210650	165900	173940	150500	377730	260180	207070	159690	379640	86665	134060
MEDP0067	N-Acetylmannosamine	Carboxylic acids and derivatives	Sugars	222	221.09	[M+H]+	C8H15NO6	357390	488960	466910	495870	393940	522020	531870	493330	454530	556780	642690	545480	532770	756290	507960	546380	696970	446560	646150	353850	417740	666060	548910	636100	405280	738790	464460	514830	413710	558590	555710	641570	567970	445660	450320
MEDP0068	N-Acetylneuraminic Acid	Amino acid and Its metabolomics	Amino acid derivatives	310.1	309.106	[M+H]+	C11H19NO9	258190	299960	277230	262880	304910	305340	316180	368200	252040	388480	394010	255360	216780	317570	383210	531740	426520	650360	835530	540530	326150	417700	441650	460840	367610	472010	482500	479240	410210	323770	692610	488640	473580	788060	569800
MEDP0074	N-Propionylglycine	Amino acid and Its metabolomics	Amino acids	132.1	131.058	[M+H]+	C5H9NO3	94869	87525	30692	48479	66783	105010	142940	132480	123080	131810	95981	95462	105130	168090	74125	55772	73105	86983	121010	92049	32861	112690	140260	103490	135300	146350	158540	159630	95793	109080	93123	85835	96677	90651	99256
MEDP0075	Nα-Acetyl-L-Arginine	Amino acid and Its metabolomics	Amino acid derivatives	217.1	216.122	[M+H]+	C8H16N4O3	100310	157110	91951	155550	211430	176490	176720	150870	224370	219070	150430	220550	96797	1026400	390220	75152	139600	131450	128710	83278	617350	344420	153000	344620	300290	240060	168570	146390	171150	267740	72786	157870	138510	117820	60670
MEDP0078	Phe-Phe	Amino acid and Its metabolomics	Small Peptide	313.4	312.147	[M+H]+	C18H20N2O3	11832	22897	16931	19210	9772	12436	10745	9345.5	15552	9905.6	15646	16485	9747.5	20953	16654	12663	25369	19092	15867	15186	6687.2	14474	6090.5	10003	5886.1	21298	6442.1	9140.3	14618	14623	14783	17275	15197	11417	5772.6
MEDP0079	S-(5-Adenosy)-L-Homocysteine	Amino acid and Its metabolomics	Amino acid derivatives	385	384.122	[M+H]+	C14H20N6O5S	10692000	5920900	7960100	8015100	7429200	5612200	5752900	3076700	3967500	4974100	5427100	4762400	6098000	4564200	5579500	3203400	5893800	2312000	3469100	2593500	2928400	3537800	3958600	3304000	3611900	3821900	2324200	3471900	3560600	5250400	4140700	7312700	4348200	2785400	1951700
MEDP0081	Serotonin	Tryptamines,Cholines,Pigments	Tryptamines	177	176.095	[M+H]+	C10H12N2O	103290	334290	125690	313550	179080	145300	208440	44325	97703	96564	86728	55114	55609	236360	110260	68417	214680	161420	230110	259990	34261	67474	9	84999	55874	84308	28642	36719	45408	109090	165900	186870	99221	324350	66648
MEDP0083	Trans-4-Hydroxy-L-Proline	Amino acid and Its metabolomics	Amino acid derivatives	132.058	131.058	[M+H]+	C5H9NO3	3429600	5153400	2915500	3785700	3051300	5104300	6604900	4416200	6673200	5995900	5182000	4034300	4153400	7952100	4386500	4673200	6310500	6605600	6522600	6279300	5358200	5846500	4317700	7987600	5502200	8607500	6874500	8283500	6154900	4722700	3968500	4159200	5312800	5575300	10104000
MEDP0087	L-Alanyl-L-Lysine	Amino acid and Its metabolomics	Amino acid derivatives	218.1	217.14	[M+H]+	C9H19N3O3	72622	51627	43851	61930	70103	106910	50419	152480	167050	124980	81037	113110	67086	55965	103410	129290	66839	104640	88932	60740	135310	166950	199330	190100	123810	64310	133400	125580	116200	52493	65110	88580	80141	155370	289780
MEDP0101	P-Coumaric Acid	Benzene and substituted derivatives	Phenolic acids	165.047	164.047	[M+H]+	C9H8O3	7070700	17256000	7994300	12396000	8130100	8305400	16324000	7262400	8447900	9712200	12320000	12792000	13406000	15015000	11208000	6730100	13980000	15912000	6057200	16788000	7554200	6466000	3001400	8859700	7326700	9328000	5773800	3932900	7767300	12041000	11956000	7963900	11217000	4031300	2430900
MEDP0106	Benzoic Acid	Benzene and substituted derivatives	Benzene and substituted derivatives	123.037	122.037	[M+H]+	C7H6O2	700090	517910	439360	653050	564950	585160	532770	523500	540410	653410	436260	556450	619350	572470	412040	468600	443250	359360	395740	346500	484850	472570	641780	486120	516430	755260	432760	362650	469300	436270	492830	576330	492100	442370	466890
MEDP0118	4-Pyridoxic Acid	Heterocyclic compounds	Pyridine and pyridine derivatives	184.05	183.053	[M+H]+	C8H9NO4	6545400	6535500	9068700	7245000	7291600	8937300	6109200	11610000	6994800	6520700	8491200	10712000	6897100	6173500	7921600	14483000	9181900	7283700	8997700	4525500	5377900	5982700	3917900	3881100	1749100	4622100	5455300	2970900	6120200	5916000	8458700	9201100	16275000	10589000	6354700
MEDP0120	Theobromine	Nucleotide And Its metabolomics	Nucleotide and Its metabolomics	181	180.065	[M+H]+	C7H8N4O2	54408	81735	58610	84361	66673	41964	154320	28468	31580	59294	79611	110020	72987	81922	67219	83696	114690	90536	110900	99306	72749	24789	53605	68236	28246	58109	21308	18512	58607	67574	97461	94980	96064	78993	30615
MEDP0125	Choline	Tryptamines,Cholines,Pigments	Cholines	105.11	104.108	[M+H]+	C5H14NO+	628540	1264800	456070	874680	896380	684610	786980	564650	690330	585860	627550	736430	762290	853570	717940	574000	671640	586120	709190	704470	769170	590970	1018600	1315300	848870	850400	495530	689100	898950	561760	417440	668870	607280	729750	400630
MEDP0143	Biotin	CoEnzyme and vitamins	CoEnzyme and vitamins	245.09	244.088	[M+H]+	C10H16N2O3S	347840	230690	222400	208710	159290	262400	80067	397010	447210	522950	160050	148470	156070	212760	89245	128260	103410	70583	130940	93637	145880	390940	309930	199160	304970	216560	513000	190370	124760	100680	98138	141560	226120	132540	107980
MEDP0147	1-Methylhistidine	Amino acid and Its metabolomics	Amino acid derivatives	170.1	169.085	[M+H]+	C7H11N3O2	516800	475590	530970	538860	434050	680520	837210	678160	584400	1049700	1117800	711870	1722500	315990	154820	1517200	1710800	2135600	1849000	1601200	310750	173650	579850	546830	513440	852740	352130	1145200	1132700	858270	1127200	303790	125450	1117000	1547300
MEDP0149	2'-Deoxyadenosine-5'-Monophosphate	Nucleotide And Its metabolomics	Nucleotide and Its metabolomics	332	331.068	[M+H]+	C10H14N5O6P	252230	99538	277690	150240	195490	163310	141330	200830	177610	270270	443810	445110	288720	1288500	621300	387580	328610	648150	388620	570920	355470	430870	412400	193010	284490	411140	250000	300490	685110	628150	533390	229720	212530	782000	666630
MEDP0150	2'-Deoxyinosine	Nucleotide And Its metabolomics	Nucleotide and Its metabolomics	253.1	252.086	[M+H]+	C10H12N4O4	804420	698920	799550	742170	857550	712360	705760	309250	860610	990920	554750	680090	835770	814260	537240	131400	3123200	299480	996230	607690	673720	640520	962900	844920	625430	914470	614360	740170	390490	769360	924650	925620	472620	875120	375600
MEDP0151	2-Hydroxy-6-Aminopurine	Nucleotide And Its metabolomics	Nucleotide and Its metabolomics	152.1	151.049	[M+H]+	C5H5N5O	1228700	1194700	1065900	1185700	1201100	778640	974290	674580	597130	1101400	1241600	1269900	1020200	1925200	1634800	1128700	1695700	1147700	1218200	1218400	786060	1059000	1021100	1092200	1033100	906750	642350	778000	696480	1028200	1443400	1428000	1354200	1133200	520430
MEDP0152	3'-Aenylic Acid	Nucleotide And Its metabolomics	Nucleotide and Its metabolomics	348	347.063	[M+H]+	C10H14N5O7P	65497000	65860000	83879000	80684000	71799000	42792000	61830000	32203000	31463000	56566000	59554000	53582000	57088000	63204000	42635000	45842000	69707000	45397000	54165000	41449000	40727000	30928000	47121000	44681000	47881000	34277000	28073000	43332000	30784000	56485000	59597000	92032000	69009000	58369000	22236000
MEDP0156	5-Methyluridine	Nucleotide And Its metabolomics	Nucleotide and Its metabolomics	259.085	258.085	[M+H]+	C10H14N2O6	177650	123590	123020	207750	190330	84316	121700	124040	109450	117370	87191	104230	107210	132690	114920	93358	87298	85592	103020	122690	145660	157050	135740	109660	153450	87173	121210	119770	88766	82983	63875	47406	83804	97625	72892
MEDP0157	7-Methylxanthine	Nucleotide And Its metabolomics	Nucleotide and Its metabolomics	167	166.049	[M+H]+	C6H6N4O2	41129	33135	50952	49692	33023	36775	29693	64191	22117	29244	47384	59633	36586	42808	38851	44437	33444	37343	27940	24385	27001	41484	30744	44900	25569	35212	38701	23381	30934	26691	34683	33076	78717	42741	43023
MEDP0159	Adenine	Nucleotide And Its metabolomics	Nucleotide and Its metabolomics	136.1	135.055	[M+H]+	C5H5N5	2556400	4218700	3052000	3624900	2865900	2158700	3260200	1846700	1983400	2657400	3080500	3041800	2984900	3243500	2838000	1744100	3696000	2879900	1928800	2495500	1848100	2107500	1253800	2239000	1729600	1706400	1471600	1113600	1783600	2273100	2794500	2214700	2769700	1651400	1602700
MEDP0160	Adenosine	Nucleotide And Its metabolomics	Nucleotide and Its metabolomics	268.097	267.097	[M+H]+	C10H13N5O4	134280000	88597000	110950000	113000000	132650000	66589000	77591000	46892000	62494000	76668000	69651000	72868000	79064000	81496000	72612000	83736000	121050000	74309000	105710000	75907000	63231000	59640000	64008000	55782000	75387000	51200000	55188000	50956000	52276000	71799000	80105000	95683000	75589000	68709000	38753000
MEDP0163	Cytidine	Nucleotide And Its metabolomics	Nucleotide and Its metabolomics	244.086	243.086	[M+H]+	C9H13N3O5	3900100	4414400	4162100	4645500	4667300	3179100	2436700	1791900	2207700	4418700	1399000	1050600	1990600	2182300	2089200	1116500	1156500	1049000	1795900	789140	5318800	3833400	4628100	4091200	4815500	1351900	1930800	1588400	864610	2588100	1352600	1803200	1334600	1664500	710510
MEDP0165	Cytosine	Nucleotide And Its metabolomics	Nucleotide and Its metabolomics	112	111.043	[M+H]+	C4H5N3O	826080	550610	704640	437120	683100	509880	407190	275990	233350	441950	198570	196650	245500	581340	336290	552650	630710	344570	448080	311650	601700	537570	484390	361690	463980	341760	202930	181590	182500	407430	408950	206390	244440	296970	157880
MEDP0166	Deoxyguanosine	Nucleotide And Its metabolomics	Nucleotide and Its metabolomics	268.097	267.097	[M+H]+	C10H13N5O4	90994	26574	80447	65567	68003	18805	36394	15622	16260	97963	32534	26792	41799	78055	48194	6468	64452	21264	79540	121680	113350	91836	113510	50073	55185	125840	68723	79614	73775	95638	102810	42179	29409	97536	256770
MEDP0169	Guanosine Monophosphate	Nucleotide And Its metabolomics	Nucleotide and Its metabolomics	364	363.058	[M+H]+	C10H14N5O8P	2473300	2837200	2584400	3417300	2686100	1362100	2283400	503770	828920	1494900	2642700	1533700	2414400	2420200	1561100	1429100	2608700	1025500	1832100	1649700	1338400	734730	973810	1081500	642010	2258100	804090	1547400	1279300	3498300	3092300	13134000	5713700	3639500	634320
MEDP0170	Hypoxanthine	Nucleotide And Its metabolomics	Nucleotide and Its metabolomics	137	136.039	[M+H]+	C5H4N4O	144750000	102070000	146590000	123990000	131790000	90751000	106410000	25266000	81980000	103310000	47009000	57515000	91616000	94718000	80136000	9	58688000	5026700	34491000	58345000	88586000	78474000	111130000	82376000	114420000	135550000	75627000	77320000	23798000	109910000	73407000	74947000	28652000	72913000	34603000
MEDP0171	Inosine	Nucleotide And Its metabolomics	Nucleotide and Its metabolomics	269.1	268.081	[M+H]+	C10H12N4O5	87811000	92021000	92300000	121590000	93485000	48559000	73531000	8287700	27531000	50261000	28453000	25895000	55506000	54133000	30472000	596020	24337000	2951000	15696000	25984000	51443000	38018000	53273000	42950000	50771000	94770000	37218000	43156000	14741000	86272000	44674000	62192000	23245000	31873000	14538000
MEDP0173	Nicotinic Acid Adenine Dinucleotide	Nucleotide And Its metabolomics	Nucleotide and Its metabolomics	664.11	663.109	[M+H]+	C21H27N7O14P2	1541800	979270	1553600	1271400	1015100	1335500	1641700	1439200	1496300	1933000	1754800	1696300	1987800	1562800	1607800	1562000	1692800	831170	1186200	996310	1102300	1197900	1409300	1693700	1712600	1554100	1123100	1299300	1358400	1796600	1467400	1504900	1578300	1400800	783510
MEDP0174	Purine	Nucleotide And Its metabolomics	Nucleotide and Its metabolomics	121	120.044	[M+H]+	C5H4N4	1111600	1108400	1195900	1292600	1205600	870430	1114300	773200	901940	1053700	1260000	1202300	1113900	1122400	1208500	1061500	1328000	1174200	1122700	1160700	831040	817850	746980	1032100	726230	763140	738100	724730	937220	905190	1075900	938480	1080900	1082000	714820
MEDP0175	Pyrimidinefreebase	Nucleotide And Its metabolomics	Nucleotide and Its metabolomics	81.2	80.0374	[M+H]+	C4H4N2	94858	89750	95024	96752	94398	106190	97128	73209	83613	91154	84868	94393	100900	83455	72501	53249	66309	46644	67075	58450	93733	90893	89438	115790	101130	82050	73196	88665	62016	52923	67339	78500	75344	69882	75780
MEDP0176	Thymidine	Nucleotide And Its metabolomics	Nucleotide and Its metabolomics	243.09	242.09	[M+H]+	C10H14N2O5	42616	21743	35501	20176	26425	24238	25189	15708	19819	65968	18033	30701	17990	36854	14616	47181	59149	126020	70994	92188	61739	78955	41200	35950	21220	41033	48253	31514	58459	31330	130920	62784	51157	89576	141980
MEDP0177	Thymine	Nucleotide And Its metabolomics	Nucleotide and Its metabolomics	127	126.043	[M+H]+	C5H6N2O2	262560	140370	290290	152970	171070	190480	130640	331160	177820	345290	332810	574420	205600	1007600	662440	1106500	857480	627860	545690	830960	446170	600870	458350	275120	296930	621810	421030	501680	467940	761040	1013500	819210	994330	1507100	1886400
MEDP0180	Β-Nicotinamide Mononucleotide	Nucleotide And Its metabolomics	Nucleotide and Its metabolomics	335.1	334.057	[M+H]+	C11H15N2O8P	529470	651180	983610	812010	458180	581520	649460	418080	408430	616790	1035800	826160	850230	535630	638290	785930	792400	188840	463390	332130	334630	298950	440830	551030	584220	538940	377960	529140	437370	578210	793300	664220	1020900	738650	418350
MEDP0185	Epinephrine	Hormones and hormone related compunds	Hormones and hormone related compunds	184	183.09	[M+H]+	C9H13NO3	7969400	3349500	2814000	5260700	7858700	2218800	5720900	2300600	1816600	2274900	3996000	3526000	4566700	2821500	3686300	6178100	8836700	6991200	9963500	6379300	1866400	1154300	2104700	2962400	1628700	2262000	1639700	2856800	2806700	2486200	3040200	3400500	3674400	3029300	1894000
MEDP0186	L-Thyroxine	Hormones and hormone related compunds	Hormones and hormone related compunds	777.687	776.687	[M+H]+	C15H11I4NO4	472270	442490	391240	398480	273130	188340	263700	187870	149910	116000	383050	384090	346710	359300	290320	286940	231100	171920	171650	126430	145680	133230	183330	217600	164270	137380	65022	99517	178500	171510	136850	185650	235840	91398	48607
MEDP0188	Norepinephrine	Hormones and hormone related compunds	Hormones and hormone related compunds	170	169.074	[M+H]+	C8H11NO3	14704	48152	26303	40229	19328	100620	45720	62555	129410	123010	56344	42049	35345	86852	32265	73442	104350	92792	115980	119550	107870	105720	57326	99581	246050	102490	190930	153340	103890	106330	90614	108800	56058	78522	90975
MEDP0212	N-Acetyl-5-Hydroxytryptamine	Tryptamines,Cholines,Pigments	Tryptamines	219	218.106	[M+H]+	C12H14N2O2	270570	425010	424850	503520	302390	259840	347970	121970	192690	325360	307670	340060	363010	368210	260670	197740	366780	238060	274880	297190	141730	226160	115940	199140	124560	205290	144590	105060	132520	302560	350590	366450	211400	177480	102900
MEDP0221	Ribitol	Carboxylic acids and derivatives	Sugar alcohols	153	152.069	[M+H]+	C5H12O5	48097	74217	79587	96824	53880	82737	51142	59026	62744	56433	54772	61503	61260	26577	50408	45421	40101	46163	44285	33250	21747	30810	40091	39277	66636	68903	32963	47539	98635	93209	41241	29684	44807	20521	39003
MEDP0224	D-Fructose	Carboxylic acids and derivatives	Sugars	181	180.063	[M+H]+	C6H12O6	1951300	2126900	1791800	1730600	4330000	2638500	2475900	2357500	2790400	2576300	2378900	1873000	2107700	3122800	2710200	2615300	4356200	4154900	3910200	3288000	3481900	2638700	2979500	1663500	2979600	2419300	3183800	2478900	2777300	2355600	4138300	3349200	2671900	2666600	5408800
MEDP0227	D-Mannose	Carboxylic acids and derivatives	Sugars	181	180.063	[M+H]+	C6H12O6	2395300	2400800	1689000	2417400	4335700	1761500	3217100	2501700	3056800	2870600	3317500	1730600	2342100	3364200	2738800	3142400	3913300	4578000	4226600	3177000	2999000	2351000	3148700	1861100	3545400	3496400	2579800	3106300	3220400	2100300	4705900	3539300	2964200	3013500	5310500
MEDP0228	D-Melezitose	Carboxylic acids and derivatives	Sugars	505.169	504.169	[M+Na]+	C18H32O16	207770	241510	241930	257960	326250	34291	230610	2397.3	12517	5503	126800	19506	89506	10719	208960	25869	21729	4764.3	77851	162930	14384	10464	5065.5	17195	4961.5	4631.2	5456.8	8648.5	52039	22424	19686	159070	139530	15668	9
MEDP0232	N-Acetyl-D-Glucosamine	Carboxylic acids and derivatives	Sugar derivatives	222	221.09	[M+H]+	C8H15NO6	357390	488960	466910	495870	393940	522020	531870	493330	454530	556780	642690	545480	532770	756290	507960	546380	696970	446560	646150	353850	417740	666060	548910	636100	405280	738790	464460	514830	413710	558590	555710	641570	567970	445660	450320
MEDP0239	L-Ascorbate	CoEnzyme and vitamins	CoEnzyme and vitamins	177	176.032	[M+H]+	C6H8O6	193290	252480	286450	236630	541390	351890	338830	250300	444120	393080	379270	360960	219680	473070	381160	500900	702540	522210	756230	537110	566460	459450	618490	320790	620650	355050	443210	445050	480020	289760	785740	603670	499020	499060	760520
MEDP0240	Pyridoxine	CoEnzyme and vitamins	CoEnzyme and vitamins	170.1	169.074	[M+H]+	C8H11NO3	33870	15510	85277	49213	55178	19608	9	29107	24293	46101	11072	43222	26807	26444	37108	31091	85176	12820	47423	19482	5787	9	9	9	9	9	10935	5981.4	9	11274	25530	20778	32356	37627	28256
MEDP0242	Nicotinamide	CoEnzyme and vitamins	CoEnzyme and vitamins	123.1	122.1	[M+H]+	C6H6N2O	217110000	207410000	219890000	220570000	216220000	228090000	219800000	224400000	206560000	211690000	225890000	222390000	229660000	197650000	228880000	175110000	191970000	160580000	188380000	178020000	218980000	224140000	228390000	225440000	233990000	210540000	201390000	204540000	195790000	183820000	188600000	196820000	204160000	189610000	182090000
MEDP0244	All-Trans-13,14-Dihydroretinol	CoEnzyme and vitamins	CoEnzyme and vitamins	287.2	286.23	[M+H]+	C20H32O	408480	660080	682980	483700	349000	330950	121370	190320	165300	199200	354280	332070	254360	379170	206000	557450	324570	130000	193240	188150	301830	637790	52157	128440	9	410930	227550	85146	110840	191090	233570	416290	593190	536970	321010
MEDP0246	Nicotinic Acid	CoEnzyme and vitamins	CoEnzyme and vitamins	124	123.032	[M+H]+	C6H5NO2	648700	536420	560110	721620	591340	643660	464690	711000	329060	321090	584410	503750	570580	364470	953790	408340	170360	156080	187720	172880	429450	372200	950080	791460	656480	288880	287610	616280	374560	304440	226820	796860	632520	480700	540050
MEDP0250	Riboflavin	CoEnzyme and vitamins	CoEnzyme and vitamins	377	376.138	[M+H]+	C17H20N4O6	41714000	29951000	44710000	30416000	27900000	31389000	38210000	48293000	38853000	40137000	43996000	49123000	32449000	42200000	40391000	58229000	40418000	47048000	48128000	37678000	37251000	37894000	47509000	47930000	40898000	45928000	43377000	38343000	30607000	29869000	35189000	25839000	36103000	47118000	41958000
MEDP0251	Trigonelline	CoEnzyme and vitamins	CoEnzyme and vitamins	138	137.048	[M+H]+	C7H7NO2	976500	1616100	842830	1782800	2615100	212320	1187800	177500	134930	97189	1209600	919230	809440	1830400	1190200	1160000	930690	376310	616400	462530	163440	39189	46738	204380	9	143070	56685	185270	409230	384460	297400	1010400	700940	328400	205490
MEDP0271	3-Indolepropionic Acid	Heterocyclic compounds	Indole and Its derivatives	190.08	189.079	[M+H]+	C11H11NO2	265290	82590	103880	133900	282760	9	56005	9	9	9	69841	181260	45186	226440	223240	98482	111370	9	9	9	9	9	9	9	9	9	9	9	38626	60715	32892	103050	127400	39667	44580
MEDP0272	5-Hydroxyindole-3-Acetic Acid	Heterocyclic compounds	Indole and Its derivatives	192.06	191.058	[M+H]+	C10H9NO3	200170	139210	121460	217310	129340	727170	216430	393480	433390	245060	102450	106710	85526	165040	122710	82561	100200	76515	101490	140870	180990	138750	108400	195330	206140	129990	118180	60704	88083	214630	326290	151990	138390	271490	119290
MEDP0275	Indole-3-Acetic Acid	Heterocyclic compounds	Indole and Its derivatives	176.1	175.063	[M+H]+	C10H9NO2	5328600	7300900	6139700	6730700	6453400	4860200	7291200	3664100	4654600	6033500	7486900	7331900	7078200	7152600	6539400	8243700	9172200	7413300	7865700	7781000	4416700	3994100	3309200	5091600	2504100	5623700	3553100	3010000	5426500	6395400	9411400	8306500	8362400	7429300	3904100
MEDP0286	2-Aminoethanesulfinic Acid	Organic acid And Its derivatives	Sulfonic acids	110	109.02	[M+H]+	C2H7NO2S	597460	304550	247490	1060200	604480	883240	1634800	1019800	1216900	1804200	1313600	1883100	823250	2074100	4060000	400130	524420	343500	414410	511390	1898800	729030	1580800	2743800	1067800	1181100	544920	1260800	1158900	1543700	197800	337850	354120	263510	118130
MEDP0296	4-Guanidinobutyric Acid	Organic acid And Its derivatives	Organicacid and Its derivatives	146.085	145.085	[M+H]+	C5H11N3O2	4512100	2195400	2185700	2476200	4813300	3681800	5948500	2596500	2420000	2723300	4328300	3618800	2746500	8486100	6915600	4217300	8558400	5687300	7147200	6480900	5619300	1832000	2270800	5084000	3235000	6327700	4938800	5327600	4882600	7230500	5523800	7970700	7472900	5582900	4168500
MEDP0297	5-Aminovaleric Acid	Amino acid and Its metabolomics	Amino acid derivatives	118.2	117.079	[M+H]+	C5H11NO2	242430	114360	124720	125110	198600	1091600	545560	1681500	1469400	995820	820130	576470	526610	1370600	941260	581960	646520	1765200	1445600	2108700	2190600	1605000	1136400	1736300	1906000	1533100	1743900	2687400	1283100	1396300	2032700	630230	667490	1670000	555910
MEDP0298	6-Aminocaproic Acid	Amino acid and Its metabolomics	Amino acid derivatives	132.095	131.095	[M+H]+	C6H13NO2	416940000	444900000	426190000	445890000	429300000	400690000	433600000	433820000	407800000	430500000	439180000	448620000	432910000	427350000	428290000	448640000	422930000	413210000	390350000	366540000	349390000	351610000	358500000	392770000	350070000	339890000	320560000	335140000	360540000	383450000	413910000	405680000	442670000	425960000	321650000
MEDP0299	7-Methyluric Acid	Amino acid and Its metabolomics	Amino acid derivatives	183	182.044	[M+H]+	C6H6N4O3	1920200	1857600	1864900	1901200	2003600	1915600	1967100	2008100	1872100	1913500	1990800	1800400	1787600	2090200	1689300	1869600	1909000	1837900	1632900	1772800	1956000	1721100	1773600	1785100	1919000	1688300	1836800	1737500	1682600	1560100	2059700	1866200	1597500	1664900	1870200
MEDP0300	Adipic Acid	Organic acid And Its derivatives	Organicacid and Its derivatives	147.058	146.058	[M+H]+	C6H10O4	72533	111720	193470	129840	107340	454070	452610	380730	447420	516740	291890	218430	286400	265430	181950	267460	140200	247320	231830	355710	256260	433590	396650	645330	275960	398460	496280	755880	300040	454120	332460	260890	255890	643570	592890
MEDP0301	Azelaic Acid	Organic acid And Its derivatives	Organicacid and Its derivatives	189.105	188.105	[M+H]+	C9H16O4	270580	234360	268620	256320	266990	257160	260310	350270	295680	309310	267960	321330	266350	285860	298020	271230	381180	359110	295500	267570	289570	271800	331640	305730	275850	339960	314740	389550	263360	237700	282950	236270	288670	278660	306730
MEDP0305	Creatinine	Organic acid And Its derivatives	Organicacid and Its derivatives	114.059	113.059	[M+H]+	C4H7N3O	139370	114770	116560	113580	129650	165370	147530	109240	188960	149560	81639	143020	124820	88581	41468	109670	146770	136420	174050	140060	98154	109620	138350	68983	134190	150370	166450	192200	139420	153090	111410	135120	85667	105160	235020
MEDP0307	Dl-2-Aminooctanoic Acid	Organic acid And Its derivatives	Organicacid and Its derivatives	160.126	159.126	[M+H]+	C8H17NO2	961040	1169800	1072700	663140	1331600	3669600	1940500	5481900	6367500	6762500	1536400	1361600	1196900	882970	1012400	1000600	1468500	1125500	1181100	1715400	4100400	4296900	8594900	5258200	6998600	2234000	9681300	7857600	4864000	1404200	1271100	1027200	1160600	1191100	4669600
MEDP0313	Guanidineacetic Acid	Organic acid And Its derivatives	Organicacid and Its derivatives	118.1	117.054	[M+H]+	C3H7N3O2	224610	126100	150030	171300	259430	1254800	604820	1726600	1620900	1108200	825350	652610	540170	1370800	1033900	541220	684550	2119200	1463300	2111800	2444800	1844800	1276200	2031100	2305800	1634100	1892000	2867600	1308300	1554100	2370100	657050	646700	1743100	547600
MEDP0314	Guanidinoethyl Sulfonate	Organic acid And Its derivatives	Sulfonic acids	168.037	167.037	[M+H]+	C3H9N3O3S	7108.3	15839	11414	9541	9112.7	8889.1	6325	5780.8	9	9	1897.7	11438	5677.5	1283.3	2512	10055	5706.8	10788	8955	12070	1257	9	1302.7	6343	1286.3	1256.6	2540.6	6939.5	9	3379.9	10719	5836.8	6990.5	8797.3	6601.9
MEDP0315	Hippuric Acid	Organic acid And Its derivatives	Organicacid and Its derivatives	180.1	179.058	[M+H]+	C9H9NO3	3225300	1263900	2414300	1282800	1687100	152180	1321400	190600	426280	205770	1390100	2484100	1681800	1868100	3980600	1448200	2300600	975970	484020	97874	1182100	122600	222140	321810	153480	609100	206030	398150	830250	835730	1701500	2885700	2508300	265540	160240
MEDP0318	Kinurenine	Amino acid and Its metabolomics	Amino acid derivatives	209.1	208.085	[M+H]+	C10H12N2O3	8962700	4718100	9128000	7635600	3969700	7959700	4136600	9635800	10838000	15276000	7645700	10199000	7943700	10793000	9994100	5188600	6834000	517260	4006600	1074000	7965600	13749000	9831600	13617000	12169000	3401500	8150100	7191000	6786300	7577900	3195500	5487800	9581400	11051000	7030700
MEDP0319	Kynurenic Acid	Amino acid and Its metabolomics	Amino acid derivatives	190.043	189.043	[M+H]+	C10H7NO3	2613400	655900	2093300	812370	854270	3121700	901890	2718100	2363700	1074600	1514500	2398000	1067500	1232900	2261300	3073000	792070	152020	1170200	126140	1156700	2618300	2162500	2009000	1568300	671350	1151300	3261500	2177900	618730	468300	1253700	2635100	3861900	6207500
MEDP0322	L-Homoserine	Organic acid And Its derivatives	Organicacid and Its derivatives	120.1	119.058	[M+H]+	C4H9NO3	18055000	21595000	18341000	21813000	19520000	18192000	21122000	24991000	20292000	24567000	25007000	30552000	25827000	21286000	18502000	20524000	25477000	22918000	19108000	19112000	15264000	14948000	15671000	21002000	16851000	21684000	16833000	17863000	17044000	22408000	26537000	19157000	21060000	20716000	14387000
MEDP0325	Maleic Acid	Organic acid And Its derivatives	Organicacid and Its derivatives	117.011	116.011	[M+H]+	C4H4O4	8555000	11808000	8061100	11857000	10077000	8065600	13321000	9325400	9151800	10942000	17811000	19388000	14851000	16373000	11074000	11444000	14085000	13624000	11136000	10358000	9570200	9836100	7203400	13605000	6615100	9012200	5380100	9301000	13070000	12078000	12796000	13461000	18085000	12475000	6993700
MEDP0331	Subericacid	Organic acid And Its derivatives	Organicacid and Its derivatives	175.1	174.089	[M+H]+	C8H14O4	104960	98192	267870	188080	98953	790690	298000	751590	718550	1028200	208300	129370	165170	223400	116680	143250	161400	136300	146390	182320	483320	555750	620760	1126600	409260	371810	652500	688460	158900	375840	376340	289750	274190	849740	279420
MEDP0332	Cinnamic Acid	Organic acid And Its derivatives	Organicacid and Its derivatives	149.052	148.052	[M+H]+	C9H8O2	85564	72660	28862	14311	22223	9	44181	9	9	9	77359	187850	92600	147910	137190	68880	67125	78384	19262	9	86261	9	9	40160	9	67044	9	19665	46309	126250	55262	188480	235070	36596	9
MEDP0336	Lysopc 14:0	GP	LPC	468.3	467.3	[M+H]+	C22H46NO7P	24662000	23533000	43945000	23215000	19182000	28198000	12143000	34650000	25034000	20737000	21297000	32057000	28014000	19338000	15507000	26088000	20509000	10051000	7559800	12832000	17843000	28549000	20672000	26869000	15108000	24051000	22267000	21772000	29475000	19147000	12351000	21843000	36949000	22346000	17174000
MEDP0338	Lysopc 16:0	GP	LPC	496.33	495.3	[M+H]+	C24H50NO7P	330780000	346670000	346180000	354070000	345300000	354630000	348720000	363810000	329500000	344140000	320770000	291410000	336470000	349230000	347720000	336440000	326690000	304330000	346800000	333090000	299850000	342770000	325490000	339040000	324910000	343400000	323500000	335480000	315800000	305220000	328550000	322780000	289240000	322980000	330160000
MEDP0340	Lysopc 16:1	GP	LPC	494.31	493.3	[M+H]+	C24H48NO7P	229550000	255760000	302790000	247900000	225120000	225590000	157770000	225200000	214220000	179840000	256470000	310680000	282690000	186880000	147690000	246260000	172180000	86237000	66881000	118380000	200690000	243570000	225410000	246160000	182160000	210160000	171850000	203010000	234560000	195080000	102530000	202760000	264820000	170670000	146130000
MEDP0342	Lysopc 18:0	GP	LPC	524.36	523.36	[M+H]+	C26H54NO7P	209890000	177340000	272030000	238780000	254660000	270220000	262860000	289800000	273060000	240400000	290490000	298480000	295360000	261810000	227400000	332460000	304040000	277370000	286010000	261590000	200670000	252230000	291840000	254510000	258130000	239530000	286930000	272090000	235110000	210860000	260780000	252450000	297730000	273260000	280060000
MEDP0344	Lysopc 18:1	GP	LPC	522.35	521.35	[M+H]+	C26H52NO7P	271670000	238880000	220080000	249030000	255350000	258250000	231950000	241260000	239850000	231090000	251290000	239330000	248970000	247830000	231970000	248010000	241880000	213160000	197730000	227610000	254430000	227660000	248970000	245830000	203020000	253190000	209800000	225960000	220880000	223940000	206220000	244070000	225340000	245450000	221250000
MEDP0346	Lysopc 18:2	GP	LPC	520.33	519.35	[M+H]+	C26H50NO7P	236550000	234580000	234020000	243310000	238700000	249060000	249360000	249790000	242750000	244870000	242190000	243560000	240450000	247710000	248220000	244080000	246700000	248130000	240480000	243710000	245640000	221300000	242010000	226380000	232080000	234620000	235790000	236090000	210440000	228920000	232110000	235500000	226850000	230050000	233820000
MEDP0350	Lysopc 20:1	GP	LPC	550.37	549.37	[M+H]+	C28H56NO7P	14865000	8527400	18529000	7997900	6764700	6874100	4433900	6582200	5633700	4477200	6415600	7512200	6214600	8176900	4759800	2625100	3855700	2257400	2457700	2656700	3722900	5134500	6179200	4471700	3771800	3752800	4128300	2169900	3913500	3616300	2815900	2372800	7278800	4071700	3354600
MEDP0352	Lysopc 20:2	GP	LPC	548.36	547.37	[M+H]+	C28H54NO7P	25878000	19291000	33243000	18351000	14286000	15188000	8602300	13487000	11434000	8403500	18359000	21813000	15947000	17701000	10535000	16632000	11673000	9549000	7901900	11915000	10637000	21101000	11389000	12264000	5631000	15780000	9041200	6385900	10691000	9906600	10406000	14335000	23374000	20145000	11131000
MEDP0357	Urocanic Acid	Organic acid And Its derivatives	Organicacid and Its derivatives	139.04	138.043	[M+H]+	C6H6N2O2	1863700	1800600	351660	1056900	1127700	612730	1232400	485660	1144100	2640300	1675100	1654600	1037100	2951500	2677800	1717500	2894700	2694300	3075600	1925200	1428700	1577800	973290	1506900	1657700	332370	1386600	1129100	1118400	677710	3117900	748760	1574400	2221300	1067600
MEDP0363	Biopterin	Heterocyclic compounds	Pteridines and derivatives	238.09	237.086	[M+H]+	C9H11N5O3	1904300	1615400	2297800	1883800	1788400	1483300	1395500	1612000	1422300	1556000	1569300	1501300	1433900	1690800	1609800	1643700	1510700	937360	1462500	1056800	1219600	1573100	1338600	1733100	1234700	977380	1068900	1044200	1155000	1105500	1373800	2066600	1803300	2045300	1113400
MEDP0367	γ-Aminobutyric Acid	Amino acid and Its metabolomics	Amino acid derivatives	104.06	103.063	[M+H]+	C4H9NO2	2556900	2614300	3657100	2988400	3300600	4055000	3079500	6150100	3213300	2366800	5031200	5168600	4375800	2958600	4357000	4545000	2246500	2006800	2044500	1698300	2620300	2420400	2741200	3617800	1450100	3308100	2080200	2665900	3900200	2309100	2628500	3390800	7235900	3569500	3191900
MEDP0368	Taurocholic Acid Sodium Salt Hydrate	Bile acids	Bile acids	556.28	555.284	[M+H]+	C26H46NNaO8S	6249800	6149200	7273500	6049600	6172400	6312300	5831000	5799700	5926600	6050800	6064800	5645500	5858500	6279200	5895400	5803500	6279600	7054300	5974500	6205000	5886100	5784400	5765200	5630600	5866000	5602500	5982700	5816400	5392200	5949100	5789300	5251500	5609100	5769200	5136200
MEDP0370	2-(Formylamino)Benzoic Acid	Benzene and substituted derivatives	Phenolic acids	166.04	165.043	[M+H]+	C8H7NO3	115110	241310	137410	214830	179080	115240	158200	105870	92506	79830	256230	243230	233340	144080	374090	265040	152310	123430	150980	123710	67281	87163	65899	139400	59988	79470	53977	79791	189220	91213	119850	131150	232200	98797	64280
MEDP0372	Uridine 5-Monophosphate	Nucleotide And Its metabolomics	Nucleotide and Its metabolomics	325	324.036	[M+H]+	C9H13N2O9P	601850	794610	603430	716360	529230	739590	544190	345980	547520	905660	687900	422050	532290	464580	369850	387400	473640	311570	520220	557090	685530	667330	884190	603450	819790	465400	742960	814610	382150	647630	984460	1816100	814920	798810	1233200
MEDP0373	N-Acetylglycine	Amino acid and Its metabolomics	Amino acid derivatives	118	117.043	[M+H]+	C4H7NO3	159620000	146880000	156170000	125230000	119520000	146210000	135330000	155240000	141320000	129580000	150930000	138260000	147390000	185660000	218040000	156410000	145710000	134290000	128240000	171720000	194100000	215540000	181660000	159410000	177000000	115690000	141880000	133390000	133610000	136290000	146990000	159880000	199540000	137620000	141140000
MEDP0374	Cyclic Amp	Nucleotide And Its metabolomics	Nucleotide and Its metabolomics	330	329.053	[M+H]+	C10H12N5O6P	726870	690650	689910	908110	687620	700160	1007900	555140	664550	867730	871890	786120	872330	1142300	708740	607320	929450	1155200	1065200	1090200	1145100	836770	1030600	1159000	1022800	1069500	834140	918650	939550	981290	1055200	914630	655590	908540	723910
MEDP0375	Deoxyadenosine	Nucleotide And Its metabolomics	Nucleotide and Its metabolomics	252	251.102	[M+H]+	C10H13N5O3	1144000	969080	952790	870760	1244600	813120	1061800	1229300	1219100	1168500	885400	1131500	937710	1374700	1029100	1197600	1653800	1456800	1139400	1006100	906330	673720	1115800	1136600	1211000	803880	713190	993780	962530	1531500	1181800	2125900	1582400	2055800	812720
MEDP0378	N6-Succinyl Adenosine	Nucleotide And Its metabolomics	Nucleotide and Its metabolomics	384	383.108	[M+H]+	C14H17N5O8	96184000	87810000	87131000	75142000	100750000	83014000	103760000	102280000	119020000	111740000	81914000	96321000	79397000	138570000	91409000	127710000	155630000	138980000	114510000	114020000	103660000	75499000	113810000	110350000	127190000	76055000	70923000	100870000	87456000	138890000	117330000	182530000	157490000	170050000	67277000
MEDP0379	3-Hydroxyhippuric Acid	Amino acid and Its metabolomics	Amino acid derivatives	196.05	195.053	[M+H]+	C9H9NO4	26817	33573	11751	16355	49754	10601	36811	23817	28826	17261	36906	27530	28212	13778	28673	21540	17003	9064.6	19686	19726	11013	14173	13958	14897	24785	6307.2	15788	8335.6	16192	11520	13605	16110	17202	9	11142
MEDP0380	2-(Dimethylamino)Guanosine	Nucleotide And Its metabolomics	Nucleotide and Its metabolomics	312	311.123	[M+H]+	C12H17N5O5	1070100	486650	1053800	841480	595550	1096900	506300	3304000	963900	848990	1092300	1962600	784190	1169900	1410900	4259900	930740	670000	797410	787420	854300	1296000	1490200	1334400	832690	896930	851190	1130600	725380	772440	742800	1399400	5673900	2076600	1268400
MEDP0384	Isoxanthopterin	Heterocyclic compounds	Pteridines and derivatives	180.04	179.044	[M+H]+	C6H5N5O2	1160700	2561700	1916000	2068900	1081600	746820	980110	494010	698260	828920	1522600	987220	1011400	788860	615890	688970	1015800	741290	858260	347980	367700	536620	200110	697800	244990	449820	369950	265140	463600	684960	784990	938650	1098200	799190	265370
MEDP0387	L-Homoarginine	Amino acid and Its metabolomics	Amino acids	189	188.127	[M+H]+	C7H16N4O2	223280	361850	291130	263260	287140	394510	376540	348850	364740	432780	519080	380360	268920	724650	623820	424300	293870	362960	357380	272720	1063100	613270	344290	423890	843550	275940	404850	388560	436870	430560	487340	422600	535490	458250	272680
MEDP0389	Pantetheine	CoEnzyme and vitamins	CoEnzyme and vitamins	279.13	278.13	[M+H]+	C11H22N2O4S	24588000	25129000	25482000	22602000	24376000	24418000	21691000	25019000	23550000	24457000	21619000	22791000	22176000	25682000	26623000	22586000	22438000	23015000	23476000	23682000	23838000	23108000	23453000	23561000	21277000	22468000	25333000	22169000	21693000	20752000	20252000	21036000	31447000	21737000	21815000
MEDP0393	Pyridoxine 5'-Phosphate	CoEnzyme and vitamins	CoEnzyme and vitamins	250	249.04	[M+H]+	C8H12NO6P	66807	270090	66192	113970	66761	298930	67067	347610	262020	292140	240160	270370	103600	107400	157800	46368	60027	31103	55818	46027	91184	296810	95635	223850	115210	126550	296490	283670	130690	113950	65763	52328	90492	83149	152450
MEDP0394	4-Hydroxyretinoic Acid	CoEnzyme and vitamins	CoEnzyme and vitamins	317.3	316.204	[M+H]+	C20H28O3	124550	112120	101730	177390	143130	78656	308530	91193	44153	87512	188230	134350	184260	157490	119950	97000	59550	89566	57947	9	142490	94098	103190	310800	69650	177340	9	124460	184350	143820	55654	74673	9	9	38496
MEDP0395	DL-Pipecolic Acid	Organic acid And Its derivatives	Organicacid and Its derivatives	130	129.079	[M+H]+	C6H11NO2	4075600	3158000	1294300	3311400	4469800	4181100	2387100	5510800	5482400	5091000	4739100	3992700	3553600	4660100	5269100	5306400	4679400	3686700	4535700	4178700	5762000	4807400	6582700	4452300	6849300	3115300	5167300	3338300	4261500	1558400	3504200	4175200	5638700	4300000	6022900
MEDP0396	2'-Deoxycytidine-5'-Monophosphate	Nucleotide And Its metabolomics	Nucleotide and Its metabolomics	308	307.057	[M+H]+	C9H14N3O7P	1501300	943360	1183400	1116200	1388800	1754400	2323700	1433000	1407800	1280500	2979100	2251400	1925100	2560800	1957100	3353100	4088300	1910500	1882900	1916200	659010	738890	596250	658390	395990	1340500	936660	563900	1595300	1736000	3544100	3677400	3301800	1226400	624540
MEDP0401	5'-Deoxy-5'-(Methylthio) Adenosine	Nucleotide And Its metabolomics	Nucleotide and Its metabolomics	298	297.09	[M+H]+	C11H15N5O3S	19472000	9008000	18203000	14821000	18620000	5304300	11344000	4528000	4138000	4230000	9844100	11670000	11425000	19132000	21092000	10856000	13180000	11830000	21599000	17470000	7727800	3252500	5075300	7293700	5827400	8553600	3945300	5444500	6797800	10252000	11234000	11062000	10758000	12523000	7608000
MEDP0403	Deoxycytidine	Nucleotide And Its metabolomics	Nucleotide and Its metabolomics	228	227.091	[M+H]+	C9H13N3O4	66572	30558	33771	45171	57155	36805	45148	31612	32092	48370	37621	33638	31294	161200	66813	57209	93357	67545	50587	46901	54146	35310	26473	17024	41368	77545	33713	25853	41721	146500	55449	34637	23977	25178	36564
MEDP0404	Sarcosine	Amino acid and Its metabolomics	Amino acids	90	89.048	[M+H]+	C3H7NO2	2846400	2738300	2667900	2713700	2751400	2541700	2419200	2409400	2537400	2276400	2440300	2233900	2217900	2290100	2332200	2077200	2202900	2153800	2208700	2071500	2243500	2075500	2160600	2036000	2105800	1989700	2068800	1941900	2098300	2060400	2084100	1975800	1971400	1976000	2074400
MEDP0408	11-Cis-Retinol	CoEnzyme and vitamins	CoEnzyme and vitamins	287.3	286.23	[M+H]+	C20H30O	15099000	10835000	12363000	9637900	13903000	13038000	8444600	10448000	8974200	1774300	8733900	6202000	5943300	8651400	5864400	9131300	8509100	7193300	11697000	8286200	1962500	2526200	4588500	3328600	2738700	3575700	3191800	1341900	4151300	3431600	5880100	5985100	4391000	6242100	4414600
MEDP0409	Cys-Gly	Amino acid and Its metabolomics	Small Peptide	179	178.041	[M+H]+	C5H10N2O3S	244840	200080	255450	271680	213560	267190	240540	171650	238120	151490	286810	291910	299690	177220	142620	355550	449380	206170	163910	171480	147430	146140	101230	101880	102240	426340	168100	129210	202370	344990	295690	654070	381520	120160	225070
MEDP0429	Punicic Acid	FA	FFA	279.3	278.225	[M+H]+	C18H30O2	5471000	9771000	5881500	7109700	5668600	16221000	11900000	17901000	16033000	21365000	15780000	14464000	8938800	19041000	17550000	20400000	13651000	40230000	23038000	33485000	20598000	19979000	11485000	14081000	12355000	15977000	25353000	16734000	13373000	10326000	19941000	9568800	10134000	15960000	19371000
MEDP0430	2-Aminoadipic Acid	Organic acid And Its derivatives	Organicacid and Its derivatives	162.1	161.069	[M+H]+	C6H11NO4	3954900	7122500	3487600	1747600	2882300	177740000	12953000	192020000	246140000	250470000	38386000	23572000	8225800	270580000	129970000	15166000	17356000	41730000	115450000	125010000	275040000	284440000	274270000	274820000	272890000	188110000	246100000	228680000	112000000	208290000	54117000	77106000	48629000	218930000	31893000
MEDP0434	Lysopc 17:0	GP	LPC	510.1	509.348	[M+H]+	C25H52NO7P	13141000	7442400	12788000	7652700	8014600	9590800	5864600	10670000	8228500	6046500	10650000	12799000	11770000	11611000	8745900	12649000	8820900	3595900	4403900	3582400	5032800	8445200	5670700	5750000	4165700	7506900	7320000	5134400	7972200	7410400	5698400	11286000	15237000	7198500	6070000
MEDP0435	6-Methyl mercaptopurine	Nucleotide And Its metabolomics	Nucleotide and Its metabolomics	167.1	166.031	[M+H]+	C6H6N4S	91565000	88535000	89395000	98692000	88804000	67184000	88305000	68485000	75119000	91714000	97492000	101160000	87892000	94441000	100890000	101810000	106260000	98139000	89812000	87398000	70824000	73120000	62990000	85271000	64777000	67349000	59518000	57286000	80143000	77593000	93498000	88964000	95653000	90033000	63623000
MEDP0442	Sn-Glycero-3-Phosphocholine	Tryptamines,Cholines,Pigments	Cholines	258.2	257.103	[M+H]+	C8H20NO6P	17180000	27704000	16098000	21671000	15257000	5470000	12772000	5520800	5145400	4184000	17826000	19979000	24332000	8634200	6909000	18204000	16272000	5764000	9125000	4454900	5361300	1374500	4458900	9730800	4244400	8004100	2387500	7103000	11627000	12029000	11304000	21030000	21007000	11618000	1866700
MEDP0453	Indole	Heterocyclic compounds	Indole and Its derivatives	118	117.058	[M+H]+	C8H7N	3005700	4183300	3584500	3606700	3919700	2693900	4244100	2025300	2459000	3313400	3903000	3848900	3750400	3972700	3815800	4458500	4943600	4027000	4134500	3649400	2278400	1917900	1734200	2499700	1449600	2721700	1990900	1697700	2592300	3052300	4383400	4154000	4065700	3659700	2013800
MEDP0457	5-Aminolevulinate	Organic acid And Its derivatives	Organicacid and Its derivatives	132.1	131.058	[M+H]+	C5H9NO3	1194800	1386000	1360400	1476700	1339800	1059600	1132300	1373800	1057300	1401300	1634000	1652000	1497800	1511900	1672000	1586600	1645000	1199800	1284400	1301300	910270	1093300	1035800	1413200	984460	863820	827120	818760	970580	1094100	1375300	1434000	1853700	1735400	835840
MEDP0461	2-Methylguanosine	Nucleotide And Its metabolomics	Nucleotide and Its metabolomics	298.1	297.107	[M+H]+	C11H15N5O5	2934200	1556500	3106300	2182600	1876200	2176000	1468700	5340300	2166400	2044500	3244300	4544000	1967100	2040100	2504600	3164800	1841400	1326400	2003800	1712000	2218300	3539600	2346400	2723200	1808500	2397200	2439200	1690400	1809100	1454700	1551400	2016400	6485900	3589300	2649400
MEDP0494	Lysopc 15:0	GP	LPC	482.3	481.317	[M+H]+	C23H48NO7P	3893700	2244000	3613000	2325800	3151700	3592300	3005700	4392700	3897900	2901000	4269900	4412700	3498000	5496700	6024500	5174400	4257100	2618700	3109000	3267300	2876900	3792400	2741100	3236000	2671900	4156300	3397200	3092900	3208700	3248400	3486300	4879700	7063200	4789900	2884700
MEDP0498	Lysopc 18:3	GP	LPC	518.3	517.317	[M+H]+	C26H48NO7P	89405000	90382000	94970000	111290000	105890000	117290000	108150000	120640000	115170000	110480000	130250000	126770000	127780000	121470000	107820000	133430000	123760000	114200000	115180000	112830000	113480000	120150000	114150000	122710000	106120000	118030000	109010000	109350000	120970000	114970000	107840000	111130000	131230000	117770000	115360000
MEDP0504	Glucosamine	Carboxylic acids and derivatives	Carboxylic acids and derivatives	180	179.079	[M+H]+	C6H13NO5	3160400	2986900	2183300	2339500	3616800	2695400	3079300	2452200	2228800	2810200	2408400	2705100	2070700	1984500	3182800	2650600	2182300	2154000	2886700	2512200	2433200	3103400	3239600	2285300	1763900	2409900	3211500	2406600	2310600	2721500	2535100	2954600	2434500	2295400	1298800
MEDP0507	2-Hydroxycinnamic acid	Benzene and substituted derivatives	Phenolic acids	165.047	164.047	[M+H]+	C9H8O3	7070700	17256000	7994300	12396000	8130100	8305400	16324000	7262400	8447900	9712200	12320000	12792000	13406000	15015000	11208000	6730100	13980000	15912000	6057200	16788000	7554200	6466000	3001400	8859700	7326700	9328000	5773800	3932900	7767300	12041000	11956000	7963900	11217000	4031300	2430900
MEDP0510	Acetyl-L-carnitine	FA	CAR	204.122	203.116	[M+H]+	C9H17NO4	5657100	3202900	5672000	6297200	5764200	7517400	10207000	8510400	6579200	5914500	4937400	9461100	6378800	9714300	9853800	5034300	7275600	8316100	6744000	11118000	11558000	9550300	13689000	11438000	12808000	12272000	9060900	11370000	10447000	6786600	4057000	2749700	5032400	8637700	9922200
MEDP0514	Thiamine	CoEnzyme and vitamins	CoEnzyme and vitamins	265.111	265.112	[M]+	C12H17N4OS+	11801000	12193000	15540000	13263000	11270000	12411000	11245000	13626000	10688000	12843000	15694000	11855000	14303000	13051000	10987000	10509000	14246000	8998400	11845000	9986200	9146500	9922300	9408400	10965000	8839800	9488000	7186500	8593800	9446200	9316800	12668000	11267000	13188000	12721000	6837300
MEDP0518	DL-Stachydrine	Organic acid And Its derivatives	Organicacid and Its derivatives	144.102	179.071	[M-Cl]+	C7H14ClNO2	3954500	3421200	4236000	3943600	4520600	3694800	4452300	2782600	3419900	2851600	4271400	3867600	4330300	4632600	3557900	4191300	3657500	3279000	4116200	2504500	3889200	4067100	3182100	3026000	3399700	3881400	2289000	2901400	3513000	3223400	3574800	3941700	4000500	3718700	2886800
MEDP0519	L-Norleucine	Amino acid and Its metabolomics	Amino acids	132.102	131.095	[M+H]+	C6H13NO2	5475100	8240900	6445500	7553700	7130000	4841200	8380900	3392200	4274900	6010800	7562700	6953900	6392400	7980100	6906600	8794300	10245000	7969300	8073900	7267400	3849000	2980500	2547700	4052400	1983700	4645800	2946100	2650500	4175700	5475500	8964200	8128500	7712000	6890100	2839700
MEDP0523	DL-Carnitine	FA	CAR	162.112	161.105	[M+H]+	C7H15NO3	43306000	30190000	46862000	38394000	27975000	71350000	75609000	69631000	56591000	69525000	59673000	63197000	48571000	59719000	78840000	50836000	56611000	68427000	69687000	63961000	61507000	45818000	73451000	86195000	48892000	50940000	57916000	69846000	67615000	60206000	55109000	50282000	49393000	75263000	66878000
MEDP0525	N-Acetyl-L-alanine	Amino acid and Its metabolomics	Amino acid derivatives	132.058	131.058	[M+H]+	C5H9NO3	27303000	31351000	30151000	32038000	27763000	22632000	28751000	27144000	23039000	27423000	33832000	36376000	37487000	35342000	36953000	35467000	41660000	32158000	34306000	33301000	26974000	29893000	24376000	35029000	26241000	21773000	20616000	22067000	24895000	29713000	36574000	32919000	40697000	31344000	18631000
MEDP0528	5-Aminosalicylic Acid	Organic acid And Its derivatives	Organicacid and Its derivatives	154.043	153.043	[M+H]+	C7H7NO3	142330	122440	154680	162520	179680	153440	244540	324040	197610	186290	114720	208790	205270	165780	195670	380980	161220	185450	184130	70848	228640	81538	251130	146230	155660	126090	176290	181990	166980	99310	111820	89987	163830	158130	163410
MEDP0529	Indole-3-acetamide	Heterocyclic compounds	Indole and Its derivatives	175.079	174.079	[M+H]+	C10H10N2O	478950	254630	474110	414840	679710	329590	527710	291850	271530	403770	623200	624950	786820	539770	622470	1152900	784730	648530	879760	754380	326860	248530	337450	365450	196950	314560	309420	266760	450930	492760	852090	652690	707510	673600	308300
MEDP0530	15-deoxy-δ-12,14-PGJ2	FA	FFA	317.204	316.204	[M+H]+	C20H28O3	5626900	6444800	5807800	5774200	4743400	1486800	3881300	1624600	1701300	1925300	3912700	3639800	3933800	2815100	2982800	2667700	1710300	2055900	1848600	1219500	4011100	2291700	3066500	2447500	1789600	2626700	598130	1793100	2271800	3231100	1934600	3801100	3401500	1849800	739410
MEDP0537	PAF C-16	GP	LPC	524.36	523.364	[M+H]+	C26H54NO7P	209890000	177340000	272030000	238780000	254660000	270220000	262860000	289800000	273060000	240400000	290490000	298480000	295360000	261810000	227400000	332460000	304040000	277370000	286010000	261590000	200670000	252230000	291840000	254510000	258130000	239530000	286930000	272090000	235110000	210860000	260780000	252450000	297730000	273260000	280060000
MEDP0560	Dihydrouracil	Nucleotide And Its metabolomics	Nucleotide and Its metabolomics	115.043	114.043	[M+H]+	C4H6N2O2	99543	102600	51364	98036	63241	129840	146770	249760	145050	134930	81440	93524	91166	112840	87747	56912	81813	51217	121170	86936	87730	116090	126420	185550	67295	208180	91031	72016	74291	132820	109160	121510	196770	170440	92058
MEDP0575	5-amino-1-[3,4-dihydroxy-5-(hydroxymethyl)oxolan-2-yl]imidazole-4-carboxamide	Nucleotide And Its metabolomics	Nucleotide and Its metabolomics	259.096	258.096	[M+H]+	C9H14N4O5	77885	291960	255650	179330	70080	79291	182790	20997	24800	30095	71982	30438	63522	31995	45146	53002	53671	41474	109890	50511	22673	38293	28521	92768	5939.7	22029	30237	29726	28528	16148	119360	75193	56159	72624	30586
MEDP0577	Isobutyryl carnitine	FA	CAR	232.147	231.147	[M+H]+	C11H21NO4	1435700	1171500	2549300	1855000	1039300	4900600	3309500	3477500	2897000	4002500	2356900	3876400	3699600	5746700	4820900	7633200	7503000	7867800	6270900	7529800	10917000	9806300	7421400	8805600	5993700	4899900	11626000	9529200	6336600	8085100	11737000	8545300	6668800	12855000	16202000
MEDP0585	Stearidonic Acid	FA	FFA	277.209	276.209	[M+H]+	C18H28O2	565950	1051200	831450	1067100	839140	2385400	1306900	3811500	3290200	4780900	1615600	1770700	1511100	1015400	875260	1202200	611720	2509900	352170	1368500	4266400	4843900	1059200	2332700	980180	2866300	2166200	2160000	2603000	2135200	1443100	1272400	1019000	1802300	2290300
MEDP0586	N-Acetylphenylalanine	Amino acid and Its metabolomics	Amino acid derivatives	208.09	207.09	[M+H]+	C11H13NO3	1094500	2092100	1039000	1619700	1448900	1035900	1316100	1684800	1212100	1411700	2547300	2926600	2252900	1635200	6279600	3955400	1497300	1149700	1806500	1324700	1154400	1727000	1016700	1896400	687250	841250	879890	1324700	2344000	946660	1027200	915800	2096100	1205000	1396900
MEDP0587	N-Alpha-acetyllysine	Amino acid and Its metabolomics	Amino acid derivatives	189.116	188.116	[M+H]+	C8H16N2O3	2005600	1652800	2530900	2828200	2126800	3459000	1777400	2405200	2399700	2822600	2423000	2448600	2074400	3839200	3186800	1196100	2183000	1508400	1845400	1833300	2260800	2357400	1220800	2918800	1784900	1276600	1487800	1279700	1635600	1750800	1193100	1184400	1004700	1394700	1163500
MEDP0593	Thioguanine	Nucleotide And Its metabolomics	Nucleotide and Its metabolomics	168.027	167.027	[M+H]+	C5H5N5S	30026	53902	29354	37495	62180	11942	27606	13288	8861.6	22551	34319	32958	29697	25062	21529	38645	27145	29136	27836	32127	4355.4	9	3831.3	13231	9	24085	5026	20797	5077.4	18646	32762	28910	24552	25791	9492.7
MEDP0601	Spermidine	Alcohol and amines	Polyamines	146.158	145.158	[M+H]+	C7H19N3	6572400	7926000	8825000	8069700	8011100	24791000	20920000	33023000	27733000	16804000	15930000	26251000	14740000	34485000	27024000	8861600	7898600	9035500	9508900	11282000	29827000	21254000	25474000	28726000	25659000	32616000	19489000	13268000	13065000	28563000	24260000	27487000	44045000	34044000	7766800
MEDP0611	N-Acetyl-L-Histidine	Amino acid and Its metabolomics	Amino acid derivatives	198.08	197.08	[M+H]+	C8H11N3O3	3400900	3136700	2375600	3841000	3354400	5337900	2973400	4718900	4738700	6055400	3598200	3990200	2548900	4144100	3702200	1977100	2882000	2342600	2679100	1692000	3186600	4853800	3205200	2576000	2971700	2383900	3748900	2397600	2661200	2485700	1030200	859560	1100200	1056800	1965300
MEDP0618	2-Methylbutyroylcarnitine	FA	CAR	246.163	245.163	[M+H]+	C12H23NO4	876230	386470	1022700	628440	803900	2054300	1516200	1975100	1391800	1682000	2010900	2887600	2260200	2332000	3029700	5416300	5299800	3831100	4256700	5031200	1392300	1461700	1484500	2317200	996730	1766200	3962600	2956600	3920300	2158800	6447000	3891400	4301200	5845200	9539300
MEDP0627	Isonicotinic acid	Organic acid And Its derivatives	Organicacid and Its derivatives	124.032	123.032	[M+H]+	C6H5NO2	121860000	108360000	120840000	124150000	115860000	117520000	115300000	125750000	99951000	111330000	113750000	117330000	119050000	87870000	115940000	83822000	86491000	69028000	76605000	81461000	108400000	103440000	129380000	126080000	116000000	102050000	103930000	108490000	94684000	99897000	89298000	91143000	98829000	99898000	90188000
MEDP0637	L-phenylalanyl-L-proline	Amino acid and Its metabolomics	Amino acid derivatives	263.132	262.132	[M+H]+	C14H18N2O3	949130	1280000	950900	1128600	1138500	567160	870980	212450	444630	636260	1013400	791410	978130	648190	808290	610790	692560	527970	914050	555470	448720	452830	529300	500290	639840	487430	445880	423230	685560	1058000	882230	816020	518800	630240	496330
MEDP0638	LysoPE(16:1(9Z)/0:0)	GP	LPE	452.27	451.27	[M+H]+	C21H42NO7P	2504200	3610500	4921900	3125000	2567400	4765400	1208000	6113900	4199100	3033500	2513300	3330200	2667000	1352600	967220	2291700	1235400	376980	305700	509570	1612500	6898300	2787000	2875400	1938400	1891200	3924500	2023300	2000200	1692100	839470	1471300	2295600	1254200	1717300
MEDP0647	Anisic acid	Benzene and substituted derivatives	Phenolic acids	153.3	152.047	[M+H]+	C8H8O3	79020	84387	95949	64192	64402	63018	49764	59414	83129	78613	73527	75672	62757	63276	64381	72999	67758	73430	73746	75403	61669	55890	62912	61142	73304	62870	93387	59111	73730	70039	47560	70588	67445	73000	93293
MEDP0664	L- Tyrosine methyl ester	Amino acid and Its metabolomics	Amino acid derivatives	196.2	195.09	[M+H]+	C10H13NO3	1363200	2526100	1706900	2065300	1399300	1098600	1647100	562740	904150	1096200	1517400	1461300	1766900	1577400	1119600	755660	1699500	1247600	1055200	1362800	965660	1229000	623320	1000600	753200	1340200	664840	623810	904050	1757400	1542700	1806400	1318800	930940	543530
MEDP0685	Methylcysteine	Amino acid and Its metabolomics	Amino acids	136.2	135.035	[M+H]+	C4H9NO2S	5366300	13350000	6619900	10071000	7149000	6323400	12696000	5353300	7011200	6987500	10365000	9539900	10808000	10907000	8030500	5541800	11834000	11819000	5034500	12905000	5767500	4927200	2517800	6814200	5599600	7029200	5041100	2955800	6060000	9630400	9999700	6963800	9085400	2843800	2115400
MEDP0729	Barbituric acid	Heterocyclic compounds	Heterocyclic compounds	129	128.022	[M+H]+	C4H4N2O3	795860	653410	783220	570870	745490	1256200	692910	2313100	1548600	1318600	1099900	1633600	1077400	972770	1503900	2159000	1085300	742240	1244400	716480	943380	1258300	1291400	1086200	1214200	574750	1385100	1787500	1552800	539070	633040	488900	727320	994150	1265900
MEDP0752	DL-Leucine	Amino acid and Its metabolomics	Amino acids	132.095	131.095	[M+H]+	C6H13NO2	416940000	444900000	426190000	445890000	429300000	400690000	433600000	433820000	407800000	430500000	439180000	448620000	432910000	427350000	428290000	448640000	422930000	413210000	390350000	366540000	349390000	351610000	358500000	392770000	350070000	339890000	320560000	335140000	360540000	383450000	413910000	405680000	442670000	425960000	321650000
MEDP0821	6-Methylnicotinamide	Heterocyclic compounds	Pyridine and pyridine derivatives	137.1	136.064	[M+H]+	C7H8N2O	25301000	24912000	29262000	32488000	25118000	10558000	19155000	2267200	6351200	11027000	7722600	6382100	15595000	10361000	9340200	447540	6350000	1123500	5147000	7358000	10327000	8686700	9439700	8998900	9265300	17114000	6649900	9237600	3870200	17971000	11149000	14949000	5413700	6769100	3250900
MEDP0849	Nα-Acetyl-L-glutamine	Amino acid and Its metabolomics	Amino acid derivatives	189.1	188.183	[M+H]+	C7H12N2O4	1902800	5225200	1094200	2544800	2930000	4178000	4640400	4474200	7130900	4005800	5266100	5197500	6300400	7836000	3864900	3041600	3028400	9715800	7066800	7120000	10198000	5849500	3564800	5071200	5685700	4169200	5113600	4304300	5336800	4797300	2054400	1367700	2385400	2356800	3700500
MEDP0859	Glycyl-DL-phenylalanine	Amino acid and Its metabolomics	Amino acid derivatives	223.2	222.1	[M+H]+	C11H14N2O3	2075000	4580700	2277900	2840700	1813800	704980	1742600	335640	628580	825890	2074400	1558800	2198000	1561100	1370800	925980	1621700	795340	1153900	1046400	645850	757680	341650	942640	367520	1754900	382870	458770	1042400	2369800	1694800	2589200	1433600	834450	289190
MEDP0862	3-hydroxyphenylacetic acid	Organic acid And Its derivatives	Organicacid and Its derivatives	153.3	152.047	[M+H]+	C8H8O3	136000	72511	228690	163900	159600	322910	348290	395180	479690	270580	114360	222060	142390	385710	175110	106320	128030	71828	158810	60396	205860	196030	1617600	322420	1304400	9	84684	112110	110800	259850	348010	392840	281780	160080	67369
MEDP0868	N-Methylalanine	Amino acid and Its metabolomics	Amino acid derivatives	104	103.063	[M+H]+	C4H9NO2	13420000	10782000	8244900	10512000	8317400	18992000	12087000	21162000	22065000	21937000	11932000	14835000	11107000	18614000	20978000	17289000	8754000	12498000	12178000	11142000	40715000	33054000	43526000	42999000	41579000	19813000	25605000	26040000	23852000	14464000	11931000	15552000	15693000	18070000	19640000
MEDP0878	N-Methyl-L-Glutamate	Amino acid and Its metabolomics	Amino acid derivatives	162.3	161.069	[M+H]+	C6H11NO4	3733100	5708500	2792800	1552400	2585900	143930000	9333200	156390000	203230000	217940000	33009000	21228000	5870900	251380000	101050000	11571000	14117000	35583000	93274000	106120000	239440000	258790000	239290000	256190000	238820000	153390000	211260000	191960000	95889000	176950000	45955000	64057000	39714000	174140000	31749000
MEDP0879	N-Methyl-D-Aspartic Acid	Amino acid and Its metabolomics	Amino acid derivatives	148.2	147.053	[M+H]+	C5H9NO4	193610	253450	146470	231870	143700	275680	246900	312120	225460	256690	280900	300810	217730	306920	368830	288780	137470	314920	383480	514730	269570	237180	259680	350070	214950	2814800	552210	519440	189560	1082000	224930	265620	304160	257390	173070
MEDP0880	N-Alpha-Acetyl-L-Asparagine	Amino acid and Its metabolomics	Amino acid derivatives	175.3	174.064	[M+H]+	C6H10N2O4	346070	224940	288420	289810	527410	258010	422820	149210	244490	344760	429610	512970	518420	445190	489840	821580	633720	489930	827240	521140	227520	208060	190890	219480	165270	255880	228200	203550	333850	321310	571740	482940	630780	401340	224200
MEDP0881	Phosphocholine	Nucleotide And Its metabolomics	Nucleotide and Its metabolomics	185.1	184.074	[M+H]+	C5H15NO4P	7023200	6836700	7911600	7394800	6585400	5875000	7417800	6604500	5335400	6741800	8998800	7279500	7451200	7719500	7375900	6612200	7456000	5997900	6842100	4958100	6189000	6855000	5835200	7893000	5789000	6052600	5288700	5910400	5931200	6712100	6516700	8330600	8059200	7502600	5681000
MEDP0883	2,4-Dihydroxypteridine	Heterocyclic compounds	Pteridines and derivatives	165.3	164.033	[M+H]+	C6H4N4O2	90998	160110	211300	195590	166770	42982	95529	26212	24150	44288	82711	73301	130670	71848	72285	9906.9	54477	48448	90190	147860	29963	50767	57736	34264	38649	69100	78741	53504	51526	80167	75488	78716	50144	42581	76848
MEDP0884	L-Methionine Sulfoximine	Amino acid and Its metabolomics	Amino acid derivatives	181.3	180.057	[M+H]+	C5H12N2O3S	32059	21182	19285	18707	15609	18221	8950.1	14586	26655	25396	20509	13913	20474	21132	20363	9057.8	25217	31883	7239.2	14956	16956	15745	24245	15643	13815	18050	21656	19916	23554	22891	13806	24275	28879	19425	34951
MEDP0886	N-Amidino-L-Aspartate	Amino acid and Its metabolomics	Amino acid derivatives	176.4	175.059	[M+H]+	C5H9N3O4	293170	282890	229420	756880	781230	201200	281530	207470	226650	175770	370070	400140	412680	206000	187330	180450	183750	71720	68926	34351	46505	109150	187850	185330	107820	101630	46240	195600	303580	147340	98464	351100	415870	75909	91258
MEDP0889	Cortisol	Hormones and hormone related compunds	Hormones and hormone related compunds	363.5	362.209	[M+H]+	C21H30O5	256890	139270	294390	394110	64531	389550	241400	466950	274930	285360	387900	1122800	785980	427610	1210400	1543700	595920	1525400	1076000	626880	1321700	108740	4537200	1771300	5425800	695430	321100	1163800	814430	455160	200260	180040	481230	4551900	1386500
MEDP0890	7,8-Dimethylalloxazine	Heterocyclic compounds	Heterocyclic compounds	243.2	242.08	[M+H]+	C12H10N4O2	13037000	9963500	15781000	13531000	15712000	13309000	13783000	11693000	10671000	11638000	15262000	16769000	22019000	14785000	16162000	15960000	14369000	12960000	14636000	14592000	15402000	13587000	13990000	14466000	12809000	13398000	11648000	13837000	15420000	15008000	15105000	13918000	14316000	15184000	12576000
MEDP0891	L-Tryptophanamide	Amino acid and Its metabolomics	Amino acid derivatives	204.3	203.106	[M+H]+	C11H13N3O	89094	161280	92448	139530	127700	78723	130240	59039	88703	116490	155030	149980	142550	147430	124960	191840	210990	166250	205330	146140	61124	58253	59687	79169	31031	101830	57923	37306	79377	112280	193570	171550	174920	139730	46096
MEDP0904	Oleate	FA	FFA	283.2	282.256	[M+H]+	C18H34O2	8450.7	10222	9362.5	8030.1	11251	11394	7898.5	10697	11271	10333	9298.1	10555	14947	10830	8370	9429.5	8641.7	11336	8669.2	9845.8	13036	9841.4	12047	17456	10880	11878	9682.1	11982	12039	11916	8851.5	7504.3	10119	9941.8	13304
MEDP1002	Acetylcholine	Alcohol and amines	Polyamines	146.117	145.11	[M+H]+	C7H15NO2	203560	89105	114040	70073	183730	196440	234610	168620	152760	113490	135880	142600	143440	311830	437460	215580	366690	269020	388350	288080	303750	102010	188210	259500	205430	295940	210330	268970	289300	319090	229200	364950	347260	265440	215410
MEDP1005	β-Alanine	Amino acid and Its metabolomics	Amino acids	90.048	89.048	[M+H]+	C3H7NO2	41985000	48217000	35532000	37619000	43466000	52547000	46710000	53978000	49678000	40783000	54367000	64970000	60154000	63906000	42509000	50795000	52117000	44882000	54318000	40406000	52009000	36032000	52435000	45505000	50125000	50352000	34985000	56293000	64725000	55761000	42718000	46829000	61720000	49678000	47797000
MEDP1006	Creatine	Organic acid And Its derivatives	Organicacid and Its derivatives	132.067	131.07	[M+H]+	C4H9N3O2	3224700	3490700	2717200	3518200	2699100	4300900	4197900	4692500	6017600	4816000	2399200	2535100	2452700	2224100	1122600	2744400	3153000	3967800	5063000	3758500	2361300	2404100	2738000	4507700	2872300	4185300	4755500	5395700	5392800	3187400	2710100	2452900	1821000	4718700	4287900
MEDP1017	2-Aminoisobutyric Acid	Amino acid and Its metabolomics	Amino acid derivatives	104	103.063	[M+H]+	C4H9NO2	13420000	10782000	8244900	10512000	8317400	18992000	12087000	21162000	22065000	21937000	11932000	14835000	11107000	18614000	20978000	17289000	8754000	12498000	12178000	11142000	40715000	33054000	43526000	42999000	41579000	19813000	25605000	26040000	23852000	14464000	11931000	15552000	15693000	18070000	19640000
MEDP1018	5'-Deoxyadenosine	Nucleotide And Its metabolomics	Nucleotide and Its metabolomics	252	251.102	[M+H]+	C10H13N5O3	1144000	969080	952790	870760	1244600	813120	1061800	1229300	1219100	1168500	885400	1131500	937710	1374700	1029100	1197600	1653800	1456800	1139400	1006100	906330	673720	1115800	1136600	1211000	803880	713190	993780	962530	1531500	1181800	2125900	1582400	2055800	812720
MEDP1019	aminoisobutyric acid	Amino acid and Its metabolomics	Amino acid derivatives	104	103.063	[M+H]+	C4H9NO2	13420000	10782000	8244900	10512000	8317400	18992000	12087000	21162000	22065000	21937000	11932000	14835000	11107000	18614000	20978000	17289000	8754000	12498000	12178000	11142000	40715000	33054000	43526000	42999000	41579000	19813000	25605000	26040000	23852000	14464000	11931000	15552000	15693000	18070000	19640000
MEDP1022	Threoninyl-Phenylalanine	Amino acid and Its metabolomics	Small Peptide	267.124	266.127	[M+H]+	C13H18N2O4	7377000	12738000	13156000	12573000	9112100	5422500	8987300	3398000	4282400	4834000	9636900	7981100	7832300	5675600	7011300	7112700	7195800	6904800	8519000	5882900	3175700	3709300	2387100	4101500	1851600	2222200	2629000	2359800	4638900	3807100	5041900	5017500	5566200	4545000	3039300
MEDP1023	Tryptophan glutamic acid	Amino acid and Its metabolomics	Small Peptide	334.13	333.132	[M+H]+	C16H19N3O5	100590	249320	169050	190580	152220	86618	222190	85499	75765	78656	163600	137940	166660	144140	116940	73853	119910	67126	106100	132060	73476	48941	75791	108810	56547	82451	55889	51092	91488	118310	133730	205320	98353	105700	60732
MEDP1024	Valyl-leucine	Amino acid and Its metabolomics	Small Peptide	231.161	230.163	[M+H]+	C11H22N2O3	196730	604780	244890	382540	234310	132410	186300	97030	145340	143070	224660	246150	272210	252180	201380	116850	191310	122980	114850	152730	146980	206960	80321	176590	104690	193630	108660	76630	181190	283420	193310	310270	208830	157360	102980
MEDP1025	L-Valyl-L-phenylalanine	Amino acid and Its metabolomics	Amino acid derivatives	265.145	264.147	[M+H]+	C14H20N2O3	217760	561120	480460	524930	344410	177790	287950	110040	176750	218460	571050	456800	497950	448350	353830	266030	219120	255850	353860	575270	572710	392100	150070	531590	70556	1030100	163220	289240	375360	826330	550950	594010	451810	478930	411800
MEDP1039	Maltotriose	Carboxylic acids and derivatives	Sugars	505.169	504.169	[M+Na]+	C18H32O16	207770	241510	241930	257960	326250	34291	230610	2397.3	12517	5503	126800	19506	89506	10719	208960	25869	21729	4764.3	77851	162930	14384	10464	5065.5	17195	4961.5	4631.2	5456.8	8648.5	52039	22424	19686	159070	139530	15668	9
MEDP1040	N-(2-hydroxyethyl)stearamide	Alcohol and amines	Amines	328.319	327.314	[M+H]+	C20H41NO2	1511200	1010900	1534100	812220	799380	508030	726310	851030	759390	508860	847720	718400	877370	774260	584080	811340	715530	723760	1006600	872700	370370	393650	660440	594970	485510	564090	572980	537790	629190	446710	568080	562970	647550	664380	789150
MEDP1045	Biliverdin	Tryptamines,Cholines,Pigments	Pigments	583.2	582.248	[M+H]+	C33H34N4O6	42658	53001	76255	77573	28679	370210	125800	309480	249370	231300	92210	90394	53636	85343	44280	122690	155770	95045	87367	93632	187450	201120	91429	101030	65987	99332	235920	38548	94057	89459	121700	127150	171130	200130	104250
MEDP1056	Iminodiacetic acid	Organic acid And Its derivatives	Organicacid and Its derivatives	134.1	133.037	[M+H]+	C4H7NO4	14770000	17462000	15719000	15663000	16590000	17718000	20133000	26362000	26729000	32617000	22226000	23833000	22136000	29225000	20676000	20901000	26048000	51803000	27538000	28333000	25089000	15259000	29677000	24527000	34555000	19828000	17306000	19437000	12779000	19267000	22205000	12344000	18946000	18460000	13855000
MEDP1058	Taurodeoxycholic acid	Bile acids	Bile acids	500.304	499.297	[M+H]+	C26H45NO6S	105320	9	81286	9	84586	921080	248620	543660	607440	813690	9	9	9	9	173410	45109	558180	72217	9	201270	62641	539050	9	9	9	184530	1088600	88883	32684	114990	400820	249540	91920	15330	292180
MEDP1061	DL-O-tyrosine	Amino acid and Its metabolomics	Amino acids	166.085	165.079	[M+H]+	C9H11NO2	248890000	253010000	258350000	255140000	258030000	238440000	249970000	243230000	247050000	253240000	254850000	252900000	250540000	252020000	259730000	253020000	260640000	249210000	248090000	252610000	244120000	251150000	242360000	248960000	238790000	241370000	241020000	229800000	235400000	235050000	236480000	231060000	245500000	237700000	227430000
MEDP1063	Indole-5-carboxylic acid	Heterocyclic compounds	Indole and Its derivatives	162.045	161.048	[M+H]+	C9H7NO2	327630	438410	292520	337550	233700	117870	154050	199770	149200	115830	233910	287170	176890	179840	285550	654230	156410	196350	186690	187840	190730	138630	168200	185100	102760	90150	90724	130560	227710	77639	98030	123140	210300	328310	196340
MEDP1068	1,2-dioctanoyl PC	GP	PC	510.3	509.312	[M+H]+	C24H48NO8P	519880	548330	528210	336950	380920	185780	173810	212540	175940	186920	238850	292410	266820	229180	183180	159930	149570	76133	64006	81546	247760	332260	232580	260370	149530	209150	148250	164210	246990	203620	104230	205710	261730	171640	146030
MEDP1072	7-methylguanosine	Nucleotide And Its metabolomics	Nucleotide and Its metabolomics	298.1	297.107	[M+H]+	C11H15N5O5	2934200	1556500	3106300	2182600	1876200	2176000	1468700	5340300	2166400	2044500	3244300	4544000	1967100	2040100	2504600	3164800	1841400	1326400	2003800	1712000	2218300	3539600	2346400	2723200	1808500	2397200	2439200	1690400	1809100	1454700	1551400	2016400	6485900	3589300	2649400
MEDP1073	6-O-methylguanine	Nucleotide And Its metabolomics	Nucleotide and Its metabolomics	166.063	165.065	[M+H]+	C6H7N5O	209020	125510	136940	113060	97602	112790	68121	142350	85574	115160	91826	101450	105420	91792	140800	189740	73606	128230	99055	105510	77162	130070	76776	92482	93515	95866	137700	104430	93995	54306	98857	79798	267270	125130	102990
MEDP1077	2'-O-methyladenosine	Nucleotide And Its metabolomics	Nucleotide and Its metabolomics	348.1	281.112	[M+H]+	C11H15N5O4	66490000	77160000	83478000	74086000	72701000	43774000	69690000	33322000	39746000	56633000	71343000	55071000	66269000	60254000	55898000	46703000	75218000	40661000	54378000	41900000	42054000	35414000	45621000	46001000	51766000	36245000	26542000	46181000	39690000	67892000	63145000	112590000	76706000	59934000	26583000
MEDP1081	Beta-murine	Bile acids	Bile acids	410.304	408.288	[M+H]+	C24H40O5	47371	16302	22365	15750	22514	70044	97580	51955	34226	18022	22063	50606	64299	26657	41351	58921	48769	42980	23277	20605	56651	81872	33587	38236	26679	45783	47284	40617	37010	66623	66620	79823	31879	15439	39210
MEDP1083	Oxypurinol	Nucleotide And Its metabolomics	Nucleotide and Its metabolomics	153	152.033	[M+H]+	C5H4N4O2	100250000	96007000	105030000	101790000	105180000	89326000	91358000	63316000	97424000	99115000	80514000	74128000	84856000	86769000	72055000	75949	72301000	22054000	55815000	71742000	82704000	76246000	80553000	83819000	74204000	76922000	86363000	80919000	49759000	74291000	67836000	70634000	50097000	94555000	81663000
MEDP1084	Dodecylcarnitine	FA	CAR	344.271	343.272	[M+H]+	C19H37NO4	81842	102130	276300	241290	95961	601120	603350	392920	668490	1905600	198510	435990	456220	293110	154520	138160	345200	598210	140380	414850	3545800	4112900	1437900	1409700	1814600	243120	1014000	2126300	1603400	587930	647500	364650	156280	860810	895690
MEDP1085	Taurine-α-ratcholate sodium salt	Bile acids	Bile acids	498.278	515.292	[M-H2O+H]+	C26H45NO7S	14924000	327150	9184400	2753600	11210000	83738000	25637000	58046000	65432000	61557000	1898000	3609600	6021700	2837200	19866000	3391700	50594000	7140500	3049300	20462000	5372200	51137000	972760	700810	1613100	17522000	101310000	9504100	4035600	9426400	39820000	18854000	9147100	1222500	30437000
MEDP1088	Glutathione	Amino acid and Its metabolomics	Small Peptide	613.2	612.151	[M+H]+	C20H32N6O12S2	283720000	249780000	272880000	282330000	321220000	297450000	314540000	290210000	293280000	277500000	320380000	321120000	296960000	302750000	316930000	316630000	301790000	284710000	295820000	299770000	234010000	242520000	182670000	237160000	152020000	287290000	251450000	221630000	296210000	262930000	303210000	304850000	325400000	260800000	194970000
MEDP1093	Allopurinol	Nucleotide And Its metabolomics	Nucleotide and Its metabolomics	137.048	136.038	[M+H]+	C5H4N4O	26751000	28582000	29297000	33734000	25875000	11262000	21116000	2049300	7186100	12056000	7722500	7206800	16456000	10016000	8580000	310490	6618400	1161900	5552800	7650700	11010000	8028000	9994500	9627500	10109000	18812000	7416100	9555500	3505000	20771000	12455000	15508000	5813800	6867700	3128400
MEDP1096	1,2-dodecanoyl PC	GP	PC	548.4	548.353	[M-H2O+H]+	C28H56NO8P	10296000	4069900	8373900	5466700	6652700	1974000	1487900	2171700	1601300	1077600	2848600	4087600	4134700	3536300	3461500	4158700	2663600	1820300	1707700	2195000	1557300	2169700	3564300	1940600	1647400	2065000	2008500	1750700	2169500	1719800	2056000	3591800	5023300	4023100	2329900
MEDP1100	2-Aminomethylpyrimidine (hydrochloride)	Nucleotide And Its metabolomics	Nucleotide and Its metabolomics	110.063	109.064	[M+H]+	C5H7N3	3602100	3712700	3286700	3218700	3681800	2278900	3225100	1125700	2310500	2191500	3596400	2953600	3449600	4176600	3236400	1844500	3965900	3443800	3590500	3630700	2010400	1935300	1421100	1937900	1373300	2184000	1425900	1072700	1683300	3233500	3122900	3454800	3752400	2641600	1344400
MEDP1102	Decanoyl L-Carnitine	FA	CAR	316.238	315.241	[M+H]+	C17H33NO4	128680	216380	341410	262630	94213	833000	722560	629950	665950	2652900	342990	320450	378540	184800	187910	288440	438260	471090	307320	353590	1677700	1600300	1220900	1348800	1215500	186740	888360	1492700	1082400	457750	443850	245180	164880	520060	952710
MEDP1103	PGD2 [9α,15S-dihydroxy-11-oxo-prosta-5Z,13E-dien-1-oic acid]	Oxidized lipids	Oxidized lipids	335.222	352.225	[M-H2O+H]+	C20H32O5	20154	12533	45312	23310	17708	32172	21894	43322	30829	55020	31865	45740	15897	62643	64794	48708	20487	15280	48781	18837	42941	45089	43013	59658	32545	9001.6	26893	20658	7871.9	8179	21352	17651	46856	51885	22514
MEDP1106	Lithocholic acid	Bile acids	Bile acids	359.295	376.298	[M-H2O+H]+	C24H40O3	22826	13212	16445	14259	15121	11840	20008	10158	8194.4	11279	17517	13949	10169	11661	13211	11349	16185	9292.2	9497.3	9095.7	22356	8402.1	27708	24297	19658	15441	11021	10419	18200	17218	15672	14918	12781	24797	7538.4
MEDP1109	Glycocholic Acid	Bile acids	Bile acids	466.306	465.309	[M+H]+	C26H43NO6	260050	67317	427750	333350	300680	2921100	797640	2986300	3557900	2376400	309230	487090	830410	799790	2251700	307810	557500	128600	159690	161210	782350	2736400	545710	987460	739560	3310000	1944200	2734800	809090	1092500	1311400	952050	754800	221300	3955700
MEDP1117	7,12-diketocholic acid	Bile acids	Bile acids	405.258	404.256	[M+H]+	C24H36O5	32944	6190.9	19340	17586	17629	218950	68277	196370	92773	145570	18738	20954	21554	58845	154400	18440	134990	13927	12564	73192	62003	123860	325850	294890	63911	190630	219720	156540	24473	82975	67769	105280	152980	21551	52260
MEDP1121	3-Methacrylic acid	Organic acid And Its derivatives	Organicacid and Its derivatives	101.059	100.052	[M+H]+	C5H8O2	33673	18901	43691	36699	21890	17296	33274	47543	18758	13058	55589	38039	34194	22822	32340	49669	31991	24913	37863	33784	9	9	9	17761	9	9	9	9	42852	9	27962	39738	59824	36725	27421
MEDP1122	1-Single Palm Essence	GL	DG	313.264	330.277	[M-H2O+H]+	C19H38O4	81507	108870	57661	75192	37684	39052	98402	111230	68688	104890	72431	126570	86736	111140	50732	65429	90001	95739	65662	64841	74697	57313	36789	62866	73983	48576	71439	74717	71803	70985	69855	69205	65578	105280	37168
MEDP1124	(±)15-HETE [(±)15-hydroxy-5Z,8Z,11Z,13E-eicosatetraenoic acid]	Oxidized lipids	Oxidized lipids	303.232	320.235	[M-H2O+H]+	C20H32O3	3429800	2362100	1809400	3457700	5765100	3912100	3771900	5656400	4354600	1587900	5644400	5671700	3945700	4586600	5151200	10611000	2626700	6423700	5332000	15276000	4405900	1546100	4479800	4470900	6160200	5581600	4710300	6159500	7953900	4802200	4806000	3706200	4499400	8757300	11201000
MEDP1126	(R)-(-)-2-phenylglycine	Amino acid and Its metabolomics	Amino acid derivatives	120.073	137.084	[M-H2O+H]+	C8H11NO	25637000	29654000	25489000	26584000	26385000	19801000	25387000	17927000	19670000	27000000	29622000	30271000	27459000	27249000	28484000	29856000	33053000	27704000	27633000	26872000	19761000	19366000	18172000	24109000	17039000	16872000	17099000	16458000	22901000	23216000	28747000	24862000	27856000	26412000	18184000
MEDP1127	1-acetylindole	Heterocyclic compounds	Indole and Its derivatives	160.1	159.068	[M+H]+	C10H9NO	795380	947840	873740	945800	871210	734140	973120	566880	751210	786930	978330	925840	991540	901830	943340	943390	1042000	945490	931130	951640	646040	586360	522840	696980	454830	710720	519810	486150	715580	842160	972970	1022500	965190	874690	552460
MEDP1131	Arachidyl glycine	Alcohol and amines	Amines	352.317	369.324	[M-H2O+H]+	C22H43NO3	96359	42523	54795	46812	66075	169710	70579	324390	163900	173990	151280	223700	141000	266190	234230	325570	174600	178470	152100	97720	347080	238320	202200	154340	139920	195060	160860	198780	143790	137130	119830	92777	191980	248130	184810
MEDP1132	3-Carboxypropyltrimethylammonium	Organic acid And Its derivatives	Organicacid and Its derivatives	146.117	145.11	[M+H]+	C7H15NO2	203560	89105	114040	70073	183730	196440	234610	168620	152760	113490	135880	142600	143440	311830	437460	215580	366690	269020	388350	288080	303750	102010	188210	259500	205430	295940	210330	268970	289300	319090	229200	364950	347260	265440	215410
MEDP1144	L-Isoleucine	Amino acid and Its metabolomics	Amino acids	132.092	131.095	[M+H]+	C6H13NO2	159370000	162370000	145310000	165650000	146020000	165300000	163430000	145940000	152780000	172540000	176630000	169360000	189230000	179160000	180630000	182350000	174970000	176730000	185790000	188730000	194800000	177080000	171240000	188760000	173370000	161400000	164280000	162680000	158400000	169490000	178850000	192730000	167880000	184600000	158450000
MEDP1148	LTE4 [5S-hydroxy-6R-(S-cysteinyl)-7E,9E,11Z,14Z-eicosatetraenoic acid]	Oxidized lipids	Oxidized lipids	440.237	439.239	[M+H]+	C23H37NO5S	30142	11200	11465	10939	14609	11627	42556	11492	4231.3	5628.9	16008	9	5274.7	21957	4337.5	10508	7861.5	4116.8	5248.8	9	31941	4317.6	18477	14614	19131	39855	11920	18392	21470	24052	20481	26263	19043	17023	19883
MEDP1155	Taurocholic acid	Bile acids	Bile acids	498.278	515.292	[M-H2O+H]+	C26H45NO7S	14924000	327150	9184400	2753600	11210000	83738000	25637000	58046000	65432000	61557000	1898000	3609600	6021700	2837200	19866000	3391700	50594000	7140500	3049300	20462000	5372200	51137000	972760	700810	1613100	17522000	101310000	9504100	4035600	9426400	39820000	18854000	9147100	1222500	30437000
MEDP1156	(±) 1,2-Sebacyl Glycerol (10: 0)	GL	DG	383.314	400.319	[M-H2O+H]+	C23H44O5	12765	15282	16196	11767	17948	19443	12426	22654	16938	17677	16247	14543	17103	14682	12884	17728	12960	18440	14085	16337	19606	18886	14926	14305	15909	18029	14145	14761	23307	17244	11725	14786	18651	20154	17905
MEDP1159	Hododeoxycholic acid	Bile acids	Bile acids	375.287	392.293	[M-H2O+H]+	C24H40O4	25619	5834.2	10635	12091	9	39804	66204	35049	26794	12844	19240	31595	38346	21405	18693	37637	30895	28153	16934	15991	39200	35284	15274	20557	14670	30422	29124	22383	18390	38801	38063	42680	18029	11981	26030
MEDP1160	PE (18: 1 (9Z) / 0: 0)	GP	PE	480.3	479.301	[M+H]+	C23H46NO7P	226330000	257920000	272700000	241790000	220920000	274810000	195740000	270100000	265100000	254780000	254670000	277280000	257860000	232420000	202740000	243490000	219140000	111260000	146250000	144340000	203310000	269360000	256740000	244060000	207730000	217300000	255500000	208420000	199380000	203180000	179740000	227920000	254570000	212330000	204000000
MEDP1161	Creatine phosphate	Nucleotide And Its metabolomics	Nucleotide and Its metabolomics	212.043	211.036	[M+H]+	C4H10N3O5P	166720	239310	183180	210120	113250	532200	246800	559540	454150	991810	286840	265900	273840	92048	87628	191440	300740	642510	551640	290480	155200	121550	232520	204800	191720	249960	203430	470350	451490	169650	113020	27599	22885	137040	724430
MEDP1162	1-Methylguanine	Nucleotide And Its metabolomics	Nucleotide and Its metabolomics	166.071	165.065	[M+H]+	C6H7N5O	519700	349820	455120	374860	397020	349440	336880	533380	322760	395070	425540	554580	370180	304430	506870	668790	325340	376240	454330	466190	332830	437030	375270	334730	308090	388450	421580	387580	298410	307800	330300	285400	923670	464800	429160
MEDP1166	1-O-palmitoyl-2-O-acetyl-sn-glycerol-3-phosphate choline	GP	PC	538.3	537.343	[M+H]+	C26H52NO8P	226930	141040	228430	221090	555840	97661	122650	63228	64188	46974	143100	142290	154760	109120	249640	164580	231770	166930	188530	87572	62420	65573	33803	63915	31092	50846	9	9	92621	74968	97824	249280	228550	111340	38958
MEDP1177	N-Methyl-α-aminoisobutyric acid	Amino acid and Its metabolomics	Amino acid derivatives	235.2	117.079	[2M+H]+	C5H11NO2	59589000	32898000	46550000	25775000	22400000	46666000	39194000	50361000	55634000	48927000	46417000	36238000	41373000	71678000	111120000	59557000	46681000	48848000	41399000	106330000	118860000	130110000	92355000	74634000	111440000	34468000	57463000	34905000	30808000	51330000	95171000	110690000	92850000	57193000	46132000
MEDP1179	(±) -Myristylcarnitine	FA	CAR	372.312	371.304	[M+H]+	C21H41NO4	3217300	3647800	7829300	7522200	4372500	9218900	7015900	5506800	8732500	18444000	3779200	7412500	9459000	6351300	3905000	3062200	6236100	5599000	1941300	3786400	34195000	60742000	22128000	16468000	24697000	3491000	13512000	34230000	18602000	10266000	8230200	5868700	2584500	12348000	8208900
MEDP1194	Calcitriol	Alcohol and amines	Alcohols	417.3	416.329	[M+H]+	C27H44O3	95104	33798	34339	140870	125630	86982	149230	243390	112840	108340	352250	96382	186300	51364	56751	46762	19922	85465	92092	81083	157260	162590	290020	110760	168190	224720	208370	167870	225710	69948	56492	49300	141170	130070	213970
MEDP1196	Biotinamide	Alcohol and amines	Polyamines	244.108	243.104	[M+H]+	C10H17N3O2S	446130	541550	762930	393120	441870	976090	1362800	1260800	918980	888450	2311800	2099600	1736000	1128300	1250000	5194100	1684900	2510400	2290700	2499300	451530	592580	1083100	1050700	513730	1358200	2183900	2667200	3707500	1738500	5831600	4206200	5446100	6281700	8729700
MEDP1197	Hypotaurocyamine	Alcohol and amines	Polyamines	152	151.042	[M+H]+	C3H9N3O2S	1745300	772400	1398200	1313600	1535300	475850	526680	112880	312100	911250	301610	355710	448030	1233300	584760	49822	786960	72602	313340	765340	799760	583400	690860	620830	845940	1292400	793350	908540	152030	1094800	1072100	1133200	279360	816010	288860
MEDP1202	5'-deoxy-5'-fluoroadenosine	Nucleotide And Its metabolomics	Nucleotide and Its metabolomics	270.1	269.092	[M+H]+	C10H12FN5O3	804750	583740	790340	683670	851710	401920	394830	279310	313500	393210	404020	413730	467560	525150	460190	525350	651020	454980	693960	480140	330140	355360	383210	334120	446100	341900	320660	319100	331470	515690	443550	630590	417670	359770	227220
MEDP1221	2-O-methyl PAF C-16	GP	LPC	496.3	495.369	[M+H]+	C25H54NO6P	39845000	46813000	37809000	41019000	41198000	39538000	39564000	37474000	40279000	44735000	38068000	36475000	34077000	38105000	41128000	33033000	35569000	37387000	40119000	43905000	47190000	42488000	43194000	39435000	39579000	41555000	43135000	39912000	34492000	38203000	38797000	36757000	30414000	32148000	37885000
MEDP1230	Glycidyl oleate	GL	MG	339.289	338.282	[M+H]+	C21H38O3	29786	54152	66418	50327	29565	65517	28067	30694	33510	48018	46075	55509	39237	42664	9	53897	25811	30103	9	26810	91319	124580	9	34312	9	98066	51692	29687	37085	50910	28834	53481	53874	92197	74160
MEDP1231	Folic acid	Organic acid And Its derivatives	Organicacid and Its derivatives	474.2	473.166	[M+H]+	C20H23N7O7	1637300	826780	1170700	1170300	1921900	2391200	3293500	686650	1229100	1416200	1778000	1446700	2271700	1020900	1748900	1358600	2428500	1447400	1009200	1814900	174660	390020	476960	1084000	323840	1050600	342690	511290	1109700	902590	1560400	1475200	514130	540280	360910
MEDP1242	4-tert-butylbenzoic acid	Benzene and substituted derivatives	Phenolic acids	179.106	178.099	[M+H]+	C11H14O2	150250	145430	103760	119260	114250	153150	136000	105350	129920	140580	158570	111490	148660	137410	94295	105730	118470	120640	120900	141880	142290	152740	149210	143780	137950	121470	119520	149760	131690	153380	151380	133880	109150	131190	127320
MEDP1249	(3S) -2-oxo-3-phenylbutyric acid	Benzene and substituted derivatives	Phenolic acids	179.07	178.063	[M+H]+	C10H10O3	211350	64291	184080	56970	182900	93331	120470	118690	85856	30373	127220	140980	162030	125390	155470	101880	32634	48555	108740	68617	31750	28648	57746	64509	33228	54871	27145	44687	96763	75279	53227	39745	78559	84388	116340
MEDP1255	Urobilin	Tryptamines,Cholines,Pigments	Pigments	591.3	590.31	[M+H]+	C33H42N4O6	232010	516010	237120	332830	76168	67580	5735600	49193	45634	6224.1	876070	1825300	465230	384750	33247	952480	771080	629980	294040	106450	1063700	70862	665520	1218700	488680	948310	53029	102670	791390	487520	1080400	2574200	881140	333990	111410
MEDP1272	20,26-dihydroxyecdysone	Hormones and hormone related compunds	Hormones and hormone related compunds	497.3	496.304	[M+H]+	C27H44O8	257220000	258280000	259320000	278730000	277750000	259300000	271940000	267760000	300110000	281210000	337480000	298440000	345040000	276280000	258220000	297470000	293550000	257290000	270330000	283430000	255360000	282360000	260050000	289060000	258980000	272390000	254920000	267320000	273170000	276140000	266380000	281060000	267780000	279690000	258290000
MEDP1276	Guanine	Nucleotide And Its metabolomics	Nucleotide and Its metabolomics	152.1	151.049	[M+H]+	C5H5N5O	1228700	1194700	1065900	1185700	1201100	778640	974290	674580	597130	1101400	1241600	1269900	1020200	1925200	1634800	1128700	1695700	1147700	1218200	1218400	786060	1059000	1021100	1092200	1033100	906750	642350	778000	696480	1028200	1443400	1428000	1354200	1133200	520430
MEDP1280	S-Adenosyl-L-Methionine	Amino acid and Its metabolomics	Amino acid derivatives	399.142	399.144	[M+H]+	C15H22N6O5S	3329900	2416300	2903800	3325200	3833000	719890	1804700	446330	522090	637540	1513000	1781400	2124400	3830400	3286300	1645000	2399600	1905800	3200300	2263400	1269600	529880	627790	1243500	785590	1345900	427760	654180	955060	1632500	1883800	1987900	2082600	1941400	421710
MEDP1289	Hexanoylcarnitine	FA	CAR	260.176	259.178	[M+H]+	C13H25NO4	61348	411820	553130	298560	79877	539280	642150	347160	430620	911510	434650	300390	406930	213690	271580	190780	676320	403410	236290	319010	987050	1019800	2287100	1163900	1894000	151270	826150	2969600	881570	281010	365050	436560	209470	408630	838570
MEDP1294	L-Leucyl-L-glycine	Amino acid and Its metabolomics	Small Peptide	189.114	188.116	[M+H]+	C8H16N2O3	256300	1405300	283950	591030	248090	111220	314590	63236	83464	118130	282960	217480	329470	211110	158010	90143	212040	99298	117180	69684	90553	82473	40780	104420	49671	136610	41715	44570	78174	332250	202240	516360	212480	85489	52837
MEDP1295	Cytarabine	Nucleotide And Its metabolomics	Nucleotide and Its metabolomics	244.083	243.086	[M+H]+	C9H13N3O5	3583700	2282900	2874500	2780800	2574500	1946000	1451400	865440	1013500	2220700	604500	425750	597500	860850	849060	606020	581770	445150	786850	402520	2085200	1562200	1583600	1462300	1712000	935740	708850	550870	369870	813000	637950	581940	479480	754210	317110
MEDP1307	(2S, 3S) -3-methylphenylalanine	Amino acid and Its metabolomics	Amino acid derivatives	180.101	179.095	[M+H]+	C10H13NO2	790540	1079100	1010600	1217700	776860	562530	774610	408250	540290	758630	921110	870050	949230	787860	683030	643680	707810	576550	633810	652360	519800	721800	412080	631690	436230	694670	336370	377900	461930	854260	746390	773840	670660	533610	354750
MEDP1317	MAG(16:1)	GL	MG	331.274	330.304	[M+H]+	C19H38O4	6132600	6860600	6158500	7063900	2695200	3647300	6137300	7174900	7781800	8755200	7536400	7523700	7547900	7639200	3878800	6534700	7007000	7121100	5264600	6072500	7173200	7110700	4014700	6655900	6886100	8202000	6203800	6706000	3620000	5998600	5903300	5793900	6439400	5944500	6205300
MEDP1319	LysoPC 22:4	GP	LPC	572.363	572.363	[M+H]+	C30H55NO7P	7699900	2969100	6255000	3915000	6510900	5645400	3689000	6685000	5325100	5270800	5099900	5856300	5048600	4426700	5226600	9618700	7667300	6698900	5860900	8983900	4042500	6712400	6379000	5202000	3419100	6277900	6867400	4759300	5817600	4003100	5156600	5989400	8596300	10275000	8744500
MEDP1325	LysoPC 22:6	GP	LPC	568.33	568.33	[M+H]+	C30H51NO7P	554910000	533980000	555450000	554410000	551550000	535050000	501710000	534320000	507190000	444440000	596740000	591620000	623820000	506390000	509950000	609220000	558050000	592510000	576020000	624950000	482140000	520360000	520310000	535180000	359050000	550280000	479770000	501820000	526940000	500600000	531950000	538490000	576910000	582450000	543500000
MEDP1332	LysoPC 20:3	GP	LPC	546.347	546.355	[M+H]+	C28H53NO7P	68514000	41561000	57929000	52505000	61187000	24059000	25943000	23705000	38077000	14024000	51790000	70094000	69992000	68234000	45387000	73149000	47849000	31526000	30906000	38632000	21777000	27135000	41753000	22773000	30666000	39677000	36435000	32307000	27077000	33156000	29066000	62138000	84783000	66856000	40457000
MEDP1334	LysoPC 20:4	GP	LPC	544.331	544.331	[M+H]+	C28H51NO7P	169540000	137220000	174200000	158250000	183720000	171810000	164960000	187940000	185210000	165140000	175210000	174980000	180920000	177040000	188060000	212190000	186550000	176280000	179430000	178400000	155100000	163210000	189150000	162130000	168870000	149760000	182970000	160350000	147190000	147710000	177550000	167500000	160870000	186760000	165420000
MEDP1335	LysoPC 20:5	GP	LPC	542.316	542.316	[M+H]+	C28H49NO7P	54560000	69893000	84771000	66620000	85648000	30496000	11781000	30889000	26902000	12847000	56137000	56254000	58660000	44166000	40712000	54681000	27543000	13499000	13714000	9491400	21617000	44710000	26494000	23974000	6690800	60011000	22788000	25074000	41094000	30960000	31026000	51342000	65025000	43899000	37039000
MEDP1360	Mycosporine glycine	Amino acid and Its metabolomics	Amino acid derivatives	246.1	245.09	[M+H]+	C10H15NO6	31921	39723	46039	53051	132650	126680	33098	173250	106680	75304	75785	133730	71310	79872	105950	48659	17239	59816	27899	43345	66001	127420	94726	62662	67037	85143	109440	78112	101900	63677	50547	69988	111710	58343	180450
MEDP1373	Carnitine C22:2	FA	CAR	480.405	480.405	[M+H]+	C29H53NO4	1742800	1761100	2607000	1567400	1390900	3032400	1106900	3346700	2659100	2188200	2146800	2549700	2019200	1694000	1224000	1844500	1393000	489680	702330	721490	1277600	4092900	1997500	1896000	1299400	1470500	2495500	1321100	1270000	1240900	949850	1737300	2788800	1429900	1253600
MEDP1377	Carnitine C20:1-OH	FA	CAR	470.384	470.384	[M+H]+	C27H51NO5	57208	58006	80002	87541	29724	168610	138050	76582	90916	109290	79792	86331	73577	123730	96604	122260	69640	56139	87942	102080	157680	52757	115990	101190	61325	212750	121050	130530	111720	146830	49503	94039	66445	127140	99912
MEDP1380	Carnitine C20:1	FA	CAR	454.389	454.389	[M+H]+	C27H51NO4	236380	9	440610	382580	9	518830	359560	229410	9	594900	293940	318540	334230	373780	349320	9	402260	203840	214050	251910	705140	472510	339090	467710	286480	276780	396010	495020	497350	349980	190900	269760	337340	501830	365540
MEDP1381	Carnitine C20:2	FA	CAR	452.4	452.373	[M+H]+	C27H49NO4	108070	32430	140580	93650	66848	180350	209130	104810	119100	205090	124700	128660	146600	239760	207140	141620	330260	162850	149640	172270	243290	225850	310730	251360	353930	131900	254920	349200	253170	219380	259100	235210	132140	323250	209260
MEDP1382	Carnitine ph-C14	FA	CAR	448.342	448.342	[M+H]+	C27H45NO4	2619800	1502200	3100100	2792400	1566000	5489900	6232400	4269100	3536800	6806500	3110500	4239100	3764900	3929300	4741800	3683300	4248600	4391300	4226100	4251700	5906800	4294400	4610700	5378500	4727300	4691900	3966200	7337800	6289400	5334700	4553300	3557200	2418000	5457900	5229500
MEDP1386	Carnitine C18:2-OH	FA	CAR	440.337	440.337	[M+H]+	C25H45NO5	600210	1179100	613000	920020	527310	1091600	1729600	610510	737670	634330	1269500	1239600	1962600	2817500	1922000	1818400	1632000	1859600	2129100	2102100	1249200	789390	1816700	1829400	2277700	1488100	1129800	3917700	2379400	3131900	2473500	3855600	1839400	4725000	804120
MEDP1389	Carnitine C18:0	FA	CAR	428.337	428.337	[M+H]+	C25H49NO4	1780300	861050	1688000	2317100	1432500	4291200	6760500	3675700	4172200	6609800	3586500	3332200	4029600	3492800	4933900	4023900	6327700	6770700	6396300	5106900	10573000	4886400	6919900	8653200	5893200	5170100	5989600	11183000	8791100	4710700	5410300	4216200	2574900	8073300	7645900
MEDP1390	Carnitine C18:1	FA	CAR	426.358	426.358	[M+H]+	C25H47NO4	20238000	9848500	26396000	20860000	13776000	15571000	20940000	8670600	10022000	24161000	17807000	16357000	44179000	24204000	20523000	18240000	33943000	19461000	16734000	14076000	19337000	21226000	42948000	36493000	54958000	10040000	17863000	56213000	47423000	36892000	41262000	40443000	14775000	41475000	15950000
MEDP1391	Carnitine C18:2	FA	CAR	424.342	424.342	[M+H]+	C25H45NO4	4837100	3637400	6735200	6227600	3476200	15153000	18133000	6740300	7985800	20567000	12613000	11404000	19449000	15393000	15611000	13309000	24209000	15016000	13127000	8817100	15045000	18403000	21420000	21580000	21597000	8288200	13926000	27033000	21460000	21003000	31716000	18850000	12517000	19234000	8483300
MEDP1392	Carnitine C18:3	FA	CAR	422.327	422.327	[M+H]+	C25H43NO4	278860	172160	501110	328400	179020	1780100	1525100	795950	856150	2529900	855810	843960	1617700	902740	871430	843040	1279800	1237700	449400	622910	1869100	2268100	1901000	2270400	2263200	502910	1363300	4109000	2711100	1559000	2138400	1143900	685730	1183200	905750
MEDP1394	Carnitine C15:DC	FA	CAR	416.339	416.339	[M+H]+	C22H41NO6	1182900	2092900	1606300	2289800	1660000	2142100	3335000	1457800	1697900	1355000	2325200	2631800	4104100	4170000	2673700	2460800	2433300	3058100	3025100	3875900	2041400	2302600	3190000	3017900	3053400	3274500	2280400	8115600	5894600	5238200	3650900	4452200	2282700	7025100	2289500
MEDP1395	Carnitine C17:0	FA	CAR	414.358	414.358	[M+H]+	C24H47NO4	202520	68107	140850	107930	93666	237770	259190	207060	229840	345100	184840	154800	263160	217120	347280	189690	368960	263940	344880	210970	346260	259590	360340	410240	352790	181740	295950	659760	575490	317220	263120	312370	146650	400610	209990
MEDP1397	Carnitine C16:0	FA	CAR	400.344	400.344	[M+H]+	C23H45NO4	15579000	7198600	17595000	16977000	12520000	23690000	27112000	16948000	17477000	32045000	22042000	21870000	45285000	20721000	19299000	20522000	32982000	22970000	19184000	17362000	25615000	32054000	48366000	54264000	46335000	15721000	20940000	69693000	61467000	39508000	38100000	31110000	15343000	41562000	24094000
MEDP1398	Carnitine C16:1	FA	CAR	398.326	398.326	[M+H]+	C23H43NO4	6859400	8170200	18882000	10119000	6089700	13885000	13996000	6982400	7164000	16587000	9280700	12781000	27935000	8489500	6028500	7931400	8009800	7264100	2539500	4427800	16384000	22251000	33396000	26506000	38293000	5534500	11806000	39549000	35883000	17628000	13113000	12545000	7904300	13219000	9212500
MEDP1399	Carnitine C16:2	FA	CAR	396.313	396.313	[M+H]+	C23H41NO4	77479	51634	115550	140290	56813	494590	832320	358660	503470	973160	390360	524380	514090	732010	474820	238740	417230	848240	398180	572790	1856100	1547900	1999100	1206400	2198500	169060	848580	2278800	1221100	784420	555560	358670	215920	1130100	469990
MEDP1400	Carnitine C16:3	FA	CAR	394.295	394.295	[M+H]+	C23H39NO4	37837	57340	52518	79277	44849	341880	411420	263080	401910	743920	103570	227380	264680	309000	154130	59004	97442	335330	114270	228080	1118000	2180200	770490	449280	997770	46576	433790	1065900	505510	177590	168460	105050	47357	410100	255860
MEDP1401	Carnitine C14-OH	FA	CAR	388.307	388.307	[M+H]+	C21H41NO5	1699400	2766500	4056900	3894300	2900200	3054400	1473300	980830	1462300	2063300	681220	1961800	3375700	2644700	1463300	667850	1884000	1175300	441230	1535300	3631900	8227800	2251600	1415700	2568600	1755300	5786600	7975000	3584800	4366600	2549300	2300500	1152600	3249400	1398900
MEDP1404	Carnitine C14:2-OH	FA	CAR	384.274	384.274	[M+H]+	C21H37NO5	154110	119690	120460	246160	168540	389950	541230	198940	370100	337580	143820	437950	500410	916590	419960	94886	293920	465980	235240	511900	1122100	958390	1140900	479410	1366000	100290	285760	1073800	494050	445560	143790	93140	49730	664650	80965
MEDP1405	Carnitine C14:0	FA	CAR	372.313	372.313	[M+H]+	C21H41NO4	1846300	1913000	4570600	4512800	2712800	5601300	4299600	3732800	5115700	11159000	2084900	4406500	5421500	3842800	2463600	1781400	3668900	3108700	1170100	2365100	20446000	36513000	12739000	10305000	14866000	2144400	8668600	21496000	11282000	6396500	5314300	3739400	1519700	7330900	5119500
MEDP1406	Carnitine C14:1	FA	CAR	370.297	370.297	[M+H]+	C21H39NO4	559400	833950	2756100	1843200	605730	3602600	2754600	2118000	3313600	7514400	1280900	2575100	3316600	1944500	835760	752220	1431300	2370600	531460	1606400	12217000	15124000	11443000	8011600	14180000	774310	4826700	12396000	8046500	2750700	1982800	1355200	750140	3154700	2897900
MEDP1409	Carnitine C12-OH	FA	CAR	360.3	360.276	[M+H]+	C19H37NO5	1300400	1549600	2697500	2768400	1706900	2218800	1692700	751990	1402400	2314000	571910	1928800	2863100	2002200	1212700	573830	1657900	1739900	514460	1813000	5152400	6080300	2278100	1768900	2426200	1122800	3309600	5996500	4413200	3475500	1946400	1574100	836740	3514800	1259400
MEDP1410	Carnitine C11:DC	FA	CAR	360.3	360.276	[M+H]+	C18H33NO6	1168500	1559200	2496200	2959800	1634200	2256600	1662600	792270	1407200	2242000	532400	1854800	2844200	1991200	1178100	585440	1642500	1697900	437870	1790500	4873400	6060600	2233100	1744500	2588300	1127100	3342200	5820200	4379200	3570600	1995700	1527000	848960	3407400	1308100
MEDP1411	Carnitine C13:0	FA	CAR	358.259	358.259	[M+H]+	C20H39NO4	23922	18115	36755	43505	29600	107070	91182	65191	117790	289250	38971	74038	63087	55340	60453	30834	58828	46500	28614	36633	506440	1011000	157680	146280	234320	30956	140310	364550	152510	80468	82296	41919	18819	119500	80122
MEDP1412	Carnitine C13:1	FA	CAR	356.279	356.279	[M+H]+	C20H37NO4	46118	16957	83009	44677	41272	205140	156320	236910	256410	329130	86972	97296	97434	115080	186480	119660	210790	107130	108890	78274	242110	485250	134610	107530	184410	146120	280110	240630	103620	121050	154710	136770	121560	78495	142510
MEDP1414	Carnitine C12:1	FA	CAR	342.264	342.264	[M+H]+	C19H35NO4	9	9	9	9	9	628290	504530	373180	556040	1542200	144060	336090	333260	145290	9	101980	137140	385800	105050	214590	1646700	1637900	1227400	966010	1690800	221860	807590	1657700	1004800	269480	221140	170800	144250	376000	505500
MEDP1416	Carnitine C11:0	FA	CAR	330.264	330.264	[M+H]+	C18H35NO4	6650	15629	15013	17369	9	40760	54690	23483	30429	138740	23508	15929	27959	22119	15393	10060	19439	34244	15707	22552	133810	135770	53972	71861	83637	11322	53351	73211	45067	31380	33862	26224	9	27995	51851
MEDP1417	Carnitine C10:1-OH	FA	CAR	330.2	330.2	[M+H]+	C17H31NO5	25138	13874	50419	25684	16841	96349	61965	310940	251990	182420	28613	27092	27573	38649	52292	21789	56861	13711	18817	19246	208540	326150	196450	393020	306340	68918	195020	110610	58081	39611	52772	35614	43077	65707	43409
MEDP1418	Carnitine C11:1	FA	CAR	328.248	328.248	[M+H]+	C18H33NO4	18795	17186	20176	29198	17183	24041	52750	9	43197	77435	17416	27963	9	33530	24444	31364	67315	47702	62934	46926	343780	140770	106200	124940	130850	19121	17119	65867	38632	45140	36247	121420	26787	127990	25438
MEDP1419	Carnitine C10:0	FA	CAR	316.25	316.25	[M+H]+	C17H33NO4	129190	211730	409460	315250	116520	917240	758670	661350	667670	2639000	372690	325720	457420	199100	168970	323470	417360	553670	370220	429430	1623300	1719800	1392300	1431800	1230800	207730	1080900	1497800	1132700	453960	478270	250260	179750	565000	1065400
MEDP1422	Carnitine C8-OH	FA	CAR	304.2	304.2	[M+H]+	C15H29NO5	549140	1079100	1173400	993710	382250	390440	1008300	262130	342290	630270	393270	654380	741400	685120	853780	437370	436540	1102900	754240	908770	1209100	621880	1362700	1104000	1235900	818770	722380	1693600	1613400	1264600	659220	1040100	524290	1446800	928760
MEDP1424	Carnitine C9:0	FA	CAR	302.2	302.233	[M+H]+	C16H31NO4	34877	82707	68619	55209	46005	150700	131620	71312	149390	224020	101000	53730	141230	58080	51971	37630	131660	50749	72324	42246	87390	85859	170320	121560	208270	14183	112790	217370	102040	60045	72075	60741	68061	47861	59275
MEDP1425	Carnitine C7-OH	FA	CAR	290.2	290.2	[M+H]+	C14H27NO5	48878	492570	137430	132370	30395	54859	200920	9	50575	70174	181640	161020	126380	108010	251570	156680	114120	47312	199200	65040	57281	44593	51018	163570	40928	72299	40170	71696	126370	119420	134490	471930	182270	77513	46462
MEDP1427	Carnitine C8:0	FA	CAR	288.144	288.144	[M+H]+	C15H29NO4	18242	95958	104020	105240	20545	181770	163300	126590	137390	446790	94181	85922	88512	50355	69459	52442	100850	127480	84474	85625	329780	403530	455840	319250	377130	42688	233110	362220	288500	89797	95817	79452	44130	125490	277050
MEDP1428	Carnitine C8:1	FA	CAR	286.201	286.201	[M+H]+	C15H27NO4	24093	9	9	16789	18371	64940	99307	58595	66788	116650	28111	40409	31379	55060	14178	46370	69771	116270	86703	178170	461220	323890	252980	216450	354480	79928	56098	232960	88597	85154	32587	62819	33333	120740	56666
MEDP1430	Carnitine C7:0	FA	CAR	274.165	274.165	[M+H]+	C14H27NO4	9	51247	25350	23514	9	21036	65939	8468.6	13030	34174	51678	25532	29475	14480	23127	13841	43259	15899	41383	13343	17707	16674	25117	30879	28500	9	13138	43285	29800	20553	29952	59452	13807	16244	23508
MEDP1432	Carnitine C7:1	FA	CAR	272.186	272.186	[M+H]+	C14H25NO4	9602.9	23037	14171	15920	9	13114	32631	21058	14933	28410	12015	24023	13981	16922	23331	9	15584	21923	21193	27988	66961	56846	59583	33562	70126	16631	13316	29904	17329	21674	10211	43609	14099	20145	9
MEDP1433	Carnitine ph-C1	FA	CAR	266.139	266.139	[M+H]+	C14H19NO4	362650	56819	268530	95340	80401	83131	132910	62819	85214	87043	129860	256810	102650	446100	604040	192940	299000	172860	51093	52316	147780	90128	129250	97713	101710	121420	67823	92664	113580	196900	240130	479730	476570	444930	33391
MEDP1434	Carnitine C4:DC	FA	CAR	262.128	262.128	[M+H]+	C11H19NO6	69772	121560	97041	107920	122950	70447	171450	21567	79293	45002	80953	59894	87568	116130	105540	90022	90462	149850	257710	178210	81739	45453	31353	95406	64928	40886	54661	99436	136800	124710	105570	236830	125530	97757	53068
MEDP1437	Carnitine C6:0	FA	CAR	260.176	260.186	[M+H]+	C13H25NO4	61348	411820	553130	298560	79877	539280	642150	347160	430620	911510	434650	300390	406930	213690	271580	190780	676320	403410	236290	319010	987050	1019800	2287100	1163900	1894000	151270	826150	2969600	881570	281010	365050	436560	209470	408630	838570
MEDP1440	Carnitine C5:0	FA	CAR	246.17	246.17	[M+H]+	C12H23NO4	6523100	2351000	6464200	5290700	3986100	9433600	8656800	10415000	7414100	8042000	15502000	16489000	14502000	8490700	13273000	22123000	17883000	13117000	17768000	16603000	5616700	6186900	6937600	9694200	3282000	5172700	11052000	12633000	20239000	7123100	21855000	16086000	19380000	23228000	38797000
MEDP1441	Carnitine C5:1	FA	CAR	244.154	244.154	[M+H]+	C12H21NO4	399160	504860	637380	342090	343250	951220	1200500	1210900	795050	840180	2145200	1916300	1549400	1006000	1053700	4851700	1431300	2208900	2020100	2297600	429620	568110	970750	967120	484090	1309200	1901800	2525400	3389100	1494000	5359200	3909000	4832800	5560600	8195500
MEDP1442	Carnitine C4:0	FA	CAR	232.154	232.154	[M+H]+	C11H21NO4	1615600	1298600	2867500	1846800	1264900	5583600	3435200	3866500	3196300	4506000	2577300	4237600	3967600	6648800	5595200	8818900	8235600	9022900	6788500	8648500	12968000	12192000	8669500	9688300	6900100	5910500	13570000	10982000	7810100	9492800	12374000	8965300	7141800	15616000	17677000
MEDP1446	Octadecadienamide	Alcohol and amines	Amines	280.264	279.256	[M+H]+	C18H33NO	78242	54751	43314	71319	142080	138550	85516	219920	159130	128590	125960	171300	429540	210490	157040	224910	188090	174540	100830	89752	367340	194380	178690	268640	178000	142350	143940	108030	234840	113220	206580	131750	677570	387020	139630
MEDP1447	Octadecyl monoenamide	Alcohol and amines	Amines	282.28	281.271	[M+H]+	C18H35NO	60112	38717	33091	84398	328190	115430	166930	205220	96211	316910	66172	81039	1010300	235990	159990	143830	447050	443780	182430	117650	821180	255620	361290	582020	416660	210180	202660	89879	479630	209340	426550	235250	1666100	764030	261710
MEDP1458	Docosaenoic acid	FA	FFA	327.2	326.224	[M+H]+	C22H30O2	312840	344950	182850	345730	470220	418740	605180	424390	426720	293020	701510	756530	422010	566100	664500	1180100	289120	1958200	977620	3972600	825320	346210	418080	506440	587890	1068100	609040	819940	1579500	1206200	1049900	558560	274090	813870	1957900
MEDP1460	Hydroxyeicosapentaenoic acid	FA	FFA	317.212	316.203	[M+H]+	C20H28O3	395890	472480	405240	437230	337510	105860	316160	133770	125660	153160	280990	248190	276130	215100	219430	186500	123490	139530	134560	94509	311850	179860	226050	178600	136640	198890	46337	126530	170080	248850	153020	283610	228590	141160	56690
MEDP1462	EPA [5Z,8Z,11Z,14Z,17Z-eicosapentaenoic acid]	Oxidized lipids	Oxidized lipids	303.2	302.224	[M+H]+	C20H30O2	4794400	3332600	2459600	4888600	7990500	5517400	5200900	8037400	5994700	2127400	7935200	7704000	5499400	6634100	7088000	15329000	3821500	8892000	7428500	21192000	5857700	2148000	6503500	6204000	8512000	8050200	6749800	8798700	11372000	6830100	6694100	5110900	6309100	12081000	16021000
MEDP1466	N-Carbamoyl-L-aspartate	Amino acid and Its metabolomics	Amino acid derivatives	177	176.13	[M+H]+	C5H8N2O5	53202	252970	73479	151060	92730	30999	101970	20303	33282	43265	88967	79283	116900	76069	49701	32896	89047	32494	67327	32558	29607	58061	15510	48709	27183	52797	29223	32006	47688	103640	124680	96818	68594	44204	42001
MEDP1476	5-Methoxytryptamine	Alcohol and amines	Amines	191	190.111	[M+H]+	C11H14N2O	27230	28368	24095	26607	26830	18793	29030	25564	23257	31156	26222	25048	24652	28027	34304	38187	31095	29761	36929	34867	27275	20184	14066	15169	10420	24551	17436	21404	26031	24644	31951	32909	36452	27645	15767
MEDP1480	Anserine	Amino acid and Its metabolomics	Small Peptide	241	240.122	[M+H]+	C10H16N4O3	80602	95765	114130	134790	100120	71927	113200	90427	75362	57864	95938	127400	99247	114860	113630	111020	153860	89024	127910	62394	75543	51093	65373	68801	57185	83561	60681	80628	103140	100070	106300	111790	91965	175630	74944
MEDP1481	Menadiol Diacetate	CoEnzyme and vitamins	CoEnzyme and vitamins	259	258.27	[M+H]+	C15H14O4	32371	33911	23856	28228	32002	29541	22059	29175	35559	28727	25651	27257	30624	22962	32120	34021	24373	36617	23139	22743	27544	26336	27997	31553	27682	29975	25992	20845	28283	23028	23418	21424	26232	30336	19943
MEDP1483	4-Hydroxy-3-methylbenzoic acid	Organic acid And Its derivatives	Organicacid and Its derivatives	153	152.15	[M+H]+	C8H8O3	172470	53085	148400	48989	106360	87393	73579	73157	78525	9	91708	92597	126990	68063	32194	121040	34214	22519	65569	52232	28453	27469	87001	36320	54565	36775	25634	13594	56105	54809	40540	50385	61861	43652	67902
MEDP1490	Cis-4-Hydroxy-D-Proline	Amino acid and Its metabolomics	Amino acid derivatives	132	131.058	[M+H]+	C5H9NO3	1069300	1724700	1036200	1336800	1065100	1775000	2366800	1407800	2142600	2048000	1658700	1473500	1184500	2339300	1533300	1403300	1723000	2218200	1802700	1908700	1940200	1777100	1311400	2716000	1934700	3241900	2556300	2390600	1834500	1585500	1476000	1552600	2194500	1597100	2922200
MEDP1493	N6-methyladenosine	Nucleotide And Its metabolomics	Nucleotide and Its metabolomics	282	281.112	[M+H]+	C11H15N5O4	459420	190610	391260	257040	297730	273540	186500	611710	374650	289320	186230	261100	157790	216620	251340	393160	136240	277060	195130	236780	344660	470790	364120	390200	302750	281870	365360	152530	181980	107000	107750	105500	243100	266250	271700
MEDP1496	L-2-Aminobutyric acid	Organic acid And Its derivatives	Organicacid and Its derivatives	104	103.063	[M+H]+	C4H9NO2	13660000	23055000	10311000	16543000	15300000	16275000	16087000	16445000	16864000	17283000	12622000	16204000	15227000	18312000	17328000	14111000	13082000	11511000	14386000	14285000	25022000	18477000	26388000	32883000	26437000	18642000	15664000	18622000	20334000	13510000	10241000	15063000	15162000	15422000	11234000
MEDP1498	8-Azaguanine	Nucleotide And Its metabolomics	Nucleotide and Its metabolomics	153	152.11	[M+H]+	C4H4N6O	68423000	56854000	62258000	70617000	56984000	49103000	60236000	33630000	51834000	63879000	45265000	42658000	50795000	54762000	37454000	63971	39706000	8477700	33408000	40339000	51161000	40688000	47986000	52282000	46405000	39683000	38224000	35016000	18969000	42891000	43345000	36928000	21696000	50267000	27536000
MEDP1499	All trans-Retinal	CoEnzyme and vitamins	CoEnzyme and vitamins	285	284.214	[M+H]+	C20H28O	828680	401050	490730	322400	398880	310360	340350	493690	317040	87468	580710	349810	418070	418610	304010	402430	325600	204450	586370	310780	294050	216600	269140	219730	210460	181560	174660	167640	206600	169890	188850	343640	537500	374370	345440
MEDP1501	Isocytosine	Nucleotide And Its metabolomics	Nucleotide and Its metabolomics	112	111.1	[M+H]+	C4H5N3O	1845700	1359500	1789600	1779800	1806400	1417500	1478200	596600	646130	1475500	888930	658980	939370	1365800	929580	728740	841740	790290	752200	726160	1670900	1030800	1234600	1183000	1290600	846070	666280	750600	533280	1331400	997950	827170	823440	881170	507460
MEDP1503	N-Acetylhistamine	Alcohol and amines	Amines	154	153.09	[M+H]+	C7H11N3O	1872100	1502300	2011600	1955000	2068000	811840	1557100	1004600	703800	1658700	1439300	1079300	1066000	1404700	2032500	802680	1045200	1066800	936610	410080	362220	280030	421770	791090	399790	867450	444980	776680	734690	1047100	791510	601780	709980	753950	679200
MEDP1506	Leu-Val	Amino acid and Its metabolomics	Small Peptide	231	230.163	[M+H]+	C11H22N2O3	97835	507990	255730	341680	163680	105160	182390	43358	75484	144310	260110	260240	273210	174250	133490	102470	153940	139370	99294	124770	196860	320280	45973	206290	36061	273640	46082	56367	142450	285210	193890	302280	226580	125660	78592
MEDP1509	Glu-Met	Amino acid and Its metabolomics	Small Peptide	279	278.094	[M+H]+	C10H18N2O5S	124350	141090	91563	94720	117570	44402	96326	47435	44485	67156	133370	119350	99375	85225	163570	133810	159940	225770	274770	250940	44997	46220	67538	83543	71721	69306	83086	85281	197320	76826	236990	101090	112320	299120	484250
MEDP1510	Asp-phe	Amino acid and Its metabolomics	Small Peptide	281	280.106	[M+H]+	C13H16N2O5	74775	60884	87990	56741	74668	141490	66702	167700	94987	113960	92745	139380	140210	140510	133590	148460	152890	159000	135730	261320	101340	134780	75917	87686	79327	104260	131120	119450	139750	80345	167450	121830	160700	260880	178070
MEDP1511	Met-Glu	Amino acid and Its metabolomics	Small Peptide	279	278.094	[M+H]+	C10H18N2O5S	35520	32039	19750	23203	38030	15002	17209	14498	19183	14874	29151	28621	39018	28581	55846	55330	58702	53092	68233	62168	17292	15864	18715	24723	24592	19392	32053	18110	58792	27049	59650	27148	33946	76964	147470
MEDP1512	Phe-Val	Amino acid and Its metabolomics	Small Peptide	265	264.147	[M+H]+	C14H20N2O3	100510	293740	128270	155940	122390	61656	117810	40654	53740	87387	106650	101340	130970	111130	141910	117380	126970	81057	86974	104170	59294	53444	51903	74464	31928	88723	37984	34435	69075	117490	145110	141340	128880	85076	31072
MEDP1517	Carnitine C10:1	FA	CAR	314.233	313.225	[M+H]+	C17H31NO4	46337	65704	167580	97496	29778	151210	293820	24973	133400	391430	61610	93211	63278	118430	31013	92491	102850	219050	111030	192470	315910	466110	271220	223340	397260	94379	343040	268040	176910	318960	324070	365960	145560	274350	438250
MEDP1519	Carnitine C12:3	FA	CAR	338.233	337.225	[M+H]+	C19H31NO4	16270	9	25630	16871	13106	48987	88201	56089	43808	40359	32348	70453	43595	28477	24605	49987	23728	173500	118220	147000	158000	78807	53690	57628	47571	82808	71059	101190	121090	73609	45113	38639	30094	34358	46880
MEDP1523	Carnitine C15	FA	CAR	386.327	385.319	[M+H]+	C22H43NO4	192150	127470	268460	238670	219610	385140	413830	249620	295230	598540	254150	309740	474640	403120	449260	271680	398570	269160	225270	181370	888650	1610600	733920	734780	934240	281070	497610	1371100	802620	606590	623610	527210	255370	627400	371270
MEDP1525	Carnitine C14:2:DC	FA	CAR	398.254	397.246	[M+H]+	C21H35NO6	12700000	12119000	29979000	15399000	9077000	18732000	19588000	8507700	11211000	18861000	15074000	15618000	34500000	11883000	8240100	10183000	11591000	10697000	3782300	5402800	21005000	27642000	42173000	34069000	43350000	5982100	14329000	36200000	34643000	21104000	17277000	13860000	8229000	14388000	10541000
MEDP1526	Carnitine C16:2-OH	FA	CAR	412.306	411.298	[M+H]+	C23H41NO5	174780	221910	128600	277560	173180	269200	622270	132490	186910	148000	196840	375700	561830	946350	629870	145170	309140	545830	340300	637530	499720	332420	749560	407730	905510	253320	481020	1262400	751320	952610	302750	394270	164220	824350	161660
MEDP1529	Carnitine C18:1-OH	FA	CAR	442.353	441.345	[M+H]+	C25H47NO5	1068300	2208600	1522200	2077100	965120	1097500	1910800	926500	987040	748440	2084100	2552200	3829900	4561100	2281700	2271300	1748100	1200200	1682600	2077900	1432200	1110200	3294400	2126700	3737300	2035600	1456300	8005600	4817800	4127500	3195300	5508000	2568900	9190200	1497100
MEDP1530	Carnitine C19	FA	CAR	442.389	441.382	[M+H]+	C26H51NO4	1142800	2347100	1520000	2076200	953460	1148500	1817700	954030	1004900	777720	2088100	2538700	3886700	4534700	2253200	2268700	1844000	1290100	1841400	2194900	1494100	1165300	3540000	2175000	3761800	2125100	1486900	8025800	4799600	4225000	3206000	5601600	2519900	8895100	1438100
MEDP1531	Carnitine C18-OH	FA	CAR	444.368	443.361	[M+H]+	C25H49NO5	210040	345930	272540	423690	220050	843020	1344300	564000	661600	772950	568990	613220	612070	834720	1013100	1164300	679820	1729400	1267900	1452000	1372500	431090	924100	1532600	677840	1406400	560640	1229600	1339600	934740	586260	808840	537620	1559200	752400
LIPID-N-0005	12,13-EpOME	FA	Eicosanoid	295.227	296.235	[M-H]-	C18H32O3	10053	37020	8413.7	12737	10415	8359.6	11359	9334	10249	15695	15298	10775	9467.5	21280	28690	19140	25009	66934	26685	30702	10602	7937.9	3799.4	7996.2	6034.7	12196	14517	11551	8287.3	38849	19431	13246	13506	18495	25743
LIPID-N-0006	9,10-EpOME	FA	Eicosanoid	295.227	296.235	[M-H]-	C18H32O3	6613.9	6177.9	4077.5	11301	8591.5	6711.5	7121.8	9079	9079	17116	8928.3	8144.6	7178.9	21734	15196	16672	19976	56346	23578	19263	7850.2	7163	5029.7	5169.8	7839.9	9152.8	12281	8602.9	6215.7	14794	12398	10526	7306.3	12699	17280
LIPID-N-0007	FFA(20:5)	FA	Eicosanoid	301.217	302.225	[M-H]-	C20H30O2	114190	281280	227700	348810	187620	396320	203470	364680	274470	302460	315010	341150	444110	161270	147570	177010	188450	237280	108760	116790	569730	693230	259520	290120	145750	503350	271850	461940	356940	391380	232240	193010	169810	273950	413260
LIPID-N-0008	FFA(20:4)	FA	Eicosanoid	303.232	304.24	[M-H]-	C20H32O2	2450100	2929000	3637600	3932900	3490700	3418300	2368900	3073800	2873800	2920700	4056700	3037200	3697600	2531000	2170500	2737400	4454700	2545600	3618400	1720200	3005300	4801400	2021800	2422200	1424500	3188300	3261500	2332000	1893700	2613300	2899300	2880800	2672500	4333700	4466000
LIPID-N-0009	9,10-DiHOME	FA	Eicosanoid	313.238	314.246	[M-H]-	C18H34O4	4263.3	1295.9	3752.5	2912.5	4370.3	9086.7	1891.8	13154	10336	7184.5	5355.4	2313.8	1899.4	3421.2	4221.9	2744.7	8428.5	4069.5	3030.2	1176.6	6080.9	11564	3470.1	4850.2	3053.1	1882.4	11100	3480.8	1020.8	1461.8	4058.2	4509.4	2593.1	6864.2	5235.3
LIPID-N-0011	12S-HEPE	FA	Eicosanoid	317.212	318.219	[M-H]-	C20H30O3	6811.1	12785	4057.7	15274	18356	3286.8	6474.2	4501	7948.6	4393.2	10069	11746	14396	12632	12664	19380	17432	42733	12025	29103	19366	781.94	10827	16667	6346.2	16951	3826.2	29534	20718	44897	24116	6615.9	3728.2	23004	67707
LIPID-N-0013	(±)18-HEPE	FA	Eicosanoid	317.212	318.219	[M-H]-	C20H30O3	4252.2	6624.6	2740.1	5351	7705.3	2692.2	4163	2190.7	3066.7	1999.9	6834.2	6712.1	6662.9	6956.6	5761.8	9132.1	7462.1	18665	5441.2	8692.9	8565.6	1585.1	4322	7551.4	974.98	7613.8	2269.3	11950	7958.4	16117	10437	5229.7	3309.3	13749	28384
LIPID-N-0015	15-oxoETE	FA	Eicosanoid	317.212	318.219	[M-H]-	C20H30O3	7015.5	6119.7	5730.7	6379.1	5279.5	7761.9	7364.3	6176.8	7936.2	9049.3	5938.9	6470.5	6342.4	7852.4	8517.6	8481.7	6577.1	5712.4	7255.2	7092.8	4880.3	6668.9	6791	6784	7315.5	8178.4	6082.6	7959.3	7450.6	8798.8	5448.7	8917.5	6922.2	5536.3	7171
LIPID-N-0017	11,12-EET	FA	Eicosanoid	319.227	320.235	[M-H]-	C20H32O3	1812	1974.7	1132.4	3218.4	3902	2383.8	2226.8	2100	3201	2574	2215.2	1711.3	1751	5846.6	5028.8	3224.6	5689.6	10565	9108.2	4363.5	463.11	1946.9	1155.4	205.9	2835.2	1575.6	2635.3	3194.6	1367.9	2218.5	3109.7	3363.6	4419.3	4979.2	6291.1
LIPID-N-0021	(±)12-HETE	FA	Eicosanoid	319.227	320.235	[M-H]-	C20H32O3	65447	70968	24494	48171	118820	13994	35239	18153	46642	19628	53355	34313	53255	79453	64564	103180	142220	224490	155210	179880	39644	7896.2	42658	53812	41650	50617	36642	59259	56691	168130	100650	42204	27267	175290	322390
LIPID-N-0029	11(S)-HETE	FA	Eicosanoid	319.227	320.235	[M-H]-	C20H32O3	2308.1	3209.2	1539.3	3744.1	3034.7	1086.2	1305.1	2144.6	3739.7	3061.6	2791.3	3300.8	2184.3	9455.9	4090.8	4633.1	6078.3	8813.8	12058	5519.6	1425.8	2782.8	1305.5	2096.1	4618.6	3731	2883.5	845.84	1490	5441.3	4698.5	4547.8	2719.9	5906.3	6788.5
LIPID-N-0045	14(S)-HDHA	FA	Eicosanoid	343.227	344.235	[M-H]-	C22H32O3	5253.9	7773.8	2743.1	5740.4	5783.8	1265.5	4790.3	1161.7	1647	1918.8	5943.8	4683.5	5395.3	7680.4	14303	15260	11289	33547	12915	27321	4106	381.13	2058.5	5469.9	3189	8755.2	2320.5	6455.4	7996.2	26227	13820	6451	4540.4	17928	26550
LIPID-N-0048	PGE3	FA	Eicosanoid	349.202	350.209	[M-H]-	C20H30O5	182200	180250	142770	235020	187420	15965	162040	9573.9	13352	13724	292580	103380	54911	424270	273460	74788	38854	43126	230080	77976	258290	14542	20283	151160	36161	75627	11323	20403	91429	131640	17099	136620	184080	25745	3464.7
LIPID-N-0053	PGE2	FA	Eicosanoid	351.217	352.225	[M-H]-	C20H32O5	13186	12192	10775	10501	10264	9	6340.3	9	9	9	17514	12476	11354	5723.2	20616	1891.6	1018.5	5845.8	4583.6	3718.6	5457.1	9	9	3344.7	9	1715.4	9	9	2832.6	3959.4	9	3578.2	5311.1	9	9
LIPID-N-0056	PGF2α	FA	Eicosanoid	353.233	354.241	[M-H]-	C20H34O5	1144.7	1705.8	995.46	2157.6	2350	1499.3	778.45	577.94	1283.3	1237.5	1281.6	1638.3	1441.5	4210.8	1854.2	2744.5	3283.7	4947	6235.4	3177.3	280.39	776.78	859.18	1140.9	1073.8	989.76	643.7	284.84	356.27	1850.8	708.18	1433.9	3008.5	1637.8	1362
LIPID-N-0064	TxB3	FA	Eicosanoid	367.212	368.22	[M-H]-	C20H32O6	1928.5	3893	3170.2	5197	4244.8	730.09	2267.6	555.23	430.34	302.11	3039.3	1966.8	1413.9	1166	3168.2	1931.2	1622.9	1169.1	2137.7	2103.2	899.33	86.736	9	643.76	257.96	641.19	9	214.71	1544.6	1156.7	1287.1	3332.3	5104.3	343.15	172.67
LIPID-N-0072	FFA(4:0)	FA	FFA	87.0446	88.0524	[M-H]-	C4H8O2	73928	70304	55180	66670	67056	37037	59168	15052	32693	29947	62163	39740	52104	34215	44869	37370	35798	46780	50244	62423	32677	21175	29736	35601	34982	42454	18795	487630	48352	42435	38231	51815	49689	52149	35999
LIPID-N-0073	FFA(5:0)	FA	FFA	101.06	102.068	[M-H]-	C5H10O2	175160	237870	205110	273330	223710	115430	188180	47165	48742	36508	183870	112100	139280	77808	170530	122190	107790	84623	134650	108740	61429	34314	30311	46281	29081	59326	29095	34343	69560	82421	97914	182370	180620	55047	33844
LIPID-N-0074	FFA(6:0)	FA	FFA	115.076	116.084	[M-H]-	C6H12O2	50764	65809	42576	51587	62575	38075	34689	35778	47551	35550	58103	54433	53681	74763	58104	70254	72647	77709	56609	72533	56958	50837	92352	60578	49982	70889	20045	50256	46654	61959	103970	50918	63485	77394	64755
LIPID-N-0075	FFA(8:0)	FA	FFA	143.107	144.115	[M-H]-	C8H16O2	102660	136850	100490	132750	95339	90551	104510	67264	49173	46745	100890	82519	90906	85671	78673	95216	62838	94592	84844	99486	40274	56894	25492	49841	32142	62752	38506	50835	74559	67991	88077	98600	73834	107010	37779
LIPID-N-0076	FFA(10:0)	FA	FFA	171.139	172.146	[M-H]-	C10H20O2	83970	77115	45307	53018	87338	48296	36542	31615	25190	46771	43750	58680	41341	67166	42609	64543	32133	54530	50032	30125	36217	22130	54188	24902	38910	56270	35306	54893	44501	56192	115190	49497	46897	51914	41232
LIPID-N-0077	FFA(11:0)	FA	FFA	185.154	186.162	[M-H]-	C11H22O2	91507	102060	75526	77934	87650	50458	75757	58819	73050	79068	77503	85110	69705	121010	71615	73653	81463	60606	87712	88668	63291	70231	54424	80425	90408	90980	66859	76624	61029	81028	95289	86018	85238	103760	89265
LIPID-N-0078	FFA(12:0)	FA	FFA	199.17	200.178	[M-H]-	C12H24O2	216430	217430	201630	211430	218690	219830	218020	216890	226880	227900	208130	213090	221470	223900	208160	230890	227560	219790	232490	218360	200730	208510	170910	207400	215950	229000	215440	203890	202270	221450	217320	212620	225670	218440	233460
LIPID-N-0079	FFA(13:0)	FA	FFA	213.185	214.193	[M-H]-	C13H26O2	114610	84635	72546	102840	123270	48438	56061	43415	64087	37382	86266	62776	61845	76921	64731	59287	61149	63958	58692	55243	57659	55564	52113	50471	77570	27180	42307	40453	49055	51351	45303	52859	46229	48437	46173
LIPID-N-0080	FFA(14:0)	FA	FFA	227.201	228.209	[M-H]-	C14H28O2	303120	533600	721780	581220	386310	411310	337950	430320	479340	687370	355620	411640	411350	193590	188710	234030	237810	457170	112010	272190	1074500	1319900	382070	729140	380220	920670	562350	638140	547330	530550	315750	224290	176750	349450	730370
LIPID-N-0081	FFA(15:0)	FA	FFA	241.217	242.225	[M-H]-	C15H30O2	220290	244760	270910	257760	227250	208030	186310	227520	246600	227970	209790	204470	182860	196110	225250	199510	172090	249930	144600	157820	419840	480920	156520	275350	133870	410940	268750	300370	199930	280110	227070	166620	137410	217340	328650
LIPID-N-0082	FFA(16:0)	FA	FFA	255.232	256.24	[M-H]-	C16H32O2	1761700	2032400	2117200	2368700	1857900	1920800	1617300	1868000	1783700	2084800	2066200	2142900	2317800	1521100	1554600	1948600	1906000	2109100	1451300	1698200	2275200	2561700	1478700	2244600	1431400	2575200	1939900	2269700	1804800	2104300	1997900	1565600	1364900	2000200	2569600
LIPID-N-0083	FFA(17:0)	FA	FFA	269.248	270.256	[M-H]-	C17H34O2	207290	172550	196310	214500	220990	156830	200720	166200	165070	179050	167880	207830	147410	200520	249920	221300	201380	274490	260910	181200	231520	374650	120070	201880	92290	227620	223160	207090	131100	202910	233750	214170	167470	210170	283090
LIPID-N-0084	FFA(18:0)	FA	FFA	283.264	284.272	[M-H]-	C18H36O2	2348900	2182000	2141100	2369300	2403000	2096800	2387900	2327700	2353800	2157400	2432500	2262600	2272800	2192500	2311300	2362900	2763800	2574900	2213400	2245200	2061500	2558600	1917900	2347300	1387400	2140700	2245000	2583700	1914600	2260500	2464600	2449500	2105400	2344100	3230800
LIPID-N-0085	FFA(20:0)	FA	FFA	311.295	312.303	[M-H]-	C20H40O2	106200	184670	159900	225560	178730	81445	121620	90122	112370	60590	139990	141360	98739	136570	167160	100510	104030	116040	83455	108780	106620	135420	86196	109960	56357	116990	94074	139720	114210	153540	118240	82270	133920	101400	156550
LIPID-N-0087	FFA(22:0)	FA	FFA	339.326	340.334	[M-H]-	C22H44O2	179610	140880	156800	162880	161370	107380	122090	93144	120750	74936	110150	132640	143110	111920	141540	142330	141410	185040	136610	136800	125520	139460	87156	105660	109480	165860	131040	158310	185390	149770	133110	152210	102950	162910	141800
LIPID-N-0088	FFA(24:0)	FA	FFA	367.358	368.365	[M-H]-	C24H48O2	82734	78300	53118	87072	66826	64004	53774	46045	57052	59862	54478	48807	60265	91124	92417	61440	81819	82840	53981	62226	54723	65738	56706	53678	55973	87862	56072	62968	73697	63248	80131	65527	55407	89510	92678
LIPID-N-0089	FFA(14:1)	FA	FFA	225.185	226.193	[M-H]-	C14H26O2	49357	78001	154370	99723	53082	90861	60249	99855	97057	141120	64054	74739	87120	28873	22417	27518	39188	88159	17163	43788	150770	202620	75638	136260	63540	142240	105890	106800	105300	90938	54310	39911	31723	42753	161310
LIPID-N-0091	FFA(16:1)	FA	FFA	253.217	254.225	[M-H]-	C16H30O2	608710	1067100	1659500	1263200	598030	775970	369090	678320	585150	934660	534340	696910	785600	206450	152310	363070	263740	398280	72362	227160	1285300	1888000	555430	858090	418660	1116900	769340	969470	697340	679440	312120	222490	164280	317690	1068000
LIPID-N-0092	FFA(17:1)	FA	FFA	267.232	268.24	[M-H]-	C17H32O2	418980	375680	610100	472220	320140	304480	176010	243480	252740	325890	249780	284590	298480	203010	177720	220860	193270	223630	93368	130050	533100	874040	202760	307020	165290	549820	390580	340660	245660	324240	202720	195690	144470	268990	449640
LIPID-N-0093	FFA(18:1)	FA	FFA	281.248	282.256	[M-H]-	C18H34O2	2548400	2918400	3940100	3517500	2442700	2518500	1529300	2031700	1907700	2364300	2507600	2677200	2937400	1912100	1688500	2520000	2588100	2339700	1477000	1787100	2971600	3931400	1724900	2195500	1435000	3141800	2586300	2485200	2136100	2314600	2410900	2046200	1746500	2449300	3191000
LIPID-N-0094	FFA(19:1)	FA	FFA	295.264	296.272	[M-H]-	C19H36O2	130730	85843	155960	107230	73339	86761	47476	66623	62398	79241	69435	82635	71272	96081	76375	95334	91279	85708	53323	59016	118060	195200	44653	74425	41109	164350	105080	73192	53671	85394	90235	89339	63770	108250	110150
LIPID-N-0095	FFA(20:1)	FA	FFA	309.279	310.287	[M-H]-	C20H38O2	580760	557070	1039500	795770	471130	285210	259500	210720	215210	255180	454190	433740	454940	476240	364740	354520	403010	285280	150490	244760	483760	662780	256510	308090	182990	638120	352380	313010	378260	349290	388510	415070	385550	529680	564920
LIPID-N-0096	FFA(22:1)	FA	FFA	337.311	338.318	[M-H]-	C22H42O2	368680	317420	579850	498050	342750	97707	152920	94695	87079	91115	269580	220940	199100	332030	193150	188280	173220	136200	82280	107600	227350	217860	121220	162850	124030	266570	169050	219910	242770	203800	217240	167290	270120	259660	269470
LIPID-N-0097	FFA(24:1)	FA	FFA	365.342	366.35	[M-H]-	C24H46O2	91661	32611	75722	94065	58544	44408	14733	49686	32305	54781	64924	42485	48151	56558	42162	41231	74515	74941	56578	56915	44839	70299	37678	46773	25638	103760	62169	85830	40724	57453	92914	52149	60506	121960	114130
LIPID-N-0098	FFA(16:2)	FA	FFA	251.201	252.209	[M-H]-	C16H28O2	56156	80261	79399	93305	40233	236890	176450	284630	260100	404290	189580	175460	147490	104180	94909	125980	127160	413840	126620	251990	605580	748150	146140	277000	124550	487300	460470	335740	226960	248270	200850	120430	111380	305530	490020
LIPID-N-0099	FFA(18:2)	FA	FFA	279.232	280.24	[M-H]-	C18H32O2	1210400	1494000	1631400	1709600	1109900	1951800	1416300	1783100	1679200	1979500	1933800	1967100	1763100	1504100	1432600	1887000	1940300	2117600	1453300	1627900	2415100	2890500	1286900	1801000	1076100	2644100	2202100	1866600	1533000	1869400	1977200	1536500	1329700	2241700	2424700
LIPID-N-0100	FFA(20:2)	FA	FFA	307.264	308.272	[M-H]-	C20H36O2	22007	14998	36216	28990	20825	28784	18811	19123	21790	31638	26476	22831	19664	33524	28753	29734	30710	34268	16354	26572	45266	68164	25437	31971	17353	59679	35892	30306	21094	31899	43267	30225	25998	55916	62299
LIPID-N-0101	FFA(22:2)	FA	FFA	335.295	336.303	[M-H]-	C22H40O2	161520	90342	174990	134130	105360	57784	77725	61219	53951	75734	93620	102970	92007	168790	117210	98920	154760	117180	61448	108780	155810	188200	72836	110460	49187	272210	119080	113170	100790	89232	164640	165640	105970	349330	238320
LIPID-N-0102	FFA(24:2)	FA	FFA	363.326	364.334	[M-H]-	C24H44O2	61774	24917	57278	23881	38897	30406	29375	32964	33062	25122	16708	52483	48599	72516	30338	51008	83340	83148	58702	84359	68992	45453	38542	46459	49029	129860	94409	54491	62037	48305	134910	100300	43683	187750	149430
LIPID-N-0103	FFA(18:3)	FA	FFA	277.217	278.225	[M-H]-	C18H30O2	96374	136270	130620	148230	78183	194790	125090	199930	184620	258730	162150	162700	167780	87599	88268	134460	119970	200390	67998	99102	362040	524600	121150	196270	96919	352340	223120	245270	176620	219950	149450	121190	98031	193540	275710
LIPID-N-0104	FFA(20:3)	FA	FFA	305.248	306.256	[M-H]-	C20H34O2	9261.6	7433.4	15288	14203	11166	6813.7	5137.5	4927.9	5219.5	7202.6	10457	10420	11450	10157	7400.3	10320	10896	7329.5	3726.7	5565.6	6675.5	11873	4587.3	5575.9	2687.8	11952	4256.2	5179.6	6012.2	7655.9	9770.5	9973.2	8844.6	16839	15825
LIPID-N-0105	FFA(22:3)	FA	FFA	333.279	334.287	[M-H]-	C22H38O2	478650	257520	745220	351730	322370	189000	157860	122270	137460	167140	240480	234410	215490	276070	239990	350590	419880	255790	173790	277540	226140	349270	148260	211690	106940	369770	175650	226170	209940	251900	383270	333790	295020	506570	460970
LIPID-N-0106	FFA(18:4)	FA	FFA	275.201	276.209	[M-H]-	C18H28O2	62522	104830	98503	141720	60878	166220	156050	292940	208260	300800	127710	127960	125940	64051	77460	111830	72351	246560	42617	101010	263300	429590	64225	132310	77048	233330	162820	185330	142080	142580	126820	108310	84615	131990	211530
LIPID-N-0108	FFA(22:4)	FA	FFA	331.264	332.272	[M-H]-	C22H36O2	159510	145860	209850	158880	177110	272820	152060	199030	206470	311670	233230	186230	175590	181480	261520	280580	413710	314750	192010	303640	339900	500740	171550	251390	182320	369340	287860	263020	252120	207940	381760	242730	222720	649170	438710
LIPID-N-0109	FFA(24:4)	FA	FFA	359.295	360.303	[M-H]-	C24H40O2	234090	121510	256230	150130	113840	290740	241740	174770	225180	417700	271480	261420	230450	285020	357300	332220	558810	450690	206480	514150	734340	949640	319150	495690	314490	888770	480400	404810	336710	348320	668730	394730	388040	1506700	984700
LIPID-N-0111	FFA(22:5)	FA	FFA	329.248	330.256	[M-H]-	C22H34O2	7275.2	13327	13210	16588	7563.9	23034	9860.2	20837	14917	15996	22441	19312	20164	9919.1	12058	20864	26363	32192	9745.3	18676	23463	40951	9178.8	14314	4181.7	28875	17255	19099	16736	18204	24756	17844	10125	29863	38008
LIPID-N-0112	FFA(24:5)	FA	FFA	357.279	358.287	[M-H]-	C24H38O2	865240	470760	1433100	653600	399660	1006200	556940	555990	627040	1129200	1201100	1117000	970730	989050	1014900	1102500	1677300	1352800	402560	1280400	2301300	3186200	881990	1439000	610760	3104900	1478400	1305600	1155000	1469600	2157500	1267000	1312500	3582900	3171700
LIPID-N-0113	FFA(22:6)	FA	FFA	327.232	328.24	[M-H]-	C22H32O2	445010	499710	689700	705940	350290	727880	447650	629770	467860	643680	719660	673920	826150	591370	613490	885410	805590	1118200	860270	787320	970020	1503800	495100	638580	298880	1442500	739950	738740	684420	928660	1089000	814680	682990	1389400	1454400
LIPID-N-0114	FFA(24:6)	FA	FFA	355.264	356.272	[M-H]-	C24H36O2	997740	803010	2175600	1091300	474520	490300	279160	224610	272380	361960	932750	852040	718310	785710	786530	951480	1144600	725560	302450	667500	617250	1052800	300120	446330	171640	1327600	457890	397340	434760	639120	1291100	1004900	1004300	2252900	1691700
LIPID-N-0115	LPA(0:0/16:0)	GP	LPA	409.236	410.243	[M-H]-	C19H39O7P	5697	9274.1	4114.2	3893.3	3669.3	4494.6	5865.9	5210.8	2050.3	2590	6842.3	5815	8599.2	5683.1	9145.9	5189.9	2785.1	2067.8	3951.1	5039.8	1716.7	2484.4	2134.7	2244.5	2091.3	2633.7	1962.7	3577.3	2804.6	5413.2	3613.6	6956.5	12002	3377.5	1717.3
LIPID-N-0118	LPC(14:0/0:0)	GP	LPC	512.299	467.301	[M+COOH]-	C22H46NO7P	77248	105400	140990	96980	72176	72420	38749	66279	48477	55659	51230	64097	63175	61724	48759	43614	79318	34204	30421	31594	32214	53296	27429	49373	38324	50092	49161	46411	43560	56220	29100	68929	68285	42559	53349
LIPID-N-0119	LPC(16:0/0:0)	GP	LPC	540.33	495.332	[M+COOH]-	C24H50NO7P	14372000	21364000	20237000	22633000	19781000	14773000	14511000	12661000	10858000	10727000	21332000	18444000	21087000	16532000	13935000	16803000	22854000	13439000	16678000	12335000	7277300	9578100	7005200	11694000	7694500	13613000	8725100	9311400	9801900	14636000	12629000	16445000	16567000	11976000	14626000
LIPID-N-0120	LPC(18:0/0:0)	GP	LPC	568.361	523.364	[M+COOH]-	C26H54NO7P	6095100	10603000	11064000	12019000	9424200	8709000	8818900	7608000	7292400	6436000	11550000	10813000	12929000	8933700	7863100	11860000	14812000	10579000	13042000	7445600	5303400	7647200	5790500	8011600	5613900	8759600	8359000	7570600	5993900	8030700	9148100	10514000	10176000	8269900	12625000
LIPID-N-0121	LPC(20:0/0:0)	GP	LPC	596.393	551.395	[M+COOH]-	C28H58NO7P	163280	332680	269910	381510	245890	104640	110150	81330	85735	57350	168170	131510	132130	252740	142580	81244	75284	35448	67565	26139	71567	114330	42033	67263	46044	78781	64895	54806	57151	102670	48708	92004	131630	52732	55792
LIPID-N-0123	LPC(24:0/0:0)	GP	LPC	652.455	607.458	[M+COOH]-	C32H66NO7P	10887	28480	18957	21653	13558	18938	15583	19765	14978	13525	15683	32608	20369	15632	25831	10875	23187	19768	14940	25143	15694	26554	12084	9479.2	7313.6	16944	23824	12957	16284	21094	20336	14892	14266	19759	18270
LIPID-N-0125	LPC(16:1/0:0)	GP	LPC	538.314	493.317	[M+COOH]-	C24H48NO7P	1137100	1792900	2398100	1653400	1065000	884880	601130	686680	573140	615230	775680	897960	874520	498870	376180	489380	690540	316270	255160	273300	365780	615820	404670	671560	481880	535830	442530	542650	451930	724240	278250	649550	663360	319970	575660
LIPID-N-0126	LPC(18:1/0:0)	GP	LPC	566.346	521.348	[M+COOH]-	C26H52NO7P	2319400	2532700	4467000	2208700	1633900	2306400	1061200	1509900	1417400	1301900	1639500	1454400	1602200	1237100	998530	1217900	1873600	605220	1198000	644140	705500	1387100	834010	1071100	714790	988870	1145500	723270	494410	962830	756720	1861500	2002400	770530	1028400
LIPID-N-0127	LPC(20:1/0:0)	GP	LPC	594.377	549.379	[M+COOH]-	C28H56NO7P	248850	300300	472770	252960	151770	181400	117880	122070	110210	94198	187300	165490	164730	213390	112520	86933	117090	55658	88416	52384	63247	108330	75571	93323	61023	90215	94836	59382	58454	112640	72122	130510	166160	65462	82852
LIPID-N-0128	LPC(22:1/0:0)	GP	LPC	622.408	577.411	[M+COOH]-	C30H60NO7P	21492	27278	38315	29021	17427	10790	8939.8	8853.3	8158.3	8015	11128	8862.4	7760.5	15349	9754.9	7255.7	9007.9	5418.3	6498.9	5211.5	6632	10332	4774.8	7020.3	5654.1	8170.6	9592.6	4269.6	3752	7318	6500.1	10505	10150	5211.7	6451
LIPID-N-0129	LPC(18:2/0:0)	GP	LPC	564.33	519.332	[M+COOH]-	C26H50NO7P	7156600	6494200	8500300	7714400	6428300	5103300	4596400	4297000	4201900	4054500	6649400	5634300	5841600	5842700	5352500	5175700	6667300	5361000	5312000	3791600	3999400	6083100	3235400	5382300	3991800	4749000	3896900	4295700	2744400	4230000	3593400	5381700	4604500	4487000	4915800
LIPID-N-0130	LPC(20:2/0:0)	GP	LPC	592.361	547.364	[M+COOH]-	C28H54NO7P	38156	50309	62401	34254	18411	93936	41207	57314	49052	45730	55254	47390	41084	58434	38982	40835	69144	40336	50885	36987	29447	60597	34385	42667	27706	49925	46115	25348	17849	45004	43611	63539	69873	40019	47630
LIPID-N-0131	LPC(22:2/0:0)	GP	LPC	620.393	575.395	[M+COOH]-	C30H58NO7P	2572.2	1473.6	2970.6	1888	1742.2	2104.9	1958.7	1403.6	1255.9	2051.1	2028.2	1892.6	1426.4	3600.9	2560.9	2337	4150	3252.8	2954	2756	1688.8	2270.3	726.39	1709.5	1146.4	2836.3	2575.9	1755	1634.1	2002.2	3041.1	4285.5	3785.5	2404.6	3478
LIPID-N-0132	LPC(18:3/0:0)	GP	LPC	562.314	517.317	[M+COOH]-	C26H48NO7P	229210	182190	239450	188770	210020	112620	89439	98225	89594	89641	144320	124970	121500	131710	118730	105640	125520	77176	102960	63594	71155	128000	71913	87906	74728	93235	72355	88932	59098	109430	60917	141850	130030	102180	98867
LIPID-N-0133	LPC(20:3/0:0)	GP	LPC	590.346	545.348	[M+COOH]-	C28H52NO7P	1056700	930980	1425600	1223500	1180800	301830	258400	191840	172200	141860	555560	622800	768380	478880	386850	453120	532190	304910	274480	278480	135280	268390	188440	210960	157710	277700	173060	206810	192880	292960	313650	518520	523430	307740	448690
LIPID-N-0136	LPC(22:4/0:0)	GP	LPC	616.361	571.364	[M+COOH]-	C30H54NO7P	27545	19179	29504	22638	31248	13407	14064	8303.6	9476.4	11858	17613	16134	16297	11807	14699	16141	26199	21278	19083	23166	7190.6	13977	7674.5	11544	7988.2	14054	12084	10729	9486.3	11958	14214	19120	13161	20134	25120
LIPID-N-0137	LPC(20:5/0:0)	GP	LPC	586.314	541.317	[M+COOH]-	C28H48NO7P	90197	66057	124120	100600	118870	28314	15139	28791	22830	12585	51314	40904	45093	40238	54927	56993	50316	25888	31607	15908	12220	30256	21186	17316	11039	36657	25735	28904	23364	32090	31451	48240	42120	27784	49925
LIPID-N-0138	LPC(22:6/0:0)	GP	LPC	612.33	567.332	[M+COOH]-	C30H50NO7P	957620	934560	1105000	1299400	944610	591330	601140	440650	365210	337600	1045200	993260	1206300	486420	615750	1198800	1284800	1796400	1464600	1308400	281970	422650	344530	532260	290380	611890	389740	502590	485600	603370	835060	813060	648570	824800	1075600
LIPID-N-0139	LPE(0:0/14:0)	GP	LPE	424.246	425.254	[M-H]-	C19H40NO7P	3381	6725.7	7989.6	5800.7	3765.1	12219	3966.2	13281	8264	7994.4	2740.2	3774.3	6123.9	4475.8	2863.7	2872.6	5291.5	2998.7	2390.7	2586	2713	7322.4	1867.3	3898.8	5328.5	3238.1	14061	5020.1	1662.3	5843.2	3241.2	3673.4	3362	4714.3	9146.1
LIPID-N-0141	LPE(0:0/18:0)	GP	LPE	480.309	481.317	[M-H]-	C23H48NO7P	4949.6	9388.9	6487.7	10546	9170	9462.8	8110.9	8570.3	9020.5	7152.8	10267	10457	10162	9045.6	8490.5	7803.8	13359	10390	11480	6536.7	5152.2	8519.1	6507.7	7684.4	7014.9	8602.7	11523	7455.2	7961.1	10251	8010.9	7991.9	10099	8111.5	15378
LIPID-N-0142	LPE(0:0/20:0)	GP	LPE	508.34	509.348	[M-H]-	C25H52NO7P	59001	169100	105060	183640	132680	70792	78380	80473	83100	56146	118670	86769	80103	147220	76839	37838	60427	28663	58195	13869	46429	79833	45815	62044	49048	60178	101350	47733	47746	87808	40639	52761	85438	48839	79177
LIPID-N-0146	LPE(0:0/18:1)	GP	LPE	478.293	479.301	[M-H]-	C23H46NO7P	2272000	2976900	3432500	2746300	2135300	2967900	1159400	2399200	2276600	1746100	2101500	1859800	1900500	1703600	1486300	1237000	2138900	569040	1134600	588290	802170	2624200	1066700	1202800	975740	1222400	2577800	1039300	682040	1344700	896910	2112400	1932700	903820	1718400
LIPID-N-0147	LPE(0:0/20:1)	GP	LPE	506.325	507.332	[M-H]-	C25H50NO7P	236280	331310	381310	328230	186080	283600	156170	207600	190570	158960	278180	232460	211190	278290	150060	105060	190530	87408	100560	62174	102140	306710	106850	143160	87535	167100	252250	117280	82686	204640	111390	176960	197790	111100	226740
LIPID-N-0149	LPE(0:0/20:2)	GP	LPE	504.309	505.317	[M-H]-	C25H48NO7P	24570	27301	28347	20252	12637	73905	27430	54415	45676	38683	41667	29155	25093	52539	31609	22154	54918	22004	29933	23133	25344	63406	24481	29633	23837	39353	56619	22624	13419	38298	26598	50043	46293	28942	41680
LIPID-N-0150	LPE(0:0/18:3)	GP	LPE	474.262	475.27	[M-H]-	C23H42NO7P	20742	27900	34475	25391	17995	50559	18337	43112	37410	32568	19974	18391	18767	19821	18337	16421	23874	10076	9966.6	7163.4	15032	77648	24826	27439	21472	24030	41267	26186	15652	24139	10242	20731	18934	14277	27622
LIPID-N-0151	LPE(0:0/20:3)	GP	LPE	502.293	503.301	[M-H]-	C25H46NO7P	148160	228240	212780	242830	147830	108630	84188	80684	74252	58438	166170	194570	171220	173730	118190	123790	216530	82108	84389	64500	52193	116540	54348	79126	65452	118520	95542	86836	62142	125270	108350	211460	199580	114700	166760
LIPID-N-0152	LPE(0:0/20:4)	GP	LPE	500.278	501.286	[M-H]-	C25H44NO7P	4086900	6018000	5532200	5927700	4539700	5426400	3715900	4559100	3721300	3339600	5178100	5046700	5107800	3527500	3659300	3434300	3650300	3145900	3240900	2835400	2218100	4377800	2138800	3207600	2297500	3753600	3693700	3105700	2443300	4151800	2999900	3891000	3609000	2507700	4756300
LIPID-N-0154	LPE(0:0/20:5)	GP	LPE	498.262	499.27	[M-H]-	C25H42NO7P	49504	143350	97285	136660	64804	109430	54421	102450	71669	45546	121360	107680	128940	93582	68014	56068	63208	47272	50499	33561	33611	69667	47378	56995	31047	89545	75905	82032	55677	103430	58531	84743	87829	39641	105260
LIPID-N-0155	LPE(0:0/22:5)	GP	LPE	526.293	527.301	[M-H]-	C27H46NO7P	41256	94837	57090	126110	85694	48633	56755	43484	37170	42900	106470	106610	116150	68394	67851	72412	110950	116870	60107	91843	30188	45723	31238	52825	33789	58373	37741	68070	58968	79426	62225	86550	56029	59002	143780
LIPID-N-0156	LPE(0:0/22:6)	GP	LPE	524.278	525.286	[M-H]-	C27H44NO7P	931930	1531300	1603800	2098600	1047300	1349500	1037000	1338600	1106500	916850	1972900	2061000	2184100	1347000	1204300	1895000	2804800	2884500	2015900	2101400	916320	1332500	788970	1241700	904770	1731300	1205100	1386300	1302000	1794000	1782800	2083400	1545700	1823100	3246500
LIPID-N-0157	LPG(16:0/0:0)	GP	LPG	483.272	484.28	[M-H]-	C22H45O9P	33772	67517	72012	80309	77449	76660	65013	71497	58629	45282	108440	107800	108640	78437	58180	44664	74448	44018	44427	34601	54098	59550	56486	70676	61034	68295	81388	62465	48122	89360	51594	48815	52938	38520	71485
LIPID-N-0158	LPI(14:1/0:0)	GP	LPI	541.241	542.249	[M-H]-	C23H43O12P	39377	64229	58476	61630	54827	42926	39683	34044	29120	28418	57607	50521	58620	42922	40513	44802	61037	36542	45400	34359	20282	26981	18373	32889	21166	36600	22652	25402	25981	41191	35604	44542	44253	33505	37302
LIPID-N-0161	PA(16:0/18:0)	GP	PA	675.504	676.504	[M-H]-	C37H73O8P	4733	3840	3489.2	1632.4	6352.2	3610	5169.7	5843.8	3805.7	3482.5	4556.3	6557.2	3671.7	11300	9877.7	6393.7	9065.9	21727	5739.3	11104	3560	3305.7	3803.1	1662.5	4526.1	9489.1	6095.1	6697.5	3734	3153.3	10077	3025.3	4089	7347.5	4069.8
LIPID-N-0164	PA(16:0/20:0)	GP	PA	703.536	704.536	[M-H]-	C39H77O8P	3782	3045.6	3214.4	2389.5	2387.6	2105.1	2525.8	2054	1100.2	2174.9	5111.2	4551.7	3782.8	8413.2	11909	7824.1	6889.3	13227	6031	9925.9	2487.3	2218.5	1591.4	2085.7	3640.3	4032.4	3124.5	3396.6	3649.7	4269.7	6768.3	8330.4	6868.8	6143	2964.6
LIPID-N-0171	PA(18:0/18:1)	GP	PA	701.52	702.52	[M-H]-	C39H75O8P	6956.6	9135.2	4682.3	4791	9170.7	2146	7855.8	4363.4	431.07	3027.7	6136.8	1724.5	6932.1	11316	37239	2576	11856	3929.8	8720.9	1770.9	1699.1	30692	2622.5	1730.9	1712.9	4326.1	9	7394.2	2628	6054.8	1710	13117	14428	10837	3872.3
LIPID-N-0172	PA(16:0/20:1)	GP	PA	701.52	702.52	[M-H]-	C39H75O8P	12153	17554	16557	13098	19470	11943	11022	9007.7	5213.4	7983.2	13918	12987	15410	26233	29088	38978	40757	76582	27061	52451	6776.6	7853.3	8990.3	7968.3	16196	14110	12124	12565	18156	16498	32953	26908	23881	44503	18203
LIPID-N-0173	PA(20:1/18:0)	GP	PA	729.551	730.551	[M-H]-	C41H79O8P	9963.5	12766	9259.7	9869.7	8797.4	8631.5	22012	6703.4	5579.7	5598.3	18227	16305	20255	38214	22418	12997	16227	11961	5458.1	6905.4	5173.6	4876.1	4378.1	4095.8	5020.7	13644	3577.8	5884.6	23001	16453	12230	12842	11574	13634	3010.5
LIPID-N-0174	PA(18:1/20:0)	GP	PA	729.551	730.551	[M-H]-	C41H79O8P	18300	21008	18674	13089	16508	17951	17951	13546	10796	13391	14591	16577	18827	28262	30339	19607	26573	30943	17220	26515	13483	16223	10579	11014	19116	19835	14366	13812	22482	16177	21764	19028	21954	28177	11800
LIPID-N-0178	PC(16:0/14:0)	GP	PC	750.529	705.531	[M+COOH]-	C38H76NO8P	71498	57883	85752	67584	63072	72887	60899	56418	54499	61811	62822	56446	68798	74198	80308	73304	92917	75499	51548	47436	42756	38321	42505	52237	49704	81040	55499	61341	61832	48333	54928	74549	96041	90225	69443
LIPID-N-0179	PC(16:0/16:0)	GP	PC	778.56	733.562	[M+COOH]-	C40H80NO8P	1674700	1536000	1580900	1315300	1775700	1746400	1416900	1529200	1333700	1434900	1724100	1534900	1398800	1694700	2004400	2266800	2120300	2807700	1936900	2605000	976470	1251600	925010	1038500	1159800	1604000	1529300	1193300	1337800	1635100	2005700	2065300	2054700	2560300	1756800
LIPID-N-0183	PC(16:0/18:0)	GP	PC	806.591	761.593	[M+COOH]-	C42H84NO8P	86896	73691	66494	54443	60733	62522	44295	52462	47076	38444	57546	51517	54038	55102	76026	77902	79652	84193	96979	87374	33353	41708	22644	29363	34029	39433	44819	32598	35233	47744	68522	81996	53574	93548	39832
LIPID-N-0184	PC(18:0/18:0)	GP	PC	834.622	789.625	[M+COOH]-	C44H88NO8P	10176	9309	12581	9398.9	7789.9	7915.7	4580.5	4370.2	5576	3950.8	10323	9025.4	9545.9	8219.1	8741.6	13764	12654	15572	16524	10103	4989.4	5420.7	2707.9	3914.6	2591.6	5477.5	3933.1	3781.9	4492.9	4712.3	9340.8	9277.6	9372.7	9453.7	5480.8
LIPID-N-0189	PC(16:0/16:1)	GP	PC	776.544	731.547	[M+COOH]-	C40H78NO8P	1621200	2065800	2218100	2392600	1887800	922020	816370	777720	792110	887630	880660	981420	1122700	783150	736590	815330	923190	453870	264260	398090	748730	626040	985980	1100100	1189300	691440	384490	866570	951380	922030	401940	786030	813450	602240	459230
LIPID-N-0190	PC(18:0/14:1)	GP	PC	776.544	731.547	[M+COOH]-	C40H78NO8P	48160	43326	32589	56066	25033	52915	53473	77346	54931	60520	32105	46394	46235	72548	111010	95730	80323	113010	118780	94267	56918	57402	36991	39653	49545	78977	81266	72208	65812	79300	98907	124140	109820	159910	91809
LIPID-N-0191	PC(14:0/18:1)	GP	PC	776.544	731.547	[M+COOH]-	C40H78NO8P	132500	127150	167430	109890	124480	65178	33997	50606	62662	60655	45645	58856	48678	71871	85865	33783	77780	19473	27809	34971	43833	50780	41336	70261	64834	47075	34254	43371	62313	71894	29703	65196	67172	67562	33182
LIPID-N-0192	PC(16:0/18:1)	GP	PC	804.575	759.578	[M+COOH]-	C42H82NO8P	3143300	3136300	2820300	3301000	3139600	2012900	2216900	1499000	1573300	1905600	2328800	2617700	2751000	2669600	2794400	2410100	2803200	1944600	2320500	1797300	1753700	1518300	1552200	2068300	1896500	2013900	1122100	1616300	1900400	2047000	1731100	2344100	2694900	2501200	1391000
LIPID-N-0194	PC(16:1/18:0)	GP	PC	804.575	759.578	[M+COOH]-	C42H82NO8P	46660	65675	57234	90286	51076	45883	35844	37508	24023	42835	27765	25617	45488	37272	28046	44929	28246	18890	13413	23828	39172	32059	42578	51348	61573	31729	16864	33612	36122	31303	18703	31370	24877	26155	29459
LIPID-N-0197	PC(18:0/18:1)	GP	PC	832.607	787.609	[M+COOH]-	C44H86NO8P	1134900	1432000	1655800	1601200	1206000	917490	1053200	694760	826100	897520	753970	1063900	1150100	1031000	995150	1161200	1296800	928850	1179500	700380	994520	929950	1012400	1047000	1052100	745670	504760	857790	776000	685550	726190	1001500	1210600	1225000	645780
LIPID-N-0201	PC(16:0/20:1)	GP	PC	832.607	787.609	[M+COOH]-	C44H86NO8P	141560	69126	92539	76209	81383	39433	44259	30889	27673	23539	51206	40059	37770	72190	54706	42349	45121	30154	43512	35274	21599	27506	20109	28588	24621	26423	19468	19241	26873	34733	37075	46217	52339	56146	18660
LIPID-N-0203	PC(18:0/20:1)	GP	PC	860.638	815.64	[M+COOH]-	C46H90NO8P	7269.2	7150.4	9838.2	7773.6	5361	3003.3	4432.6	1620.5	1791.1	2093.2	4058.9	4034.8	5007.9	5157.2	4349.1	5080.8	5758.6	3281.1	3747.1	2511.1	2838.3	2195.7	2062	2401.7	1627.4	2262	940.6	1749.2	2416.5	2571.1	3394.7	3678.5	4191.3	4756.2	1507.1
LIPID-N-0204	PC(18:1/20:0)	GP	PC	860.638	815.64	[M+COOH]-	C46H90NO8P	23178	34124	31336	43834	26790	6690.8	9421.7	3867.9	7063.1	5557.4	9167.5	11013	9699.1	20457	12081	5767.6	5467.7	3289.3	2615.4	1848.3	9063.5	7415.1	6174	9996.1	5806.1	6772.4	3873.8	4055.2	6258.2	6266.6	3061.7	7597.8	11327	5932.5	3439.8
LIPID-N-0212	PC(16:1/16:1)	GP	PC	774.529	729.531	[M+COOH]-	C40H76NO8P	511430	839800	948090	716360	427440	261470	184790	179840	206620	231390	205390	241590	301540	141120	110500	137040	146930	50874	21023	56924	235290	209060	311850	270970	303160	186070	97165	282970	277420	256050	60251	151740	184280	80110	85830
LIPID-N-0213	PC(18:1/14:1)	GP	PC	774.529	729.531	[M+COOH]-	C40H76NO8P	153290	138690	198000	199280	198710	27714	62962	24401	21556	28986	103170	142020	155460	168000	169480	147750	117240	114460	112830	164330	42709	39013	38793	46264	56792	64427	38134	88923	71709	75733	130500	101980	69700	99246	89911
LIPID-N-0214	PC(14:0/18:2)	GP	PC	774.529	729.531	[M+COOH]-	C40H76NO8P	344790	303930	333250	254820	195430	283520	222670	329180	264420	346450	172620	208650	197970	291900	295960	201430	255140	157980	152350	192750	266790	219780	185870	292050	271240	291100	181880	277140	248460	280110	151290	232430	264450	296090	202570
LIPID-N-0218	PC(16:1/18:1)	GP	PC	802.56	757.562	[M+COOH]-	C42H80NO8P	780750	855680	1056200	711520	523630	329000	295090	235030	264080	335870	314610	357360	383350	308880	286240	221900	259100	129920	126970	128620	281560	276140	324570	361180	404060	222460	146540	326860	317070	305660	126610	294980	304570	185390	183690
LIPID-N-0219	PC(16:0/18:2)	GP	PC	802.56	757.562	[M+COOH]-	C42H80NO8P	11037000	12436000	9415500	12891000	11673000	10875000	13744000	10432000	10661000	11598000	13199000	11510000	11746000	13481000	15015000	12640000	12966000	10887000	12725000	10657000	12143000	9300500	9627700	12422000	10909000	12010000	6964100	10403000	10987000	11363000	9345100	11189000	12202000	13758000	7295600
LIPID-N-0222	PC(18:0/18:2)	GP	PC	830.591	785.593	[M+COOH]-	C44H84NO8P	1211600	1548000	1407200	1633200	1334500	1689000	1741500	1459400	1658800	1567800	1617700	1568500	1585300	1889200	2083100	1905600	1766600	1744700	2001300	1436800	1920700	1729200	1609900	1868900	1665700	1744300	1442000	1941400	1317500	1386700	1508600	1598400	1682000	1983700	1514300
LIPID-N-0223	PC(18:1/18:1)	GP	PC	830.591	785.593	[M+COOH]-	C44H84NO8P	1210100	686660	1467600	637950	509330	516780	341830	332550	422910	522370	310650	388610	399130	488440	400870	330330	494850	204040	344400	247060	357360	459950	455660	416310	478230	305330	266890	318700	266410	325330	247600	698120	762550	409370	209690
LIPID-N-0225	PC(16:0/20:2)	GP	PC	830.591	785.593	[M+COOH]-	C44H84NO8P	171140	84577	138550	122840	138100	54331	50967	47199	34633	41465	56360	63109	56014	109230	81323	55253	75429	53845	79848	87044	40136	34959	31295	42399	35294	63235	33841	24736	34754	58297	46543	72719	66373	96091	26103
LIPID-N-0229	PC(18:1/20:1)	GP	PC	858.622	813.625	[M+COOH]-	C46H88NO8P	84979	53557	89908	45401	37223	23523	17669	19166	16572	23567	15927	23311	22441	36820	22720	18569	20124	7905.9	13126	10866	18774	13719	14702	22723	19028	11000	12080	14315	9775.3	13197	10646	27210	39383	19350	9370.8
LIPID-N-0232	PC(18:2/20:0)	GP	PC	858.622	813.625	[M+COOH]-	C46H88NO8P	163880	262060	175970	315120	210430	91381	145270	63136	94590	74746	151160	115240	108980	348160	239220	82425	61443	42341	66921	20892	121930	129060	59877	82181	86553	95240	62123	84625	77761	114320	45383	83794	135090	72336	43703
LIPID-N-0235	PC(18:0/20:2)	GP	PC	858.622	813.625	[M+COOH]-	C46H88NO8P	83467	63325	99707	75407	63364	40246	41459	23012	25917	23428	37400	51397	52740	57431	73545	56877	74843	43475	64372	48860	36188	27976	29586	33768	32206	37658	17978	27988	21019	29119	44700	48917	53886	63199	28067
LIPID-N-0237	PC(18:2/22:0)	GP	PC	886.654	841.656	[M+COOH]-	C48H92NO8P	6596.9	6411.8	6306.3	8880.1	6398.2	3793.1	3496.7	2835.1	2619.6	2871.7	3818.5	2250.4	1467.6	12315	6827.2	1898.2	2761.3	1573	1209	1632.8	3139.2	3631.8	1378.4	3137.5	2006.1	2977.8	3446.7	1987.4	2291.3	3392.1	2265.8	2533.7	4017.6	3934.1	2868.9
LIPID-N-0240	PC(14:1/18:2)	GP	PC	772.513	727.515	[M+COOH]-	C40H74NO8P	90447	90595	91945	148510	87438	33470	69786	49689	39254	63494	92828	100120	84928	155370	182060	148940	106640	172490	106810	199640	77021	59835	60764	88176	94669	96738	97738	104600	72789	94433	99336	70586	52523	122420	113370
LIPID-N-0243	PC(16:0/18:3)	GP	PC	800.544	755.547	[M+COOH]-	C42H78NO8P	323010	318420	285090	336740	336150	184100	196300	172830	171050	207490	264490	239590	248110	268530	341140	257600	237960	156460	221580	177180	180480	135950	188590	195760	218920	234710	96861	198330	207240	216030	193000	239780	320210	303580	115450
LIPID-N-0245	PC(16:1/18:2)	GP	PC	800.544	755.547	[M+COOH]-	C42H78NO8P	2083800	2797400	2291700	2319800	1426300	2349300	2164200	1917900	2153100	2274000	2122600	1985100	1918800	1735300	1713100	1477300	1492100	1163200	1064500	1334200	2266800	1711100	1926800	2432000	2278300	2085800	1134300	2203500	1752500	2243000	1030700	1638300	1911500	1750400	1152900
LIPID-N-0253	PC(18:1/18:2)	GP	PC	828.575	783.578	[M+COOH]-	C44H82NO8P	2192000	1837900	2474000	1610700	1126700	1902900	1203600	1555900	1721500	1617400	1049500	929400	1058300	1385800	1292200	1125000	1113100	620070	1137900	768390	1456800	1651200	1544300	1492100	1333300	1032200	954950	982740	613370	938550	795870	1609000	1805500	1294300	573090
LIPID-N-0255	PC(18:0/18:3)	GP	PC	828.575	783.578	[M+COOH]-	C44H82NO8P	135730	102720	124190	133870	151200	82366	81403	59032	96028	78336	85407	89988	95924	117830	129750	132490	106690	97331	128670	50009	75725	90788	99973	91296	65166	102220	88476	129760	92186	49898	75031	121690	126130	120380	78481
LIPID-N-0257	PC(20:1/18:2)	GP	PC	856.607	811.609	[M+COOH]-	C46H86NO8P	85640	64582	82945	33305	28126	39867	28786	31955	36286	30155	32793	29793	27738	55456	36317	17538	18000	10294	18806	15042	33148	33141	23140	28606	20603	17558	20892	18825	16174	23909	16276	28353	32535	21684	14192
LIPID-N-0258	PC(18:0/20:3)	GP	PC	856.607	811.609	[M+COOH]-	C46H86NO8P	825510	981690	1119000	1218900	1038400	415960	422360	298050	325370	234200	639060	849050	1013700	683840	656200	815300	700530	517020	597140	492790	275600	342280	437220	356010	285300	522190	270430	441560	458710	486800	653070	704960	827680	711210	542350
LIPID-N-0260	PC(20:2/18:1)	GP	PC	856.607	811.609	[M+COOH]-	C46H86NO8P	49546	17995	38675	19030	24836	15433	7883.4	2799.7	9962.1	11950	10966	5251.7	10572	14239	16792	10873	8819.1	3696.9	8905.7	7696	6296.1	10859	8301.2	7773	6439.4	9395.2	5384.5	1023.8	3252.7	5499.3	7112.6	12176	13430	10561	1993.1
LIPID-N-0261	PC(18:2/22:1)	GP	PC	884.638	839.64	[M+COOH]-	C48H90NO8P	17013	21427	19406	20114	11714	6128.8	4893.2	4618.6	3644.8	4264	6500.9	6042	2975.9	15005	11900	3651.5	5335.9	3842.8	2133.9	1962.9	4618.8	5002.1	3906.1	3759.9	3857.5	3277.6	5963.7	4250.4	3272.2	3276.2	4081.7	5665.3	9491.2	5284.2	3083.3
LIPID-N-0272	PC(16:2/18:2)	GP	PC	798.529	753.531	[M+COOH]-	C42H76NO8P	39479	40824	27608	30928	31739	54551	39595	51540	49183	49878	47244	46825	40302	52361	52369	40936	33863	43131	52295	54798	52991	28424	32508	50191	32479	59182	40272	51707	17431	40008	36412	46830	51395	77469	35163
LIPID-N-0273	PC(16:1/18:3)	GP	PC	798.529	753.531	[M+COOH]-	C42H76NO8P	174660	193520	205920	143410	116910	107170	74774	84961	95694	121140	84101	97890	77222	96016	93766	70916	62105	33974	40931	39659	59142	67758	89785	76873	79925	83486	53011	94747	78056	83972	38427	92861	85525	64641	45930
LIPID-N-0275	PC(20:3/14:1)	GP	PC	798.529	753.531	[M+COOH]-	C42H76NO8P	14309	20884	23466	17035	16016	10235	10204	6831.8	4778.2	6795.5	12902	23159	21133	17682	21138	19724	7455.8	31278	23120	41558	8128.4	2715.6	7525.9	9584.6	5452	12960	6817.2	14340	12939	14015	23208	9534.3	3387.5	18361	27977
LIPID-N-0278	PC(18:2/18:2)	GP	PC	826.56	781.562	[M+COOH]-	C44H80NO8P	1773300	1718500	1735800	1607700	1169600	2130900	1353500	1991800	2514700	1991700	1576400	1264700	1069000	2893600	2362400	1178600	1522300	718750	1351000	872490	1990400	2581200	1577600	2010600	1917900	1636700	1605300	1278900	645330	1285600	993120	1765200	1769000	1681900	760910
LIPID-N-0283	PC(16:1/20:3)	GP	PC	826.56	781.562	[M+COOH]-	C44H80NO8P	229470	242880	265030	192470	150150	70219	44589	43111	27610	23505	66387	88490	82453	66448	50595	41163	43113	24825	15262	30421	27654	17749	28408	46078	32383	41659	25406	35385	56391	54321	31194	71469	97308	38125	28930
LIPID-N-0284	PC(18:0/20:4)	GP	PC	854.591	809.593	[M+COOH]-	C46H84NO8P	712630	755710	785540	786490	742330	863290	822780	694140	780330	758890	903200	785760	833260	496580	700840	1008500	845990	721550	828310	626570	764400	776410	695580	745160	575250	726110	578630	764990	602440	587840	903950	737970	730030	923730	705630
LIPID-N-0285	PC(18:2/20:2)	GP	PC	854.591	809.593	[M+COOH]-	C46H84NO8P	69366	54358	73490	38367	21828	90789	52622	69652	80596	68170	39182	42632	28808	110450	61497	40340	42368	28733	38135	37936	98061	95843	66173	65328	44497	61396	38151	33234	22861	41335	44848	84927	89623	71488	34559
LIPID-N-0286	PC(20:3/18:1)	GP	PC	854.591	809.593	[M+COOH]-	C46H84NO8P	457440	348190	597710	344990	304460	136000	82101	68207	66872	71064	166210	190240	241270	219630	177000	128700	150540	56568	80809	77813	52243	60641	77740	56530	65734	76812	53732	67341	57309	94826	59230	160720	216020	102220	65907
LIPID-N-0294	PC(20:1/20:3)	GP	PC	882.622	837.625	[M+COOH]-	C48H88NO8P	30787	20542	32605	26700	11982	10245	5307.8	3412.1	2834.5	563.82	9659.5	9280.8	7568.8	12104	6435.4	4725.2	2842.5	2085.4	2471.3	2270.6	758.1	2265.7	5114.1	3961.2	1505.9	3414.2	756.59	2836.5	1891.2	1894.6	2267.2	6441.9	9462.1	4159.6	2181.8
LIPID-N-0295	PC(20:0/20:4)	GP	PC	882.622	837.625	[M+COOH]-	C48H88NO8P	74032	108240	78600	126810	96559	50420	57676	32043	43828	33345	58003	50031	46173	57933	56974	39262	23705	15247	25919	10931	40794	45347	27576	32894	25292	33569	21804	25540	25884	37869	22909	33571	65700	37117	15533
LIPID-N-0301	PC(20:4/14:1)	GP	PC	796.513	751.515	[M+COOH]-	C42H74NO8P	18717	18481	29393	30834	23325	21322	15087	7534.3	9484.5	27344	15195	15698	12703	18416	22036	26565	39774	28953	26518	34061	16465	15115	5692.9	10654	14071	18300	14640	17151	20238	11363	27134	10118	19634	48613	29030
LIPID-N-0305	PC(16:0/20:5)	GP	PC	824.544	779.547	[M+COOH]-	C44H78NO8P	568100	763410	820640	804800	911360	390110	288970	422940	329910	232860	538830	456420	489820	588220	803870	641470	557800	273640	350410	208430	219780	225060	358360	249340	207110	514640	246350	405470	423270	428380	419360	530780	666680	440560	388230
LIPID-N-0306	PC(20:4/16:1)	GP	PC	824.544	779.547	[M+COOH]-	C44H78NO8P	261320	315740	323220	242760	205740	190510	97122	158300	134770	143670	150220	156390	136590	83707	99903	117750	75449	52922	49428	58530	87600	95029	107560	135740	125510	97707	78901	104690	110240	112150	63934	108820	134630	93719	99803
LIPID-N-0307	PC(18:1/18:4)	GP	PC	824.544	779.547	[M+COOH]-	C44H78NO8P	14011	7759.7	15105	16795	18883	5596.7	9023.5	5607.7	3509.6	4274.5	8439.6	16236	21748	15504	19629	27371	28845	19706	19757	17535	2115.5	6325	6315.7	5623.9	6320.2	9863.3	8478.7	6354.3	7785	6975.7	18986	12595	13378	14757	18116
LIPID-N-0308	PC(18:2/18:3)	GP	PC	824.544	779.547	[M+COOH]-	C44H78NO8P	192840	246700	137620	155250	110840	347290	255860	310330	429250	374750	261840	203660	190290	382950	348470	160610	210610	107100	143670	114560	441070	379970	311600	410930	390460	343140	188580	337100	146670	306490	115770	273310	303210	288850	140190
LIPID-N-0313	PC(18:1/20:4)	GP	PC	852.575	807.578	[M+COOH]-	C46H82NO8P	1509000	1175800	1615800	874130	777610	1121400	540430	665920	743370	735760	583650	519720	556110	400630	501680	586730	467670	299970	435620	315670	452500	584000	593780	551500	530650	427600	465480	423310	302560	330690	331650	579020	683710	474850	316100
LIPID-N-0318	PC(18:2/20:3)	GP	PC	852.575	807.578	[M+COOH]-	C46H82NO8P	137310	94269	141180	131230	107660	50910	20293	40721	53229	42146	63108	71453	52369	150150	95370	25521	57554	14008	19263	18966	40666	45691	34466	22977	38811	25643	29233	32321	26838	34813	29656	69749	72744	32874	21234
LIPID-N-0322	PC(20:1/20:4)	GP	PC	880.607	835.609	[M+COOH]-	C48H86NO8P	82629	65907	94371	48733	41728	45174	35328	31690	27506	31154	40996	28138	44154	43014	31036	16706	14254	12549	17516	10770	25978	26955	26028	32041	17082	30296	15395	16520	9214.5	22076	25127	27542	43584	21445	12992
LIPID-N-0329	PC(18:3/18:3)	GP	PC	822.529	777.531	[M+COOH]-	C44H76NO8P	9141	7567	14590	7047	7558.1	15014	6337.6	15605	7070	14322	5846.3	10256	6021.4	21751	16230	8682.9	10199	2151.3	3231.1	5899.2	16222	16635	8015.1	13417	8513.1	9057.1	6985.1	13101	6543.8	14965	6451.7	18376	9733.7	8716.3	3201.4
LIPID-N-0331	PC(16:1/20:5)	GP	PC	822.529	777.531	[M+COOH]-	C44H76NO8P	59492	80504	88759	65720	85515	39645	8656.8	34714	34072	15971	18012	19849	25429	24210	29819	15523	14904	3709.2	1859.5	4339.4	8095.9	10498	19244	14850	15528	21680	23876	19307	16775	31529	6794.5	24749	14926	14886	22320
LIPID-N-0332	PC(22:5/14:1)	GP	PC	822.529	777.531	[M+COOH]-	C44H76NO8P	46388	21783	44618	30362	25253	14353	10236	6136.3	7503.8	29863	9563.3	15014	15771	6864.3	24580	23246	28068	21847	13681	33373	6818	12260	6110.5	4755	5434.7	17777	12227	12957	13613	12268	18737	12968	17013	20518	16355
LIPID-N-0334	PC(16:0/22:6)	GP	PC	850.56	805.562	[M+COOH]-	C46H80NO8P	1375700	1825700	1285400	1912300	1516200	1531600	1546300	1167300	1233500	1162400	1826100	1752100	1837400	1196400	1622700	2005600	1930000	2298600	2187300	2512100	967470	850410	922300	1172900	808900	1414200	930090	1320900	1366600	1282300	1850000	1439800	1581400	1925400	1572100
LIPID-N-0336	PC(18:2/20:4)	GP	PC	850.56	805.562	[M+COOH]-	C46H80NO8P	865400	821660	912210	756130	597720	854280	396650	605250	729440	597560	645020	483980	436950	717660	673800	408810	526490	181360	321250	231670	503660	625250	356830	509280	468280	406160	392860	312450	252840	329300	342450	510590	445440	429990	231490
LIPID-N-0341	PC(18:1/20:5)	GP	PC	850.56	805.562	[M+COOH]-	C46H80NO8P	111890	133590	208200	121970	119790	63882	16853	47708	52051	34169	47328	48402	59004	71008	79264	67595	59148	19761	37238	16182	16828	29375	42185	18916	18276	58320	32243	40160	27290	38540	30173	54039	64835	31613	28723
LIPID-N-0342	PC(16:1/22:5)	GP	PC	850.56	805.562	[M+COOH]-	C46H80NO8P	8894.8	24551	16363	16712	10908	9533.5	4111.4	6168.8	7164.7	9497	9505.1	6867.8	10215	4762.5	9188.2	11569	4459.5	5473.3	4767.3	14282	4782.9	4774.6	8869.2	6133.7	1373.7	4089.5	6785.5	10923	10931	7483.4	6825.7	8871.8	9553.7	6799.6	12245
LIPID-N-0344	PC(18:0/22:6)	GP	PC	878.591	833.593	[M+COOH]-	C48H84NO8P	731340	1231100	882040	1371200	926720	1127800	1552500	879070	920520	846660	1429300	1556400	1759100	1028100	1452800	2313400	2124700	2866500	2847500	2574900	896940	842640	1057900	1192600	804820	1326400	953990	1309000	1302300	1344500	2039600	1537200	1435700	1891600	1589100
LIPID-N-0345	PC(16:1/22:6)	GP	PC	848.544	803.547	[M+COOH]-	C46H78NO8P	203410	258540	241480	178370	116290	124370	60173	95749	68961	95811	98696	134040	150980	77727	72602	126370	87581	91731	90364	91603	49428	55521	66157	75613	53940	108900	53915	64091	85309	99119	72844	88974	99690	86862	90355
LIPID-N-0346	PC(18:2/20:5)	GP	PC	848.544	803.547	[M+COOH]-	C46H78NO8P	33393	41979	40831	35054	19469	33534	6897.6	32590	24526	14382	16262	13130	10648	30786	36349	11303	21595	1881.5	9378	5008.6	24441	16290	25048	13176	10657	6259.4	16317	14441	3758.3	13773	10012	20061	26329	15033	4388.4
LIPID-N-0349	PC(18:3/20:4)	GP	PC	848.544	803.547	[M+COOH]-	C46H78NO8P	59044	68456	49606	51406	42300	80644	28943	39798	56704	46245	47697	40234	31986	55198	72722	26992	32584	17546	23361	16950	42378	53405	48220	65064	59741	34505	33281	29615	15020	35101	19431	44569	43458	32006	30116
LIPID-N-0354	PC(20:3/20:4)	GP	PC	876.575	831.578	[M+COOH]-	C48H82NO8P	23895	34624	29371	20615	11311	11391	704.29	4955.1	2847.1	6369.9	12783	8427.5	11337	9878.3	4267.7	3544.4	7099.4	2847.3	7830.9	8468	4286	7086.6	6373	5668.7	7814.6	4947.3	2115	6365.2	1417.7	616.38	4971.1	5696.7	8500.3	9200.8	12098
LIPID-N-0357	PC(18:1/22:6)	GP	PC	876.575	831.578	[M+COOH]-	C48H82NO8P	766170	700220	775860	651260	522370	626070	329540	398650	367870	369470	452620	427010	463200	348880	406130	513250	490310	319430	482760	411430	217640	283940	354270	312840	276110	272170	273960	251470	227510	297800	348390	469360	465030	350420	283820
LIPID-N-0363	PE(16:0/16:0)	GP	PE	690.507	691.515	[M-H]-	C37H74NO8P	88604	110210	91898	68340	96968	137480	59404	103190	79922	102180	84072	85900	76308	81049	113390	128970	126540	154630	118170	142000	41415	53125	47533	53570	52608	84208	82518	70961	68849	74756	103910	120010	95165	115790	96099
LIPID-N-0366	PE(16:0/18:0)	GP	PE	718.539	719.547	[M-H]-	C39H78NO8P	38435	53217	43325	35524	40036	71237	36337	60603	44121	46261	53578	43445	53511	46641	63791	79552	97282	96957	82513	85389	29163	30631	20410	28542	24562	56960	32045	31105	39077	42738	78987	91147	79643	104000	52096
LIPID-N-0368	PE(18:0/18:0)	GP	PE	746.57	747.578	[M-H]-	C41H82NO8P	8700.7	16346	12799	11629	9841.4	23290	10351	17876	12950	11037	16963	15476	15432	14537	16197	21716	27087	29831	28733	25441	8744.4	10989	7128.9	7193.1	7581.4	16335	12096	11279	9074.9	13249	21728	26049	24406	29459	19508
LIPID-N-0374	PE(16:1/16:0)	GP	PE	688.492	689.5	[M-H]-	C37H72NO8P	178180	244790	234700	230990	179490	146660	70518	175830	151030	119260	132900	92646	67333	71179	64097	63852	91765	43149	26355	41204	69435	115750	90043	100480	116100	94118	103250	102850	117380	105140	45250	64945	67286	56815	70529
LIPID-N-0376	PE(14:0/18:1)	GP	PE	688.492	689.5	[M-H]-	C37H72NO8P	11601	20446	16285	49682	10105	26417	47546	14492	6202.8	23344	12473	41074	16826	103890	8057.7	4237.6	938.73	2410.6	977.19	2354.5	73218	68575	47962	62697	97732	4371	957.38	3776.2	969.15	49506	53776	57343	27817	10315	1946.7
LIPID-N-0377	PE(18:1/16:0)	GP	PE	716.523	717.531	[M-H]-	C39H76NO8P	4738200	3729300	4741700	3721900	3381100	3338400	2804300	2887000	2485400	3067600	2945100	2685600	2672700	2832800	3606700	2324800	4353000	1443500	2714200	1423700	1472000	1941500	1852200	2238200	2332900	2292400	2279500	2034000	1927300	2179500	2244100	2607300	2645200	2823700	2174800
LIPID-N-0378	PE(16:1/18:0)	GP	PE	716.523	717.531	[M-H]-	C39H76NO8P	192650	441590	307930	404010	234320	227490	166440	282180	241780	293030	176220	169350	190450	154460	145180	195490	240150	98618	63011	60250	191810	227530	225410	286730	281440	171140	207220	239330	166480	156140	130120	195780	193200	156900	157990
LIPID-N-0380	PE(20:1/16:0)	GP	PE	744.554	745.562	[M-H]-	C41H80NO8P	240210	190480	147050	161130	158520	80189	104360	58052	56240	63743	167220	143890	118070	241080	254570	111420	146040	77804	139320	91829	53740	60979	32886	54160	49680	91386	49959	42511	76404	93342	126410	121230	143120	129350	74988
LIPID-N-0381	PE(18:1/18:0)	GP	PE	744.554	745.562	[M-H]-	C41H80NO8P	1013800	1122800	1221200	1042800	779280	975970	1011100	928020	854060	1139600	769550	785200	874990	810400	991030	1019600	1910300	827080	956490	651780	836330	938610	750410	905640	1035100	893460	1039500	774850	703250	784160	938750	1560200	1255400	1378600	785780
LIPID-N-0386	PE(20:1/18:0)	GP	PE	772.586	773.593	[M-H]-	C43H84NO8P	90280	202790	88269	158510	75747	39501	95329	27106	27921	30819	112490	113950	110670	185920	174100	135460	163410	87871	97080	63545	47713	33317	29705	38681	36843	58971	27744	29849	52190	70193	106020	147310	162510	145250	47633
LIPID-N-0388	PE(20:0/18:1)	GP	PE	772.586	773.593	[M-H]-	C43H84NO8P	16942	24180	21392	19401	12130	7908.7	9679.8	7670.2	6359.5	7135.6	9592.4	7195.7	8108.7	14740	11153	4628.1	8139.9	3543.5	4268.5	2258.2	6704.9	8209.4	5643.5	8177.6	8883.5	7112.8	7382	5412.3	6660.9	7190.6	3346.3	10285	11395	6989.3	4107.7
LIPID-N-0392	PE(22:1/18:0)	GP	PE	800.617	801.625	[M-H]-	C45H88NO8P	2839.2	7947.2	1859.1	4448.5	2512.6	508.87	1975.3	260.83	210.75	570.28	1029.3	1295.8	1341	3467.1	1956.8	1607.2	1031.9	465.78	414.71	519.56	360.33	524.3	251.23	205.06	518.48	623.17	308.26	508.5	668.39	1495.8	1288.9	1235.7	2203.2	1450.7	678.19
LIPID-N-0396	PE(22:0/18:1)	GP	PE	800.617	801.625	[M-H]-	C45H88NO8P	2781.4	3283.2	2675	2264.1	1956	2106.5	2973.7	1595.4	1771.4	2354.8	1903.5	2079	1785.4	1796.2	2435.3	1661.5	3143.8	1032.3	1510.5	832.89	1794.6	2633.5	1036.5	1825.7	2194.2	1194.6	1468.2	910.8	1261.1	2275.3	1479	2581	2902.6	2297.4	1361.2
LIPID-N-0403	PE(16:1/16:1)	GP	PE	686.476	687.484	[M-H]-	C37H70NO8P	137590	331970	313240	216750	125840	180980	58226	177780	156080	155860	45519	50305	66081	35346	18373	28556	40734	10225	7507.3	5404.3	47399	156500	123810	109100	144960	46672	91679	84639	56234	85118	17544	41529	52264	14246	50841
LIPID-N-0406	PE(18:1/16:1)	GP	PE	714.507	715.515	[M-H]-	C39H74NO8P	385870	376500	580470	317250	210920	272020	103490	232480	226550	268230	138170	142700	115480	114920	75997	113750	159430	42845	29946	30025	105460	211070	162470	187940	170830	101540	172270	114820	99418	138710	74512	166610	127890	88936	89003
LIPID-N-0407	PE(18:2/16:0)	GP	PE	714.507	715.515	[M-H]-	C39H74NO8P	14335000	19389000	13636000	18215000	17327000	25089000	24326000	27857000	24192000	24099000	24042000	22440000	22911000	23109000	23261000	21240000	23886000	19775000	20801000	16487000	18473000	21946000	14470000	20365000	18084000	23012000	22159000	20028000	19170000	22204000	21824000	16317000	16246000	21729000	20392000
LIPID-N-0409	PE(18:1/18:1)	GP	PE	742.539	743.547	[M-H]-	C41H78NO8P	2310000	1191600	2514900	995180	698510	1048800	532120	764610	870360	1143000	610670	561670	532770	673070	683810	564810	1196200	279950	492780	313630	515760	1008800	656920	602030	780120	545750	853790	445470	321830	486640	498470	1243200	952160	792600	445500
LIPID-N-0410	PE(18:0/18:2)	GP	PE	742.539	743.547	[M-H]-	C41H78NO8P	1544400	3089800	1638300	2893300	1928400	4128400	3807000	4354900	4535000	4603300	3150900	2766500	2779500	3972500	4359800	3238700	3829600	2729000	3405000	2374700	4679000	5084500	3057100	4095900	3941800	3996600	5240200	4278800	2663600	3424400	3082400	3765900	3993600	3788000	3730300
LIPID-N-0413	PE(20:2/16:0)	GP	PE	742.539	743.547	[M-H]-	C41H78NO8P	117430	67625	67573	50867	51173	91850	96767	66407	50816	49204	110890	75870	51347	129730	159520	89262	159220	118400	149300	151980	46894	46414	20710	50653	35382	103530	39849	29982	53915	90779	148210	118270	124290	184940	85282
LIPID-N-0415	PE(20:1/16:1)	GP	PE	742.539	743.547	[M-H]-	C41H78NO8P	21512	36350	36592	27579	14164	11072	5917.5	7978.9	7221	8824.2	4891.7	7998.6	8247.8	13663	7983.4	3871.2	3862.4	2831.2	515.16	1033.5	4381.2	13922	6182.8	11363	11352	5669.6	5680.1	5940.9	3863.6	3860.3	2323.2	6196	5676.2	1025.5	2325.1
LIPID-N-0420	PE(20:1/18:1)	GP	PE	770.57	771.578	[M-H]-	C43H82NO8P	226600	233900	201280	136190	105800	46338	43583	32138	31194	35736	64299	64339	67209	130260	107060	63616	79695	21659	38330	26792	29161	34773	25442	28534	32598	28597	28853	22325	25950	44664	43108	94427	100560	65186	26848
LIPID-N-0421	PE(20:2/18:0)	GP	PE	770.57	771.578	[M-H]-	C43H82NO8P	7791.9	16454	6864.7	10366	7259.5	12181	12813	9347.9	8703	9086.5	14648	14983	9526.6	27910	25067	24753	42655	31239	30205	25965	12479	12219	4847.3	8194.5	8748.7	18551	9866.8	6546.6	9936.5	17454	32857	40896	33118	52302	15189
LIPID-N-0423	PE(20:0/18:2)	GP	PE	770.57	771.578	[M-H]-	C43H82NO8P	137810	346930	132740	322640	161730	141960	218420	132260	165170	132310	194450	144760	110330	425070	314130	93394	76915	44999	84650	27282	216950	230640	83458	145450	123110	167730	148050	129870	101270	179350	74866	135560	212820	111770	86040
LIPID-N-0429	PE(22:0/18:2)	GP	PE	798.601	799.609	[M-H]-	C45H86NO8P	3280.1	9374	3337.3	8507	3715.1	3059.2	3225.9	3722.4	3331.8	3057.3	4060.8	3941.4	2058.3	10961	6551.4	2670.1	2226.3	2001.8	2494.5	1058.1	4896.5	3837	1279.9	3282.2	2768.8	3783.3	3722.7	2502.5	1945.4	3282.2	1555.6	3559.8	4504.6	4281	2282.4
LIPID-N-0434	PE(18:2/14:1)	GP	PE	684.46	685.468	[M-H]-	C37H68NO8P	4071	4739.8	10034	8779	673.83	22087	17565	20890	14839	29563	3396.7	18283	1331	42697	2709.3	643.36	1349.7	673.83	9	9	93963	47735	62503	46454	73134	1990.3	1352	3366.5	2697.3	23490	30303	28148	7434.5	6787	2723
LIPID-N-0437	PE(16:1/18:2)	GP	PE	712.492	713.5	[M-H]-	C39H72NO8P	724890	1000000	788930	778570	484110	1401500	480590	1448300	1445300	1239100	474370	472250	363770	378270	339420	307450	318070	94135	105860	140020	667800	1532300	764480	778800	921390	491040	1194500	681560	366710	499010	196170	366510	358430	307730	421960
LIPID-N-0438	PE(18:3/16:0)	GP	PE	712.492	713.5	[M-H]-	C39H72NO8P	727460	920370	804060	917110	855510	1594300	961580	1652400	1362400	1822300	905380	814990	799920	861700	1038000	699830	863740	500720	674050	419690	674580	1121700	1080900	916210	1174700	1085000	1147800	1252700	787890	972990	695550	745770	614250	848800	931070
LIPID-N-0442	PE(18:1/18:2)	GP	PE	740.523	741.531	[M-H]-	C41H76NO8P	8826300	7615900	7722800	6370200	4692300	11845000	5584500	11021000	11995000	11123000	5839100	5387700	4768800	8093500	7986800	4885500	5744400	2102400	4306300	2508300	6921800	12295000	6354400	6234800	6431500	5338600	9851600	5458500	3035900	5133600	3407000	8748400	8008800	5287600	4035900
LIPID-N-0445	PE(18:0/18:3)	GP	PE	740.523	741.531	[M-H]-	C41H76NO8P	151260	293110	185950	230680	145340	358370	287280	385790	469690	439260	193650	185640	184740	275970	325490	229950	295250	144600	221340	132860	269120	376340	326220	339700	401610	304600	426900	338190	193010	246080	215920	412860	385990	285070	224300
LIPID-N-0447	PE(16:0/20:3)	GP	PE	740.523	741.531	[M-H]-	C41H76NO8P	1480100	1727200	1209800	1653800	1476700	1109800	863730	845120	821200	625780	1433100	1515900	1448600	1683200	1633400	1070300	1321600	611160	830120	716260	524500	852000	652860	598360	645180	1063100	691110	683350	794460	1026900	886420	1318900	1432800	1173100	996900
LIPID-N-0449	PE(20:3/18:0)	GP	PE	768.554	769.562	[M-H]-	C43H80NO8P	196790	299040	191810	288610	235660	273730	237170	243730	255410	230300	239340	250120	236730	251700	300450	238090	204870	219550	273880	209870	252690	264810	183910	200210	212130	215760	230950	240250	199910	258450	197260	221520	237830	215190	219500
LIPID-N-0452	PE(20:2/18:1)	GP	PE	768.554	769.562	[M-H]-	C43H80NO8P	14754	10050	12239	4093.3	2574.9	7771.9	1947.8	2373.2	3501.9	4510.3	6693.1	7779.6	3762.1	10370	10713	4763.7	10994	5169	6999.6	8639	5608.7	5157.1	3894.4	5598.7	5408.6	4436.8	6047.4	2161.1	1300.2	4953.8	8849.8	15130	11440	14498	4526.2
LIPID-N-0454	PE(20:1/18:2)	GP	PE	768.554	769.562	[M-H]-	C43H80NO8P	81172	75533	71585	54834	30160	74396	60934	65026	67225	69023	43681	37857	35520	82316	63857	27334	28898	13025	23687	13743	53181	75564	47972	48970	52609	36297	41851	33676	22529	47570	23126	63482	62398	35444	26984
LIPID-N-0462	PE(20:4/14:0)	GP	PE	710.476	711.484	[M-H]-	C39H70NO8P	14241	16278	17682	22525	13607	28550	12299	25765	34634	37263	14885	7481.3	8848.5	9498	5434.7	11518	3391.6	5415.3	6110.5	5415.3	20433	21140	14272	19024	12205	12887	29839	13527	20287	14889	10145	12941	8118.5	9508.3	16325
LIPID-N-0467	PE(18:2/18:2)	GP	PE	738.507	739.515	[M-H]-	C41H74NO8P	470950	424020	301310	297820	225500	1333300	496460	1294800	1619700	1114900	533000	386510	265440	770030	743100	314470	493880	145900	475560	242210	944360	2512600	745740	998760	986750	721190	1462300	643960	194850	411750	307970	651530	552850	587110	371640
LIPID-N-0468	PE(18:3/18:1)	GP	PE	738.507	739.515	[M-H]-	C41H74NO8P	122360	71492	113200	51748	45483	167960	45469	142540	167010	179690	66093	54759	42965	52331	73709	40520	65889	18697	46480	21703	77660	215720	105400	80835	109340	80150	131230	85999	33092	71252	29125	105370	112760	66842	50610
LIPID-N-0471	PE(16:0/20:4)	GP	PE	738.507	739.515	[M-H]-	C41H74NO8P	4847900	6060600	4567200	5504400	5413900	5209900	4307600	5175000	4938600	4933900	4873900	4572600	4489500	4631000	5396900	4279700	3761600	2863100	3674000	2922400	3375500	4565500	3488100	3848800	3646500	4103600	3884900	3924400	3638700	4165200	3662400	3429700	3866500	3949500	3765800
LIPID-N-0472	PE(18:1/20:3)	GP	PE	766.539	767.547	[M-H]-	C43H78NO8P	90546	89093	68105	72285	49457	43917	21457	27105	31103	33028	45597	45783	35691	69864	60074	27761	43049	10989	25508	13691	22448	36672	21307	13320	20176	29132	25160	17805	15623	21986	22722	51992	70387	35847	18622
LIPID-N-0475	PE(18:2/20:2)	GP	PE	766.539	767.547	[M-H]-	C43H78NO8P	21232	13334	15796	13523	3826.4	69331	34068	43488	56827	44678	20240	13357	13799	54076	21227	13623	28623	10844	24254	11173	50864	84988	44410	35078	45983	24301	44582	24625	8881.7	13904	21336	30645	45232	29845	22198
LIPID-N-0476	PE(16:0/22:4)	GP	PE	766.539	767.547	[M-H]-	C43H78NO8P	77547	99737	62865	89444	117670	72901	75285	44872	50953	71329	68034	78550	55972	70693	124800	83401	118840	75000	82766	114620	35636	39670	45778	55298	65749	52818	61135	85896	62979	65205	60542	66890	79580	87998	100800
LIPID-N-0477	PE(20:4/18:0)	GP	PE	766.539	767.547	[M-H]-	C43H78NO8P	8226600	10950000	8113600	10025000	8604700	10763000	9875500	9692600	9717400	9593800	9071200	9333800	9253100	9552400	11430000	8866700	8666900	8580000	9290000	7556400	8774300	9635500	6815200	8305800	7519700	9551700	8703200	9106800	7378300	9293900	7864900	8389200	9603400	10060000	8324000
LIPID-N-0486	PE(20:4/20:0)	GP	PE	794.57	795.578	[M-H]-	C45H82NO8P	28098	66826	31276	51145	33889	33957	29792	31579	35236	33483	28007	26493	23731	40475	40734	15732	12925	10912	18805	8448.7	31430	33832	17193	26333	22534	25424	26085	20388	16486	24898	13604	15287	28134	24454	13540
LIPID-N-0491	PE(16:1/20:4)	GP	PE	736.492	737.5	[M-H]-	C41H72NO8P	1041800	1539700	1467100	1394400	1009200	790460	324300	754950	812730	659820	443890	424440	452440	279110	339670	392760	256040	87950	69708	96804	307220	598400	434660	368290	419270	306210	402540	368960	282640	332210	153110	344450	397560	227200	253430
LIPID-N-0492	PE(16:0/20:5)	GP	PE	736.492	737.5	[M-H]-	C41H72NO8P	70899	131410	110820	187240	90989	133280	91375	142000	93744	55649	125910	108030	130800	105090	134210	79158	68349	44893	53437	30904	55258	79514	87854	59177	59734	111060	70707	102240	92745	110330	63348	95945	118190	63643	87696
LIPID-N-0495	PE(18:2/18:3)	GP	PE	736.492	737.5	[M-H]-	C41H72NO8P	31586	21316	18070	9970	6660.8	97010	21315	94431	109540	99823	25384	21480	15429	31626	30119	12622	25288	2631.6	16167	7387.5	50090	136050	56182	79735	79531	31292	70485	35449	11444	40343	10771	21337	17463	28135	22030
LIPID-N-0498	PE(18:0/20:5)	GP	PE	764.523	765.531	[M-H]-	C43H76NO8P	38418	149760	88238	176130	84851	137880	90467	130800	128930	87290	144960	141770	146150	166410	159290	95386	72847	67276	108240	61723	93369	94801	92403	97542	79435	124410	103540	175740	110200	150280	110690	129880	147010	108140	115160
LIPID-N-0501	PE(20:3/18:2)	GP	PE	764.523	765.531	[M-H]-	C43H76NO8P	17360	16941	9699.6	13338	7937	31244	16402	19925	31159	12902	15133	12722	4885.4	21328	17109	6709.5	12216	1826.7	10404	1839	14082	39819	21715	11365	22973	18050	15878	10936	2915	9802.9	4230.7	23395	31898	9290.8	4295.9
LIPID-N-0502	PE(22:4/18:1)	GP	PE	792.554	793.562	[M-H]-	C45H80NO8P	21232	20566	22088	16953	25784	12370	15594	10334	10594	10024	15850	14093	13757	12539	21309	11952	18357	13768	12771	13339	6993.9	14376	5310.3	8676.6	8078.5	5678	15499	6779.9	4524.9	18090	15156	13176	19302	10321	14506
LIPID-N-0507	PE(20:1/20:4)	GP	PE	792.554	793.562	[M-H]-	C45H80NO8P	157510	129180	155240	118990	89237	88698	64868	70142	71269	77096	78413	77380	62722	94823	77863	40028	32339	27135	42535	22152	50511	69611	55237	53510	50493	53722	43929	48515	43272	47759	38320	44791	71724	43002	37318
LIPID-N-0513	PE(22:1/20:4)	GP	PE	820.586	821.593	[M-H]-	C47H84NO8P	13911	15551	17440	15891	8654.8	9716	10911	9383.8	7512.4	8291.2	8784.5	6320.9	7509.5	5398.7	8821.8	6894.7	5062.5	5500.8	5038.1	4980.2	5404.4	7583.1	6121.3	7417.4	8773	9220.8	7470.9	6425.4	5796.7	6759	6487.2	7236	7713.3	6580.4	4649.9
LIPID-N-0516	PE(20:5/16:1)	GP	PE	734.476	735.484	[M-H]-	C41H70NO8P	27545	88964	53275	71370	42634	37643	8790.7	36314	30238	17549	11266	20655	25691	13794	14372	22557	11893	1881	613.22	3762	8136.9	18169	16914	14405	13144	13795	15670	15021	18791	18164	3742	22542	8760.8	3763.5	10019
LIPID-N-0521	PE(18:2/20:4)	GP	PE	762.507	763.515	[M-H]-	C43H74NO8P	181260	124050	86252	114290	77987	124480	58153	79708	185230	91398	50895	79353	42232	116940	100950	46516	59349	24013	72995	25615	73497	164040	59657	57516	76268	51874	114800	54715	20922	39800	58904	91347	105410	60788	39410
LIPID-N-0522	PE(20:5/18:1)	GP	PE	762.507	763.515	[M-H]-	C43H74NO8P	170440	308080	209290	251360	196760	245090	111230	183330	160040	99828	161980	152280	153160	181500	193000	117100	99985	44630	59415	36354	63261	131630	119820	79140	80665	121060	129000	112340	76146	130440	76816	166360	195330	74481	75650
LIPID-N-0524	PE(22:6/16:0)	GP	PE	762.507	763.515	[M-H]-	C43H74NO8P	5444500	8529100	6088300	7796700	5225400	8086900	7108300	7319300	6332500	6032500	8535000	9055800	8919500	7751500	9093900	9531800	9555800	10487000	10034000	9946000	5731000	5935600	5065400	5995900	5092800	9044800	6195200	7210300	7407700	8376500	10076000	8932500	8453400	10719000	9713900
LIPID-N-0529	PE(20:2/20:4)	GP	PE	790.539	791.547	[M-H]-	C45H78NO8P	13841	7745.8	6173	8129.5	10657	11200	8762.8	6630.8	9230.5	5069.2	6049.8	6619.4	9160	5618.2	11161	5146.2	8751.3	4685	11147	9243.2	7172.5	9404.7	5633.7	2066.5	8205.7	5121	5566	2540.3	7202.7	8200.3	6145.8	8799.8	8767.8	7173.7	5162
LIPID-N-0531	PE(22:6/18:0)	GP	PE	790.539	791.547	[M-H]-	C45H78NO8P	1595100	2805600	1681600	3012600	1605600	2682100	2616800	2717500	2505600	2284400	2731300	3114100	3350700	3009800	3246400	3786100	4202100	5057700	4234800	3995900	2626800	2766100	1796000	2361600	1992800	3451300	2570600	3022300	2953100	3178700	3908900	3983400	3701700	4650200	3653200
LIPID-N-0534	PE(22:6/20:0)	GP	PE	818.57	819.578	[M-H]-	C47H82NO8P	17813	47974	18918	48440	21178	12573	20536	10092	12770	12325	28249	26044	23047	42364	31229	17190	15007	12016	14834	6718.6	19674	18038	7435	11668	7895.6	20902	12948	13521	17949	27316	14869	24570	26780	19206	10694
LIPID-N-0535	PE(20:4/22:2)	GP	PE	818.57	819.578	[M-H]-	C47H82NO8P	6466.9	4975.4	3970.1	5146.7	3355.4	6133.1	2913.6	5002.4	5264.1	6646.6	4923.5	3983.8	4929.5	5699.6	7547.6	2368	4106.3	8115.7	4498.2	5025.6	3818.9	3535.8	2364.7	1844.8	2652.2	4773.6	4886.3	3045.2	4107.4	3547.3	5678.6	3064.6	2927.8	7791.7	3952.3
LIPID-N-0538	PE(16:1/22:6)	GP	PE	760.492	761.5	[M-H]-	C43H72NO8P	610690	1296300	846560	906560	461880	706810	306650	575670	519810	519700	435860	463890	458010	306800	304700	419820	344980	241320	133040	205130	237180	326710	259870	324480	322430	405210	355410	372090	344050	415520	270460	406220	435550	351370	368500
LIPID-N-0539	PE(20:4/18:3)	GP	PE	760.492	761.5	[M-H]-	C43H72NO8P	39196	78259	25408	49431	31213	58620	26559	49268	58030	34545	31570	19469	14878	36829	43113	11147	19552	3800.7	1263.3	4456.7	24038	73669	29679	26434	36401	16865	45233	22682	7169.7	16278	5801.3	18189	9673.1	16789	12984
LIPID-N-0540	PE(20:5/18:2)	GP	PE	760.492	761.5	[M-H]-	C43H72NO8P	11608	34182	16140	19996	11985	23846	5830.1	16757	31138	6895.8	10821	6470.3	3147.1	14815	35123	9558.7	9599.2	630.7	5141.3	1274.1	7006.4	19243	5759	7666.7	4483.9	15749	18932	7060.5	3206.1	12769	1263.3	17371	17560	9547	5870.5
LIPID-N-0546	PE(20:3/20:4)	GP	PE	788.523	789.531	[M-H]-	C45H76NO8P	41130	35018	18511	42592	30726	25057	14669	21198	20493	17640	20372	13031	13634	30825	34951	22629	13255	9199.7	13136	13537	23596	24349	11096	18144	13495	14715	20864	15228	5151.1	9399.7	10375	22937	21790	22473	9969.9
LIPID-N-0562	PG(18:2/16:0)	GP	PG	745.502	746.51	[M-H]-	C40H75O10P	72230	73065	57581	58334	65944	106450	77301	83137	96773	57104	149440	169130	116460	136310	208020	41191	51228	26991	40475	32548	33333	83740	33301	51498	44720	93894	54726	50459	48235	144230	45429	68934	68726	29077	54797
LIPID-N-0568	PG(18:2/18:0)	GP	PG	773.533	774.541	[M-H]-	C42H79O10P	14425	20947	20437	23914	8522.3	51982	28953	29952	41823	18560	41351	54726	38843	42726	54853	30899	24430	11964	29417	18897	27952	45291	32934	29931	25437	48346	44351	14931	17980	38928	23388	20933	25462	16876	24869
LIPID-N-0571	PG(16:0/20:2)	GP	PG	773.533	774.541	[M-H]-	C42H79O10P	14181	23090	18936	10553	7924.6	27983	35374	32013	20052	30996	25686	22870	18720	51518	49951	37839	37271	85846	72731	73230	27402	38014	7284.2	22849	16627	57453	25175	24966	24123	35355	80198	23969	33643	74232	36919
LIPID-N-0582	PG(18:2/18:1)	GP	PG	771.518	772.525	[M-H]-	C42H77O10P	62789	54308	62280	61387	51737	23815	50181	34090	23237	20993	44982	64773	71031	102030	89873	83134	56326	75659	99756	121600	51159	29018	21347	41129	50998	49585	51468	63667	49324	69785	60778	47722	42192	69948	86126
LIPID-N-0595	PG(18:3/18:2)	GP	PG	767.486	768.494	[M-H]-	C42H73O10P	1320.8	1064.7	1792.7	2558.6	2061.3	1024.2	2494.9	3539	3661.8	2918.2	2064.2	2067	2189.1	3567.8	5859.8	4708.2	2907.5	4368	3707.3	4353.8	5899.8	4228.2	3614.5	5973.9	6038.8	6019.4	4102.8	7111.9	3813.6	8749.9	2834.5	3383.4	1062.4	1104.2	9954.8
LIPID-N-0602	PG(18:1/20:4)	GP	PG	795.518	796.525	[M-H]-	C44H77O10P	13869	19463	18849	11912	18154	13170	15595	7528.1	6969.3	15515	16363	15096	22533	8789.3	23223	28392	22617	16399	20045	30171	5683.2	10431	4986.8	10616	5615.3	16337	14459	18243	8722.6	10036	20089	17533	11970	35826	26990
LIPID-N-0609	PG(20:4/18:2)	GP	PG	793.502	794.51	[M-H]-	C44H75O10P	5144.1	5918	9194.2	5505	5540.5	6584.7	8016.3	9875	10694	21603	17831	6614.9	10673	9118.2	21360	16146	15747	31251	15408	33850	9890.3	11699	5438.6	7318.3	9186.6	18694	20974	18258	11412	10294	24362	11683	5557.5	20942	25717
LIPID-N-0623	PG(20:5/18:2)	GP	PG	791.486	792.494	[M-H]-	C44H73O10P	1633.2	2170.5	1436	716	1863	1859.6	1435.3	3738.1	572.37	1442.2	719	2583.4	4434.5	3303.5	3010	3017	1725.8	4738.2	1282.5	5046	3016.8	1725.8	716.29	1434.9	859.17	3436.7	2300.2	4472.4	2297	5319.3	3170.4	1579.2	1149	2865.6	4614.2
LIPID-N-0626	PG(16:1/22:6)	GP	PG	791.486	792.494	[M-H]-	C44H73O10P	14623	22388	31028	23515	9148	3397.7	6793.8	5907.1	5035.1	4215.2	10952	15608	13077	8917	6998.8	14231	4566.4	7114.3	3265.5	5871.1	8210.9	4720.5	7397.9	9034.9	8185.3	9700.3	5239.2	15942	10843	20982	6195.8	6746.8	6419.6	4143.5	10678
LIPID-N-0630	PG(22:6/18:1)	GP	PG	819.518	820.525	[M-H]-	C46H77O10P	41911	65729	50059	43728	27437	17449	31786	24352	11231	13755	38158	65689	61185	56279	49290	51892	40583	54357	28146	46942	26202	19340	23156	23713	21940	49268	23132	38164	54501	56858	52522	29352	42614	31886	53659
LIPID-N-0640	PI(18:2/18:0)	GP	PI	861.549	862.557	[M-H]-	C45H83O13P	52948	49796	31736	42420	20604	62836	53897	53985	43887	56572	47138	27743	48138	61317	84633	76302	91074	83758	102430	64652	84629	52811	50205	60682	71956	72941	54957	60612	31282	44521	66362	127190	94220	126580	57150
LIPID-N-0644	PI(20:3/18:0)	GP	PI	887.565	888.573	[M-H]-	C47H85O13P	24552	47632	26744	40693	24273	15906	37256	7167.4	9916.5	8827.2	16343	27755	32657	26276	36675	21650	27708	19321	20836	15636	13846	11918	9875.2	8437.7	13304	23804	17210	14293	14892	16800	23783	37157	40101	25254	26247
LIPID-N-0649	PI(20:4/16:0)	GP	PI	857.518	858.526	[M-H]-	C45H79O13P	103870	160660	115480	163960	131850	89471	79283	103140	79202	99237	92718	91564	79898	137240	133760	120680	121510	87476	119430	69622	43645	44423	45050	44097	63456	38953	67554	69526	44455	51162	70902	52601	77803	112670	70374
LIPID-N-0656	PI(18:0/20:4)	GP	PI	885.549	886.557	[M-H]-	C47H83O13P	433190	654650	458800	520730	458580	548430	495310	490210	466270	495960	550890	508530	551880	444460	617850	645090	554520	721280	623660	626170	396540	441180	347110	446550	391090	443600	418800	476550	442450	505400	509140	538770	611720	613770	641650
LIPID-N-0664	PI(18:1/20:4)	GP	PI	883.534	884.541	[M-H]-	C47H81O13P	160610	67850	118090	54938	50269	33699	25121	48085	35917	35392	35213	30514	27835	46761	52214	39288	27085	18274	21704	17582	37899	27743	25274	21019	39954	12907	37307	22345	14940	22374	13546	42115	40010	36653	22441
LIPID-N-0671	PI(16:0/22:6)	GP	PI	881.518	882.526	[M-H]-	C47H79O13P	9761.1	5908.2	5796	5824.8	3222.3	2576	643.52	3864	6469	3801.7	13026	9194	10303	10989	16161	12950	18202	4548.9	11665	9877.2	1946.3	2576	1946.3	657.34	3232.5	8549.5	4555.1	3920.3	5837.5	10418	17491	7139.9	11750	11625	9061.7
LIPID-P-0001	L-Carnitine	FA	CAR	162.113	161.106	[M+H]+	C7H15NO3	527450	366880	555010	465220	337360	842670	751530	701990	504230	749240	609040	641460	551150	590390	898430	634280	771890	839590	902670	643530	559310	438460	552530	880000	501210	624140	521160	739400	636010	659360	793960	540240	640780	995010	879460
LIPID-P-0002	Acetyl-carnitine	FA	CAR	204.124	203.116	[M+H]+	C9H17NO4	26859	12196	11039	21292	23201	23723	30124	20447	24744	27503	16211	14513	13621	47679	36362	12107	24731	36334	52535	28797	27794	37054	33930	43340	44465	23275	24771	32558	15067	76027	23640	11471	14932	55435	43105
LIPID-P-0003	Propionyl-carnitine	FA	CAR	218.14	217.132	[M+H]+	C10H19NO4	42463	14026	36405	51923	28070	100280	49559	99262	95229	155210	45362	49761	42682	142200	87924	40386	73967	83605	120760	32218	79164	120270	112970	108270	192120	84735	103770	188140	66831	110990	117140	59628	62477	173750	81591
LIPID-P-0004	Butyryl-carnitine	FA	CAR	232.155	231.148	[M+H]+	C11H21NO4	4117.9	4021.8	5481.2	4898.7	2535.7	16407	7339.5	16730	10343	11538	8762.2	8156.5	8710.6	14054	17775	13097	34547	22618	13694	12354	29705	21319	17782	21319	19330	20652	38216	23666	13133	27963	33864	17291	15353	43405	44630
LIPID-P-0005	Isovaleryl-carnitine	FA	CAR	246.171	245.163	[M+H]+	C12H23NO4	16555	9199.4	4575.6	6614.1	7291.9	7283.9	14465	15017	14079	14439	5848.7	7793	6884.4	18618	16206	16874	16640	5642.4	14975	13976	7972.2	6286.2	10781	15259	5183.9	6833.7	6324.4	13569	6091.3	5702	15391	17256	6367.5	11200	16351
LIPID-P-0006	hydroxybutyryl-carnitine	FA	CAR	248.15	247.143	[M+H]+	C11H21NO5	52601	20822	51287	64093	22594	91604	44968	68373	51971	55606	34372	49774	42418	57103	93843	46248	51930	42496	54853	53869	35514	22466	43225	58859	47458	30489	47789	64325	49497	65646	79929	55349	78277	136270	62759
LIPID-P-0008	hydroxyisovaleroyl-carnitine	FA	CAR	262.166	261.158	[M+H]+	C12H23NO5	10442	8610.4	7535.7	6301.4	6200.2	4675	5018.4	5361	6839.2	3174.9	4917.6	4442.2	3945.2	4696.9	4047.7	5340.6	4776.2	3998.5	4338.5	4726.6	2466.2	2651.4	2522.2	1829.4	2633.1	3568.3	3581.1	3032.5	2975.3	2236.7	4982.5	4052	2019.9	4586	4219.9
LIPID-P-0009	Hydroxyhexanoyl-carnitine	FA	CAR	276.182	275.174	[M+H]+	C13H25NO5	4031.2	4234.5	4604.3	6913.2	2634.4	11654	7851.5	6238.4	4941.7	8017.7	4878.8	4556.7	3369.7	8075.1	11312	5403.2	5401	6882.4	3566	3546.9	5835.4	3345	12579	11485	12389	3082	4611	7423	3808.9	4427.1	6658.2	7736.7	7841	11909	2943.1
LIPID-P-0011	3-Methylglutarylcarnitine	FA	CAR	290.161	289.153	[M+H]+	C13H23NO6	10798	6945.5	5197.1	6694.7	6150.3	4429.7	4770.2	5881.3	5703.5	6349.3	5674.5	4783.2	3386.9	10515	6392.1	8116.5	9275.3	4711.2	7059.2	6025.6	4221.8	3477.8	3918.6	4357.4	1732	3047.5	3681.8	3716.8	2819	2270.2	4960.4	6574.1	4174.2	5279.4	4942.5
LIPID-P-0013	Decanoyl-carnitine	FA	CAR	316.25	315.242	[M+H]+	C17H33NO4	8687.4	7822.9	8875	8767.6	8062.4	8266.5	6411.9	10006	14961	12589	8107.1	7767.2	9879.2	9046	9129.1	8752.2	13206	9569.4	13589	8317.9	10629	12224	11939	13204	12294	11042	16293	19057	9885.8	10640	9371	7953.2	6515.5	14222	17249
LIPID-P-0014	3-hydroxydecanoylcarnitine	FA	CAR	332.245	331.237	[M+H]+	C17H33NO5	7034.7	2408.1	4296.9	8043.9	3583.7	4097.5	5241.4	7161.1	8170.5	12388	3552.7	3697.8	4532.5	9761.2	8686.4	5280.4	8539.2	12421	13799	3830.2	15897	18791	15349	19509	18589	17184	19409	30197	10525	8888.5	9115.6	5683.1	6276.5	55757	13512
LIPID-P-0015	Lauroyl-carnitine	FA	CAR	344.281	343.273	[M+H]+	C19H37NO4	1420.8	720.59	1792.6	1756.8	1218.4	4753.7	1258.4	11395	10387	18490	3136.1	3676.5	4417.6	6342.4	2609.7	3197.3	8096.8	5597.3	3349.8	1744.3	14362	32425	26109	18744	23132	21215	33100	34296	7716.4	11654	4915.1	4877.3	1955.3	19128	16162
LIPID-P-0016	3-Hydroxy-dodecanoyl-carnitine	FA	CAR	360.276	359.268	[M+H]+	C19H37NO5	9	9	9	9	9	8025.6	9	16267	15003	15380	2394	4492.3	4535.6	9953.6	2913.1	4906.5	8664.7	8165	2632.8	1652.5	20857	33429	25370	13212	19979	33441	53863	40561	14976	11686	13810	2248.3	6029.8	63439	9726.9
LIPID-P-0017	Myristoyl-carnitine	FA	CAR	372.313	371.305	[M+H]+	C21H41NO4	11147	4194.6	15641	16403	12317	23258	10744	59890	47493	65065	15539	17355	18638	33305	13946	17816	45702	26979	17549	10957	102780	170910	159750	80434	134240	123240	185840	246620	46970	51276	33679	16649	15046	189460	81074
LIPID-P-0019	3-Hydroxy-tetradecanoyl- carnitine	FA	CAR	388.307	387.3	[M+H]+	C21H41NO5	1627.3	1068.1	648.84	1646.7	2783.3	4366.5	1328.2	7944.5	3855.5	4827	1063.7	2766	2138.1	6967	2880.8	2265.3	3665.4	2306.8	423.8	849.55	5627.8	19709	9679.7	5633.2	8503.3	9336.4	16074	23970	3515.7	5783.4	7471.1	3376.3	3197.5	16416	3351.3
LIPID-P-0020	Palmitoyl-carnitine	FA	CAR	400.344	399.336	[M+H]+	C23H45NO4	52267	34121	48325	57987	54004	111370	81752	179530	192800	214420	114210	77445	120120	179560	134470	143310	340890	255540	366530	107280	172300	177580	324800	189940	313200	275190	216870	494220	165920	220120	190490	118050	102100	817720	419120
LIPID-P-0021	3-Hydroxyhexadecanoylcarnitine	FA	CAR	416.339	415.331	[M+H]+	C23H45NO5	10407	11647	4785.3	14906	7660.3	14987	29729	19488	21752	12943	20715	13185	18959	54049	34123	23913	26133	44103	35490	27219	16848	14031	38939	28660	42408	36920	17550	72862	28407	37864	40030	26240	32113	139650	17216
LIPID-P-0022	Stearoyl-carnitine	FA	CAR	428.375	427.368	[M+H]+	C25H49NO4	31361	24390	33330	41375	19489	74522	60201	56470	57950	88046	49182	45881	53963	57609	96550	77239	104300	109980	122990	69317	140650	71529	63716	92057	52235	82472	67023	114110	65139	61068	74614	54673	59585	218840	89434
LIPID-P-0023	3-Hydroxy-octadecanoyl-carnitine	FA	CAR	444.37	443.362	[M+H]+	C25H49NO5	4557.2	5070.6	5967.2	8405	4139	12078	18976	6203.7	7870.4	10825	7234.6	7570.6	7858.2	16874	24290	17845	13010	22128	19213	18720	14197	5757.5	9233.6	16996	13287	10425	4966.4	16687	11982	12541	12665	12410	10914	34513	6328.2
LIPID-P-0024	Tiglyl-carnitine	FA	CAR	244.155	243.148	[M+H]+	C12H21NO4	2925.3	2118.9	3673.4	1941.3	2336.5	3559.5	3099.8	4401.4	4339.9	4643.4	6436.2	5319.7	6966.4	5336.6	5746.3	11671	24297	20594	9943.2	10806	1269.9	2089.1	2413.4	3777.9	2460.7	8847.1	9855.7	9293.7	10974	6627.1	29258	8815	7172.6	18854	46785
LIPID-P-0026	glutaconyl-carnitine	FA	CAR	274.13	273.122	[M+H]+	C12H19NO6	59452	67188	63509	63629	66381	60699	49700	49495	50981	53409	59546	63937	66550	57391	64811	64416	55816	61498	50650	48546	50425	57517	41965	56351	47960	79153	55779	49284	47631	62307	58121	57962	64945	93340	54062
LIPID-P-0029	(4Z)-decenoylcarnitine	FA	CAR	314.234	313.226	[M+H]+	C17H31NO4	3812.6	1356	2330	1872.6	3472.8	1245.8	1967.6	4904.2	4850.1	4915.2	2140.2	2783.7	2703.8	3665.9	5328.8	3128.3	4110.8	6729.3	5778.3	2362.4	7986.6	7860.8	4934.5	8532.1	15196	6183.5	9161.1	9635	2923.1	4596.3	4078.5	3574.4	3346.4	18050	6274.4
LIPID-P-0033	cis-5-Tetradecenoylcarnitine	FA	CAR	370.297	369.289	[M+H]+	C21H39NO4	3073.8	9	3473.6	2966.9	848.11	6295.3	1407.4	11785	7536.5	15323	4760	3842	4639.6	5779.6	1603.5	3125.7	8408.1	7458.9	2755	2004	8916.1	20051	30774	14160	28155	20408	27644	40293	8897.3	7015.5	3756.7	3985.7	3115.6	18998	20062
LIPID-P-0034	3-Hydroxy-tetradecenoyl- carnitine	FA	CAR	386.292	385.284	[M+H]+	C21H39NO5	1853.1	964.35	1241.9	2631.6	1918	2554.1	772.37	6260.7	3578.9	3925	815.33	2292.3	1708.4	3335.4	1067.9	1139.9	2062	2025.2	732.56	565.16	4269.2	10548	11526	4532.4	9030.9	7958.4	13046	17785	3905.6	4650.7	3046.6	2035.2	1863.8	14428	3029.9
LIPID-P-0035	O-Palmitoleoyl- carnitine	FA	CAR	398.328	397.32	[M+H]+	C23H43NO4	23458	11019	22709	22729	19151	27997	14521	63847	67548	71380	31962	22634	37728	53328	20757	21624	63393	40460	25024	8585.4	51932	74330	167480	65787	178390	113670	111400	282070	59926	95535	34277	28337	18523	141800	202010
LIPID-P-0036	3-Hydroxy-palmitoleoyl- carnitine	FA	CAR	414.322	413.314	[M+H]+	C23H43NO5	7215.9	4092	3846	6631.1	4900.2	7528.3	5990.7	8873.4	7842.5	7097.5	4145.2	3818.9	7200.2	20331	6422.9	2995.4	6252.1	5571.1	3655.8	3218.9	6447.3	9010.3	24340	13345	24747	19402	12087	61213	15104	19543	9986.2	7371.7	7388.2	43066	10871
LIPID-P-0037	Oleoyl-carnitine	FA	CAR	426.36	425.352	[M+H]+	C25H47NO4	96954	27251	62541	67431	69353	98374	50330	179780	215690	200650	124300	71064	143310	280060	136680	106560	429780	173370	353400	39009	156490	232170	382780	164530	319360	337660	311520	662220	161060	220330	201960	120460	99510	948490	451010
LIPID-P-0038	3-Hydroxy-octadecenoyl-carnitine	FA	CAR	442.355	441.347	[M+H]+	C25H47NO5	16266	6549.5	6253.5	13851	8722.1	9114	14005	14644	17372	11170	16285	10535	18482	79296	29185	15532	30869	20854	24612	10202	9145	8033.7	44184	23375	33496	43554	14764	94102	27324	38003	47757	31356	35638	212460	17150
LIPID-P-0042	Linoleyl-carnitine	FA	CAR	424.344	423.336	[M+H]+	C25H45NO4	60585	23634	37709	46156	29135	56226	44943	87775	114370	117620	86688	51052	61472	159730	132830	87539	207670	139630	213310	52044	105490	89125	141690	134860	171660	171490	153860	247810	80449	124910	112810	82762	66888	464810	220460
LIPID-P-0043	3-Hydroxy-linoleyl- carnitine	FA	CAR	440.339	439.331	[M+H]+	C25H45NO5	8995.1	5620.7	3023.2	8058.1	3099.8	5813.9	13017	6670.1	8498.2	6713.7	10088	7189.4	6462.5	43438	24072	11385	18416	19047	24013	9673.2	6787.4	4870.1	14755	11072	24756	16751	8948.5	34473	10347	19014	22759	20553	18780	127610	7058.7
LIPID-P-0044	CE(14:0)	ST	CE	614.597	596.553	[M+NH4]+	C41H72O2	4062.9	3473	8019.3	3155.7	2137.4	2794.3	7296.5	1923.7	740.7	4021.9	7221.1	9353	13014	7669.4	6695.8	8347.6	7501.9	7892.1	1839.7	4437.5	5325.1	1697.5	2241.3	4549	6407.2	9770.6	2608	5491.4	8525.9	11965	11799	13776	12020	8579.7	4777.7
LIPID-P-0045	CE(16:0)	ST	CE	642.628	624.585	[M+NH4]+	C43H76O2	186450	273760	356010	338880	170580	168030	612120	117110	106080	186140	1201400	891410	1300500	649610	531980	1493200	1055400	721480	96415	499060	279480	117580	124360	214400	292150	934240	184000	323150	740210	1157800	1376300	2070300	1231200	521350	283210
LIPID-P-0046	CE(18:0)	ST	CE	670.66	652.616	[M+NH4]+	C45H80O2	10313	25810	26300	39294	15758	4925.7	97828	4560	4274.8	6992.1	153620	142660	218360	88113	69668	326050	232250	107630	18261	63159	22318	10637	5642.5	11057	11374	169730	14789	30157	109740	126240	219130	293840	224180	57600	28660
LIPID-P-0049	CE(16:1)	ST	CE	640.613	622.569	[M+NH4]+	C43H74O2	590110	1069000	970330	829830	395490	300610	1431100	140350	127750	306000	2963600	2376800	2625200	1420800	1239200	3875200	1950000	652680	127100	480990	369230	115440	194770	266330	423240	1622500	97177	364090	1260700	2514500	1753000	3820600	3347600	628160	288540
LIPID-P-0050	CE(18:1)	ST	CE	668.644	650.6	[M+NH4]+	C45H78O2	2171100	3301800	3895200	2020200	1167000	734200	5818600	283780	382190	736520	13888000	9908300	16047000	10077000	5920800	16469000	10025000	4085400	1157700	4204700	1253800	426480	526740	842060	1098400	8710100	596610	1472700	4583800	10689000	12889000	18682000	12692000	3768200	1834300
LIPID-P-0051	CE(20:1)	ST	CE	696.675	678.631	[M+NH4]+	C47H82O2	10679	12344	24024	23886	7607.8	7569.6	25719	5255.8	4095.9	11101	69019	54238	77431	56811	22977	41873	43853	28362	5477.2	21346	19908	11034	7034	13447	14688	64003	34709	21867	50047	51473	73957	77971	73895	55800	32651
LIPID-P-0052	CE(22:1)	ST	CE	724.707	706.663	[M+NH4]+	C49H86O2	6238.3	7468.4	9878.5	11960	3630.6	4438.9	6024.9	2696.4	2462.3	2754.6	13454	11065	14188	24704	7532.7	7159	8158.7	4059.2	1378.4	3395	3532.7	2609.1	3001.2	3793.7	4462.4	13025	7458.1	6152.6	10876	8592	13654	11198	18153	9514.3	4115.3
LIPID-P-0053	CE(18:2)	ST	CE	666.628	648.585	[M+NH4]+	C45H76O2	2062100	3437000	2382800	2200300	1778200	1360200	6966300	920530	721520	1126800	13037000	6930100	6770300	9420600	8293400	16335000	12006000	6921700	2600100	5724800	2619900	666700	783140	1258600	1708500	9962000	608900	1747600	4111300	11881000	13138000	19927000	16948000	5719100	1575700
LIPID-P-0054	CE(20:2)	ST	CE	694.657	676.614	[M+NH4]+	C47H80O2	23977	27284	43691	20273	13054	33400	80679	19615	16330	36992	146010	91060	149180	137140	97948	165050	265270	147830	21087	158840	62602	46716	24634	40149	47971	253890	116830	99400	133710	154240	363500	302520	211090	321390	154580
LIPID-P-0055	CE(18:3)	ST	CE	664.613	646.569	[M+NH4]+	C45H74O2	235110	157260	185650	108260	97169	46334	333950	30515	19326	40290	607050	321300	374910	631550	574050	872330	712260	228060	121380	169280	118390	39380	44812	66853	86604	601020	34972	110890	239360	572190	481320	1349000	1062600	303240	99517
LIPID-P-0056	CE(20:3)	ST	CE	692.644	674.6	[M+NH4]+	C47H78O2	76312	157140	149150	153280	108840	213990	186650	134370	118260	172310	356240	272620	327320	258680	168580	447370	477100	396640	69757	306670	195280	193740	145180	190270	203900	417260	237440	249100	290000	306640	619650	643170	514670	537370	359130
LIPID-P-0058	CE(20:4)	ST	CE	690.628	672.585	[M+NH4]+	C47H76O2	1106800	1850300	1294500	1242000	1143100	885270	1342000	845890	608650	953080	2150000	1702400	2188500	1098200	1599400	3496500	1995000	2123500	981240	1350500	1233200	690240	668690	822890	1117200	1264400	452130	600110	918780	1147300	2110300	2133200	1978500	1623200	823570
LIPID-P-0059	CE(22:4)	ST	CE	718.66	700.616	[M+NH4]+	C49H80O2	7560.1	8983	17322	13470	13181	136050	38831	87052	76588	167980	51032	34682	42468	37518	38682	85366	230340	198780	26151	165370	201990	218960	80903	127020	155130	397510	452980	322150	227970	116570	493810	144400	110160	368160	471850
LIPID-P-0060	CE(20:5)	ST	CE	688.613	670.569	[M+NH4]+	C47H74O2	45787	97528	70986	94686	73921	31224	45809	31705	24389	24051	106140	86285	105920	77215	77287	170520	139650	72565	40329	54902	56998	32532	33523	25401	44544	75132	23558	43308	57037	94664	126890	141840	99609	79427	59871
LIPID-P-0061	CE(22:5)	ST	CE	716.644	698.6	[M+NH4]+	C49H78O2	5473	18942	6961.1	18105	9659.4	37889	28198	32962	20577	26570	72725	70612	63564	45352	31675	69975	118700	179220	17774	107340	42626	40571	16509	28566	32350	78612	61776	72721	75227	67125	152270	69379	74850	119860	104070
LIPID-P-0062	CE(22:6)	ST	CE	714.628	696.585	[M+NH4]+	C49H76O2	393840	1225200	606150	1722600	576300	689700	1285500	606880	543570	683210	3690600	2749200	3037300	1586800	1688200	5582400	2566100	7110900	1747000	3315400	941570	546200	547340	691410	618800	1537600	642130	841790	1253000	1737100	4422700	3574600	2761400	1770600	1514300
LIPID-P-0063	Cer(d18:0/16:0)	SL	Cer	540.536	539.528	[M+H]+	C34H69NO3	9689.5	15402	10385	12395	10832	21907	19833	25647	25127	30218	18803	16318	20049	24219	20336	24345	41237	90933	53054	74798	41778	30901	43178	32256	46659	38190	25063	24219	19941	20384	42183	27912	28295	45612	43816
LIPID-P-0066	Cer(d18:0/22:0)	SL	Cer	624.629	623.622	[M+H]+	C40H81NO3	832.54	2028	1092	1182.4	837.45	3924.8	8319.4	2981.6	5126.4	7374.2	3693.9	3090.7	4054.7	2643.6	1898.6	3430.1	1917.7	6058.7	4882.5	6197.7	20305	10341	12636	18812	24406	5244.4	4768.8	6043.5	5385.2	2738.7	3218.6	2461.9	2743.7	3675.5	5022
LIPID-P-0067	Cer(d18:0/24:0)	SL	Cer	652.661	651.653	[M+H]+	C42H85NO3	13780	18859	22389	24853	18640	16506	23009	15861	23893	16333	22928	27602	27929	40531	34441	53031	75462	46389	45863	29495	27250	21897	12630	28484	20307	42671	17197	34048	31915	33972	46949	54516	56341	66324	37047
LIPID-P-0068	Cer(d18:1/16:0)	SL	Cer	538.52	537.512	[M+H]+	C34H67NO3	2107500	1235900	1964300	1759000	2344000	2203300	1779200	2202700	1843000	2370100	2490300	2912500	3728100	3819700	3315000	7003400	10393000	16277000	9872700	9170300	3184900	2545500	1927400	2553800	2377400	5545300	3624700	3091100	3368200	3501700	8307200	5838200	4834900	10496000	8018000
LIPID-P-0069	Cer(d18:1/18:0)	SL	Cer	566.551	565.543	[M+H]+	C36H71NO3	165750	163360	193400	209450	229000	817420	409870	840700	972520	1061700	383600	398880	522030	268590	268160	701580	1136900	2118000	661600	1103100	838540	939130	553770	723520	679500	937900	1336400	624570	461000	495470	925850	596290	295210	741830	1824600
LIPID-P-0070	Cer(d18:1/20:0)	SL	Cer	594.583	593.575	[M+H]+	C38H75NO3	101200	157000	121440	220260	196790	357100	322800	323220	481660	370850	277670	261250	339210	206700	226410	371710	514760	576000	420910	311200	527490	423030	317170	416800	411420	397140	445460	267350	250750	249230	356570	305910	232170	302510	599080
LIPID-P-0071	Cer(d18:1/22:0)	SL	Cer	622.614	621.606	[M+H]+	C40H79NO3	1224300	2557900	1357800	3749900	2392000	1581300	2186800	1754300	2144500	1742600	2297500	2380800	2930500	2707300	2277800	3557200	5471600	3861600	4493700	2059500	3202800	2281100	974770	2281800	1980100	2905500	1941200	1899200	2067100	2175700	2951300	3328800	2963200	3500500	3671800
LIPID-P-0072	Cer(d18:1/24:0)	SL	Cer	650.645	649.637	[M+H]+	C42H83NO3	921810	1304200	1129600	1607400	1264200	1033500	1363800	1272700	1353100	1315900	1269800	1503800	1579400	2565100	2175800	2530500	4941800	2539800	2783600	1446700	1903300	1374100	732530	1626900	1504500	2497000	1350100	1752100	1610200	1836700	2541600	2777900	2820400	3821800	2341500
LIPID-P-0075	Cer(d18:1/20:1)	SL	Cer	592.567	591.559	[M+H]+	C38H73NO3	5246.1	5373.7	14654	9659.9	6520.1	72401	20477	69456	55989	76221	19719	18965	25348	7575.5	8447.2	21228	24627	48623	16424	37375	35514	44147	39092	38542	37248	35138	62621	23654	17177	22734	30620	22208	13652	23890	65668
LIPID-P-0076	Cer(d18:1/22:1)	SL	Cer	620.598	619.59	[M+H]+	C40H77NO3	371280	368210	441690	501990	342400	509380	320930	356350	443350	419030	340730	339550	377520	294650	224820	320920	325480	341060	258440	204910	462160	430970	353630	433930	427450	355100	443450	274430	263710	292300	332980	284080	253420	256810	452350
LIPID-P-0077	Cer(d18:1/24:1)	SL	Cer	648.629	647.622	[M+H]+	C42H81NO3	2249100	1609100	2329200	1839400	1475400	1661400	1696100	1645200	1905200	1658800	2202700	2657300	2857700	4040500	2978500	5458600	8182600	5981400	6147300	3766500	2115400	1912900	937120	1894100	1707800	3666300	2259400	1911900	2076600	2506800	6226600	6507200	5308200	7934200	4056300
LIPID-P-0078	Cer(d18:1/26:1)	SL	Cer	676.661	675.653	[M+H]+	C44H85NO3	5297.8	4185.1	4224.1	6027	5209	9005.7	7887.4	6901	7205.5	8136.3	6694.3	4199.4	8394.1	11668	9516.8	15528	24751	14387	12242	8676.7	8589.8	5546.2	5970.7	8057.6	6778.6	10661	8251	8796.7	8311.4	7935.1	15611	21312	14542	16618	11702
LIPID-P-0086	HexCer(d18:1/20:1)	SL	Cer-Hex	754.62	753.612	[M+H]+	C44H83NO8	5290.3	4681.1	4072.5	3042.8	4447	4105.2	4265	4383.1	3386.7	4526.8	3944.1	2987.5	2426.8	4470	5578.2	3263.4	6187.9	2912.4	5063	3847.3	2360.2	2564.9	754.6	2924	1673.4	4684.8	2401.5	2978.2	1780.9	2124.2	3836.1	6750	6268.7	6585.8	2715.8
LIPID-P-0089	Cer(m18:1/20:0)	SL	Cerm	578.588	577.58	[M+H]+	C38H75NO2	9596.6	33561	23857	50572	28666	46115	43764	49192	66772	62645	36878	65814	83219	17775	5390.2	23172	9656.1	62448	2478.4	51157	58759	53756	60954	66532	57394	48979	52712	70330	55870	58845	39691	18139	15018	17330	73862
LIPID-P-0115	Coenzyme Q9	PR	COQ	812.665	794.621	[M+NH4]+	C54H82O4	1930300	2394900	2208700	2214200	1909800	1399400	1148100	1227900	1311100	1265700	1694900	1954200	1739800	2356900	1939300	1953500	2575600	1809400	2804200	1566700	1252100	1430900	848120	1433300	1150300	1716500	1126700	1340800	1159900	1769400	1964100	2301300	2426900	2459400	1410500
LIPID-P-0116	Coenzyme Q10	PR	COQ	880.728	862.684	[M+NH4]+	C59H90O4	19247	26504	29549	19772	25495	17428	9402.3	7193	12643	20203	13695	24412	13349	35332	22118	21401	22836	18692	28018	25047	14879	13526	5275.8	11242	12077	16121	13385	15946	16891	26577	31596	22337	28532	27880	14434
LIPID-P-0118	DG(14:0/16:0/0:0)	GL	DG	558.519	540.475	[M+NH4]+	C33H64O5	108570	186050	248060	254440	219570	159680	126190	184690	191750	273890	186360	209240	188160	92790	96581	125010	112950	188310	57191	116960	258630	351240	145240	287380	174690	308600	225220	278560	213740	288760	157270	106340	93184	115800	297870
LIPID-P-0119	DG(12:0/20:0/0:0)	GL	DG	586.55	568.507	[M+NH4]+	C35H68O5	19735	25163	28626	30653	27094	20138	21207	21773	24918	25183	24563	26558	22307	16074	21418	25308	20535	26982	14233	21933	18644	29898	14591	23789	10709	22095	29200	29510	17346	31137	29441	17696	15403	13820	40402
LIPID-P-0120	DG(16:0/16:0/0:0)	GL	DG	586.55	568.507	[M+NH4]+	C35H68O5	4113300	5290400	5494300	6185800	5551700	4134100	3692700	4357500	4839300	4977600	5157400	5067000	4342300	3535900	3680000	4797800	4138200	5207700	2603800	4672400	3636400	6123600	3142500	5200700	2172300	4438000	5461700	5883500	3393600	6622400	6043700	4140800	3214600	2590000	8113800
LIPID-P-0121	DG(14:0/18:0/0:0)	GL	DG	586.55	568.507	[M+NH4]+	C35H68O5	48152	64429	67862	74159	62579	40812	36413	43012	50260	41498	49361	57863	47213	45447	46490	49498	45841	50887	32454	48534	42000	68742	32667	51170	19799	43069	54540	60786	34886	65184	58753	48515	36008	24994	73182
LIPID-P-0126	DG(16:0/18:0/0:0)	GL	DG	614.582	596.538	[M+NH4]+	C37H72O5	5880900	5643200	5356900	4750900	4781200	3821800	4308400	4218800	4970800	3942400	3654400	3748600	2768200	4841900	4965100	5548500	5155300	4610000	3766500	5264000	2497500	4918900	3097300	4880600	1204700	1952300	4470600	4560100	2273700	4676800	5861700	5315000	4143000	1728600	5571900
LIPID-P-0127	DG(16:0/20:0/0:0)	GL	DG	642.613	624.569	[M+NH4]+	C39H76O5	104900	111100	102590	127000	128470	67391	76166	83533	99066	71862	92968	84402	68190	104090	100830	100590	87712	80773	69870	97533	51345	85479	63128	78271	24057	49383	76358	97659	49571	98190	106120	86501	88091	44964	98105
LIPID-P-0128	DG(14:0/22:0/0:0)	GL	DG	642.613	624.569	[M+NH4]+	C39H76O5	27399	28822	26720	23399	32467	26399	19871	22350	30976	21865	23933	24496	20984	26832	29189	32275	28328	22444	21170	29740	14880	26977	16445	22295	8266.2	8449.3	20908	22765	11638	31186	32575	27440	24729	12340	25140
LIPID-P-0129	DG(18:0/18:0/0:0)	GL	DG	642.613	624.569	[M+NH4]+	C39H76O5	9711800	9192200	7989300	8043800	9003500	6886100	7420800	7938700	8700800	6342000	6328300	6865400	5779200	8207900	8441800	9005000	8537500	7096400	6919200	8688700	4169800	7380100	5814100	7379400	2399500	3080300	7165000	7753900	3991100	7777800	9640500	8422900	7151200	3236100	8107200
LIPID-P-0131	DG(14:0/16:1/0:0)	GL	DG	556.503	538.46	[M+NH4]+	C33H62O5	102140	313680	471790	377420	212660	198460	125780	213730	260980	437360	131230	205170	223960	35356	28053	55137	36772	79539	4915.1	51002	530690	700910	273490	468610	332330	437560	258890	469520	374290	348100	73999	26603	26845	38065	321370
LIPID-P-0132	DG(14:1/16:0/0:0)	GL	DG	556.503	538.46	[M+NH4]+	C33H62O5	23389	63154	96187	81666	40155	72555	52994	78076	65710	116510	50056	82002	87690	8408.3	9176.4	20760	22864	38935	2131.7	18289	98824	131380	67686	124210	75828	96591	53014	116550	89289	124190	36485	15305	16008	11108	100650
LIPID-P-0133	DG(14:0/18:1/0:0)	GL	DG	584.535	566.491	[M+NH4]+	C35H66O5	574920	892270	1716000	1300000	931560	698540	414670	608120	763180	1260200	709000	941410	1022900	256570	249730	286830	257580	635190	75577	369270	1681300	2401700	660790	1197700	699530	1394500	1084900	1252500	951490	1159900	501060	271870	254740	308440	1429200
LIPID-P-0135	DG(16:0/16:1/0:0)	GL	DG	584.535	566.491	[M+NH4]+	C35H66O5	1257300	3531900	5274200	4885000	2913200	2688200	1555700	2901300	2908900	4824800	2590700	3428000	3979100	521960	415210	925400	640010	1492100	177650	824700	4031700	6918300	2315200	4199800	2929400	4155300	3162900	5048500	3735500	5010600	1295300	624720	557080	597240	5573500
LIPID-P-0138	DG(16:1/18:0/0:0)	GL	DG	612.566	594.522	[M+NH4]+	C37H70O5	77597	121740	243410	286590	130620	87760	58963	83801	109960	169460	111910	127060	137820	32455	30620	71175	60115	88590	10846	50606	290170	442770	95811	185310	114870	271280	165670	229940	152810	209870	92014	61758	55876	50251	316310
LIPID-P-0140	DG(14:1/20:0/0:0)	GL	DG	612.566	594.522	[M+NH4]+	C37H70O5	6572.6	9439	14860	16775	10574	9733.9	4334.3	7530	7978.3	13674	11657	17209	18493	3285.1	4471.4	4900	4607.7	9796.9	1350.1	7062.8	13874	16454	4807.7	11222	6492.7	16185	12208	15392	11981	16511	10875	3936.4	5031.8	4803.7	20726
LIPID-P-0141	DG(16:0/18:1/0:0)	GL	DG	612.566	594.522	[M+NH4]+	C37H70O5	8471600	16943000	25758000	27963000	20316000	13591000	9322700	11630000	13124000	20821000	22908000	29839000	33464000	6112100	5086700	9593700	7241600	15519000	2758200	10732000	18815000	30213000	9139900	16411000	10302000	25948000	18911000	21917000	18013000	29265000	15100000	6341100	5929000	6838500	35540000
LIPID-P-0144	DG(16:0/20:1/0:0)	GL	DG	640.597	622.554	[M+NH4]+	C39H74O5	68395	71505	124140	121990	62643	41786	36068	30085	39620	50016	92454	86167	75959	71409	49673	61309	57096	52897	22965	55302	85540	116400	32335	64937	51501	115270	77726	66291	53985	90785	87223	51770	51191	68728	113110
LIPID-P-0145	DG(16:1/20:0/0:0)	GL	DG	640.597	622.554	[M+NH4]+	C39H74O5	10716	15568	24130	32964	17693	3466.9	5052.2	3702.4	4315.5	5752.9	7477.8	8921.1	6544	6204.8	3107.7	4078.4	3560	3505.3	2380.3	2238.9	17758	19596	3500.9	11914	4865.3	15704	6343.7	12077	12054	14518	4325.6	4883.5	5712.4	5517.1	13044
LIPID-P-0147	DG(18:0/18:1/0:0)	GL	DG	640.597	622.554	[M+NH4]+	C39H74O5	464430	540420	923800	885550	666920	333230	326870	288010	412800	540810	515270	582380	614920	353790	386740	678390	685260	590710	328940	528090	823540	1315500	318490	557030	311600	976200	626460	656100	464980	617360	675080	558270	483080	594770	1135400
LIPID-P-0150	DG(16:1/16:1/0:0)	GL	DG	582.519	564.475	[M+NH4]+	C35H64O5	1214600	3466000	5449300	4026400	1565500	2405400	1171300	2576300	2456100	4005100	1350400	2241000	2854400	174340	118250	401810	227250	744990	32769	422700	4697000	7527200	2844200	4357300	3437800	3270800	2565500	4676000	3428500	3506900	587780	268110	225870	187530	3799700
LIPID-P-0151	DG(14:0/18:2/0:0)	GL	DG	582.519	564.475	[M+NH4]+	C35H64O5	507890	952580	1163900	1045600	622340	1884400	1397200	2354300	2583400	3995000	1474800	1879100	1476800	517380	448610	638640	565770	2112300	214720	1294000	6096300	7159000	1877600	3663000	2175600	4956600	4069700	3987300	2753100	3247600	1474600	663160	550440	904460	4123600
LIPID-P-0154	DG(16:1/18:1/0:0)	GL	DG	610.55	592.507	[M+NH4]+	C37H68O5	4624400	9277500	17094000	12256000	5362300	5998500	3205400	5433500	6059400	10796000	6074800	8912700	10888000	1538900	888820	2217200	1364500	3723000	331410	2294200	12200000	20555000	5718600	8759800	5867000	10378000	8248000	10311000	7195600	10832000	3500700	1735800	1491800	1415400	12698000
LIPID-P-0155	DG(16:0/18:2/0:0)	GL	DG	610.55	592.507	[M+NH4]+	C37H68O5	8093600	17426000	16516000	22672000	10918000	36318000	26313000	38741000	39543000	53475000	45365000	46962000	41011000	12910000	10534000	19240000	16111000	48078000	8858300	30586000	56381000	66891000	21430000	45227000	27042000	66762000	56231000	55655000	37322000	62813000	40290000	15187000	12805000	20298000	68644000
LIPID-P-0157	DG(18:1/18:1/0:0)	GL	DG	638.582	620.538	[M+NH4]+	C39H72O5	18183000	25594000	45585000	40353000	20092000	17197000	8428500	11801000	14317000	25267000	23948000	33443000	43108000	9777300	6930600	17459000	12635000	18658000	3307700	12763000	31065000	51490000	10824000	17499000	10350000	35678000	23607000	21617000	16252000	28913000	21299000	12020000	9696100	10801000	37039000
LIPID-P-0158	DG(18:0/18:2/0:0)	GL	DG	638.582	620.538	[M+NH4]+	C39H72O5	685990	864380	994760	1238500	688860	1211400	1120900	1260700	1691000	2106000	1428900	1241000	1217000	1223000	1285500	1550300	2045300	2202000	1590000	1556300	3191000	5193200	1037400	1780600	1004900	4172000	3191300	2569100	1352000	2105500	2190300	1584700	1320900	2300500	4049400
LIPID-P-0160	DG(16:0/20:2/0:0)	GL	DG	638.582	620.538	[M+NH4]+	C39H72O5	46437	49558	61633	63917	44886	79288	65042	58297	81886	95956	104520	90190	70516	69403	76609	69574	83180	110110	47709	118320	160450	161610	63947	119730	90622	180430	119480	113510	79963	131130	142560	67038	70124	123960	188560
LIPID-P-0161	DG(18:1/20:1/0:0)	GL	DG	666.613	648.569	[M+NH4]+	C41H76O5	795610	580130	1544900	929820	616070	218100	143880	129880	185280	299040	450560	536420	594680	410370	285160	382690	319830	235850	72159	220690	481610	771430	198270	340040	168000	607010	351230	332160	263200	439350	492740	337650	343170	298100	582920
LIPID-P-0162	DG(18:1/20:0/0:0)	GL	DG	666.613	648.569	[M+NH4]+	C41H76O5	860620	632140	1632700	1032900	693820	237190	162470	153520	195160	310310	518400	610820	625680	487210	292090	420040	359360	249740	72639	232510	513160	805640	209780	362670	188240	716660	343400	355110	276850	470380	511990	365950	370250	310110	636790
LIPID-P-0163	DG(18:2/20:0/0:0)	GL	DG	666.613	648.569	[M+NH4]+	C41H76O5	65300	78752	70183	149030	76524	31100	53226	22531	43608	44071	92244	70455	50119	86691	75719	56328	51199	48295	20201	26934	176940	202150	26970	77901	37386	230220	92036	98931	70540	120700	100730	75521	89100	99648	146550
LIPID-P-0164	DG(18:2/22:0/0:0)	GL	DG	694.644	676.601	[M+NH4]+	C43H80O5	4137.6	12346	7615.9	8860.5	2571.9	27684	11131	22295	37328	19470	21909	16070	16978	7260.3	3938.6	9661.9	9057.1	10390	4926.4	13976	13041	33178	5731.5	20772	8085.9	21219	28849	17192	16712	18104	16582	11823	7139.5	9219.3	44018
LIPID-P-0167	DG(16:1/18:2/0:0)	GL	DG	608.535	590.491	[M+NH4]+	C37H66O5	2750900	6736000	7219400	6556900	2283300	12000000	6652500	13390000	13288000	19728000	9125700	10931000	10301000	2028400	1337600	3272600	2144000	8856800	555140	5116700	25143000	34941000	9768700	16424000	11543000	22246000	19075000	21147000	12526000	19256000	6785200	2727300	2298600	2661300	21805000
LIPID-P-0169	DG(16:0/18:3/0:0)	GL	DG	608.535	590.491	[M+NH4]+	C37H66O5	337810	850300	783790	983200	576770	1857300	1419600	2502500	2329500	3247500	1718700	2023700	1803900	447830	399560	688600	518810	1902200	228080	1091600	3053900	4335000	1200500	2518200	1702600	3648400	2900900	3541700	2299300	4090300	1548800	673670	576490	633980	4194500
LIPID-P-0170	DG(14:0/22:3/0:0)	GL	DG	636.566	618.522	[M+NH4]+	C39H70O5	12373	29466	24821	31687	10367	47285	23156	45808	50271	86744	60448	62643	67320	20625	19136	36386	26135	68742	10694	41288	138680	201940	27075	59368	34670	145630	95518	74256	37500	91026	79497	32878	23868	37972	116700
LIPID-P-0171	DG(16:1/20:2/0:0)	GL	DG	636.566	618.522	[M+NH4]+	C39H70O5	55081	87292	145860	114580	43132	131700	66618	115310	124880	225760	130190	163280	137310	48527	33601	94059	62219	145350	16780	81370	376010	556650	103200	205410	112430	392410	241010	220770	133870	276960	155260	63577	55064	79384	332320
LIPID-P-0172	DG(18:0/18:3/0:0)	GL	DG	636.566	618.522	[M+NH4]+	C39H70O5	8129.9	9670.8	11452	10102	12521	12435	10838	11400	15872	16471	12584	12645	12080	7379.1	10632	8222.8	14070	9742.8	16833	14956	18043	28009	5006.9	14171	4245.6	21279	17573	15001	13868	12675	22540	14424	13559	17077	25799
LIPID-P-0176	DG(18:1/18:2/0:0)	GL	DG	636.566	618.522	[M+NH4]+	C39H70O5	9347600	16366000	17156000	19999000	6464300	30204000	15307000	25557000	29379000	46148000	31258000	35091000	33263000	11595000	9126700	23937000	18140000	39048000	5504900	24295000	59315000	72309000	15974000	32646000	18402000	62585000	48136000	38658000	24317000	47360000	39627000	17839000	12986000	20843000	55624000
LIPID-P-0177	DG(14:1/22:2/0:0)	GL	DG	636.566	618.522	[M+NH4]+	C39H70O5	17695	34946	38357	46125	13370	63820	32212	51876	71934	98595	64244	78428	67084	26215	15726	48969	34974	89857	13998	54632	165650	241650	33318	75792	37067	185130	115170	82623	47159	106840	84840	33233	25111	43188	138480
LIPID-P-0178	DG(16:0/20:3/0:0)	GL	DG	636.566	618.522	[M+NH4]+	C39H70O5	216710	231770	333090	337950	242630	156800	118790	121390	128430	152320	302740	323930	301230	226970	162990	177810	223120	195870	106730	186610	194340	308970	112810	167240	124010	362120	185890	207130	178080	321260	282370	175510	230820	224550	416440
LIPID-P-0181	DG(18:1/20:2/0:0)	GL	DG	664.597	646.554	[M+NH4]+	C41H74O5	122080	97242	226360	150790	104010	100680	47391	54258	73961	125700	154970	164140	148230	121890	96683	141200	147900	113290	37656	100270	219360	331770	89257	129180	89824	317670	142750	133780	102750	185450	201710	138270	128100	172230	269120
LIPID-P-0183	DG(18:2/20:1/0:0)	GL	DG	664.597	646.554	[M+NH4]+	C41H74O5	383550	347580	536110	516100	234580	329630	254880	259530	349720	494600	641220	580680	484410	459150	336130	407300	392090	454760	107800	329420	1009500	1371300	279830	522070	298350	1271900	670620	582800	377850	817350	763420	452080	468910	540410	978100
LIPID-P-0184	DG(16:1/18:3/0:0)	GL	DG	606.519	588.475	[M+NH4]+	C37H64O5	202550	599760	663660	571220	205360	1199300	739770	1664200	1522900	2468000	711590	929290	918840	118710	78017	252380	137600	776920	23144	356890	3001700	4238200	1345100	2095000	1573000	2112800	1755500	2739600	1764000	2173100	505730	217170	163450	200610	2097100
LIPID-P-0186	DG(14:1/20:3/0:0)	GL	DG	606.519	588.475	[M+NH4]+	C37H64O5	1329.6	2712.8	9826.6	3606.8	1318.6	14226	3973.4	10420	8879.7	15574	6685.7	11292	9338.4	1582.7	266.02	2978	1847.1	11292	543.65	2432	25493	26163	9151.6	21012	9941.8	30123	11375	17269	12320	17207	8339.2	4628	4617.5	3529.2	28713
LIPID-P-0187	DG(14:0/20:4/0:0)	GL	DG	606.519	588.475	[M+NH4]+	C37H64O5	13107	13326	16872	13633	15423	18125	13491	18946	20012	24140	13410	13321	16038	2153.7	7211.9	6926.6	8271.3	9257.1	5089.3	10695	30798	42116	13938	22665	10455	27827	23761	19161	15765	22231	10133	5955.4	9082.6	11490	31347
LIPID-P-0188	DG(14:1/22:3/0:0)	GL	DG	634.55	616.507	[M+NH4]+	C39H68O5	13247	20899	15105	20427	3776.8	67253	41847	71289	77030	106790	79637	54391	47278	24673	21182	48233	44409	117310	20315	61602	169270	203310	32424	83496	42439	172490	109980	87419	61186	118850	108230	39176	33711	55927	127620
LIPID-P-0189	DG(18:2/18:2/0:0)	GL	DG	634.55	616.507	[M+NH4]+	C39H68O5	4120900	8275300	4646200	7668100	2322800	24146000	14733000	25578000	26372000	36925000	24039000	20955000	16756000	10065000	8400500	17873000	16438000	39576000	7158700	24457000	50127000	56558000	13146000	26088000	15890000	50382000	40317000	30799000	18137000	37390000	34245000	15742000	11047000	22134000	39100000
LIPID-P-0190	DG(18:1/18:3/0:0)	GL	DG	634.55	616.507	[M+NH4]+	C39H68O5	547340	1315400	1004100	1330400	472210	2680700	1650800	2768400	2939600	4489600	2500800	2700900	2530600	869700	763670	1686300	1241800	3568800	491370	1870600	6221700	8517000	1581300	3231300	2009200	6055400	4247600	4279400	2492300	4836400	3017600	1446400	1027300	1576100	5117300
LIPID-P-0192	DG(16:0/20:4/0:0)	GL	DG	634.55	616.507	[M+NH4]+	C39H68O5	1755700	2489400	2759800	2721700	1863200	2640500	1683100	2390000	2266500	3141200	2900200	2572400	2883600	1363700	1251300	1572900	1614000	1880600	1459700	1530800	2311500	4259500	1019400	1858900	1194600	3360800	2995400	2285600	1879900	3210600	2415300	1453400	1462200	1800000	4796200
LIPID-P-0195	DG(18:2/20:2/0:0)	GL	DG	662.582	644.538	[M+NH4]+	C41H72O5	121240	96259	175380	136070	72756	188850	100130	137310	162100	266680	239660	214780	170150	157500	134490	187020	214050	214700	59568	178900	482730	695800	143180	248620	155130	664670	309980	253950	149220	353360	377690	223320	185130	297860	452100
LIPID-P-0196	DG(16:0/22:4/0:0)	GL	DG	662.582	644.538	[M+NH4]+	C41H72O5	13079	14274	18185	19754	23475	17430	15538	21249	22823	41013	33402	30993	21116	15231	17479	22764	29067	53515	13181	56045	49274	72024	25446	36163	36225	52587	47168	46885	31072	39753	41237	19044	19264	41077	85853
LIPID-P-0199	DG(18:1/20:3/0:0)	GL	DG	662.582	644.538	[M+NH4]+	C41H72O5	225530	247660	396370	334290	191200	185500	123330	116380	144050	233060	311030	352750	302620	255530	161810	308490	296550	243300	89533	219620	357880	550260	147740	244930	144070	570240	241680	263320	205990	388290	448720	309430	301260	374810	504200
LIPID-P-0200	DG(18:2/18:3/0:0)	GL	DG	632.535	614.491	[M+NH4]+	C39H66O5	188890	436240	301450	407610	111700	1666500	734310	1974100	1844500	2606800	1094800	1180500	1062100	373840	313440	717070	516660	2024200	197990	914000	3726500	4883500	869920	1932300	1175500	3630900	2365100	2616300	1348900	2972100	1510000	671270	455320	754850	2869300
LIPID-P-0202	DG(18:4/18:1/0:0)	GL	DG	632.535	614.491	[M+NH4]+	C39H66O5	37220	71421	41989	89977	33054	83460	93225	138540	134180	225940	79555	90166	101870	30233	35077	58995	39457	134300	9229.1	51706	180150	286840	43978	92708	51455	138380	78710	102590	77770	105030	72683	66542	44287	52029	118660
LIPID-P-0203	DG(16:1/20:4/0:0)	GL	DG	632.535	614.491	[M+NH4]+	C39H66O5	442620	658520	730540	609800	382170	664750	319990	567400	521460	902250	400540	429230	486360	109520	108570	210720	165040	282070	63312	192640	988450	1378000	369760	632610	408950	763710	544470	655530	474040	692170	281870	186880	155890	215800	747100
LIPID-P-0204	DG(14:0/22:5/0:0)	GL	DG	632.535	614.491	[M+NH4]+	C39H66O5	19055	28981	35203	22504	17695	26791	12194	24787	25578	23645	33726	30251	38302	20704	16247	17832	19607	24379	9290.7	17873	31414	54603	19166	18800	22812	54658	34751	38655	26401	52435	30454	26161	21983	18838	73487
LIPID-P-0205	DG(18:2/20:3/0:0)	GL	DG	660.566	642.522	[M+NH4]+	C41H70O5	180660	231980	222650	251050	116060	557580	315660	366170	482090	694260	696470	656360	484890	447060	329170	589600	681160	815810	210370	629090	1425200	1984700	347670	729370	359920	2028700	866390	810470	456180	1083800	1343200	756270	576120	1062900	1551600
LIPID-P-0207	DG(18:1/20:4/0:0)	GL	DG	660.566	642.522	[M+NH4]+	C41H70O5	1421500	1502900	2157300	1677000	1029500	1777400	840870	1415300	1393100	2691500	1463000	1465900	1488500	580300	611790	1057300	945220	1338400	600780	838200	2727900	4965900	751160	1352300	807690	2410000	1844700	1440800	1061500	1747800	1544000	897400	733500	1282500	2747600
LIPID-P-0209	DG(18:1/22:4/0:0)	GL	DG	688.597	670.554	[M+NH4]+	C43H74O5	59123	54473	76490	76764	59824	72822	38645	46834	51944	107490	94290	87049	77967	57959	62673	93857	111010	107310	27598	91348	134110	184400	45843	75584	48238	141570	80949	82505	62248	102170	148390	71733	70835	128060	144960
LIPID-P-0211	DG(18:3/18:3/0:0)	GL	DG	630.519	612.475	[M+NH4]+	C39H64O5	11888	25591	24783	23111	7043.1	122080	89353	164700	150340	215980	76726	64755	75224	17451	16808	32809	21452	135900	8843.7	45871	275900	350780	84412	159950	98204	217880	145800	222890	145210	236730	87513	38333	23879	38957	206670
LIPID-P-0212	DG(18:2/20:4/0:0)	GL	DG	658.55	640.507	[M+NH4]+	C41H68O5	721980	1189900	764270	1038500	566210	2412500	1590800	2284300	2315500	4514200	1920700	1738000	1466100	759030	837650	1419100	1397400	2837000	1498700	1932400	5900000	7289000	1260700	2425400	1536500	4873200	2788900	2603300	1722400	3029100	2763600	1197200	925180	2528300	3402300
LIPID-P-0214	DG(18:1/20:5/0:0)	GL	DG	658.55	640.507	[M+NH4]+	C41H68O5	50836	175910	122930	189360	61873	199530	117920	153280	153860	198870	200780	259000	440660	51845	35301	84655	47628	164210	19663	83980	283770	280680	157840	179250	94058	330390	138870	346720	226120	362510	165230	91365	56272	67589	300680
LIPID-P-0215	DG(16:0/22:6/0:0)	GL	DG	658.55	640.507	[M+NH4]+	C41H68O5	1006300	2106000	2387100	2593200	1080400	4237700	3606200	4289900	4266800	5551000	6046300	5967800	5348400	1939800	1592300	3238400	3302500	10757000	3167500	8469000	6314600	8274800	2366300	4732500	2915300	11626000	8926500	8954700	6533700	11498000	8870500	3249400	2955900	3740400	22085000
LIPID-P-0217	DG(18:2/22:4/0:0)	GL	DG	686.582	668.538	[M+NH4]+	C43H72O5	41307	48276	59721	64062	30300	152150	78428	96657	111480	237130	172840	139010	101510	84494	107000	152240	171920	254680	50121	192860	303990	404730	75352	142160	91228	419350	195100	156120	100560	232100	331000	136200	114060	272670	306660
LIPID-P-0219	DG(18:1/22:5/0:0)	GL	DG	686.582	668.538	[M+NH4]+	C43H72O5	38704	134090	109650	200120	56906	138020	71738	107230	100120	170490	222260	245920	251740	84747	60627	148560	149560	303390	26427	160610	209990	383110	68828	122080	56288	321110	131530	178530	140140	253410	265480	129970	89928	115050	389010
LIPID-P-0227	LPC(22:0/0:0)	GP	LPC	580.434	579.426	[M+H]+	C30H62NO7P	17315	30692	23139	28187	19479	21869	14183	18566	15998	16623	17390	16911	14748	30075	22223	16928	18101	11358	15378	12818	11852	18033	6123.4	10281	11073	16935	15736	10641	10078	16914	13620	15826	19854	13694	14277
LIPID-P-0240	LPC(20:4/0:0)	GP	LPC	544.34	543.332	[M+H]+	C28H50NO7P	30681000	25257000	30496000	28708000	25725000	17757000	15206000	14112000	11848000	12722000	21041000	17158000	21321000	11117000	14745000	21870000	19164000	15427000	14715000	12944000	7930500	13278000	7527700	10762000	7482800	11541000	10089000	9187000	8167400	10815000	16940000	19320000	17406000	15692000	19887000
LIPID-P-0245	LPC(O-16:0/0:0)	GP	LPC-O	482.361	481.353	[M+H]+	C24H52NO6P	199270	234200	263450	191620	198320	166910	167310	151510	142710	161190	239770	199110	169930	294600	278210	187490	257840	115610	224050	129520	108620	122780	54965	140080	90883	201470	116730	117900	103080	192050	149010	250740	277420	175360	169900
LIPID-P-0246	LPC(O-18:0/0:0)	GP	LPC-O	510.392	509.385	[M+H]+	C26H56NO6P	585490	626010	711840	639140	549520	551650	461790	536160	535810	455670	639910	514080	593520	732830	792240	678850	839490	464230	871580	378220	296120	430930	225210	378310	309430	463680	525490	357210	267570	426780	559300	817270	790810	557190	592090
LIPID-P-0247	LPC(O-20:0/0:0)	GP	LPC-O	538.424	537.416	[M+H]+	C28H60NO6P	133550	130740	152730	129100	105180	70390	83403	74987	65426	59458	179420	132390	147580	242650	181240	163960	160480	64898	101390	37347	46205	79279	29273	52213	43158	77468	72383	48198	56596	95208	110680	166650	178210	87973	69446
LIPID-P-0251	LPC(O-18:1/0:0)	GP	LPC-O	508.377	507.369	[M+H]+	C26H54NO6P	159700	171100	202430	153890	125530	97220	77897	66485	77258	69277	125430	110800	100260	135330	114300	67431	115720	40124	80180	32335	46099	73817	32638	66039	48743	84517	56716	55275	38409	79643	48424	139690	146660	54284	69435
LIPID-P-0254	LPC(O-18:2/0:0)	GP	LPC-O	506.361	505.353	[M+H]+	C26H52NO6P	26215	13905	13832	16186	19863	5433.8	6579.6	5097.3	4969.3	6118.8	6461.7	6054.2	6700.1	8570.6	8119.6	9614.2	8982.1	4292.6	4228	2774.1	6989.5	7750.2	5342.3	7804.5	7166.2	5306.2	4186.8	8101.1	6751.8	5724.9	3411	7818.4	6834.1	5801.4	5963.3
LIPID-P-0263	LPE(0:0/16:0)	GP	LPE	454.293	453.286	[M+H]+	C21H44NO7P	1046800	1754200	1342000	1915600	1585100	1789300	1325500	1830100	1564800	1318400	2042200	1724000	1882600	1620800	1422900	1605300	2631100	1295200	1750500	1166700	770540	1274000	770890	1211100	960640	1467100	1853700	1362800	1056300	1563100	1648300	1779500	1568700	1354600	2941600
LIPID-P-0266	LPE(0:0/22:0)	GP	LPE	538.387	537.379	[M+H]+	C27H56NO7P	6006	8874.7	6603.6	6017.9	2866.2	2520.5	2689.7	2494.8	3540.2	2250.6	4473.9	4437.4	2969.1	4330	3125.9	2342	3621.9	3796.5	3058.7	1325.2	4149.3	3620.9	1945.8	3481.5	4279.4	4740	5011.4	3391.1	2518.4	3913.2	3266.1	3555.1	4153.1	3968.9	5287.1
LIPID-P-0269	LPE(0:0/16:1)	GP	LPE	452.278	451.27	[M+H]+	C21H42NO7P	58369	145190	134490	114110	69663	84427	26771	81060	60379	48901	42534	40994	33970	24720	18545	30757	35429	7821.4	9593.4	7420.5	16626	72490	23597	27945	23949	28177	71079	39538	19377	38192	17107	31986	31915	17644	54624
LIPID-P-0272	LPE(0:0/22:1)	GP	LPE	536.372	535.364	[M+H]+	C27H54NO7P	5158.8	7778	9307.6	7502.8	4793.4	3013.6	3173.8	3070.1	3020.9	2381	4629.3	3372.5	2159.4	4465.6	3053.5	2546.1	3925.7	2147.9	2067.9	1354.1	1390.2	2892	1923.4	2694.4	2745.1	2732.1	4296.6	2403.2	1552.2	3879.5	2168.4	3207.8	4448.4	2340.9	4695.6
LIPID-P-0274	LPE(0:0/18:2)	GP	LPE	478.293	477.286	[M+H]+	C23H44NO7P	529530	805160	688710	871000	523050	989310	690250	1204200	1191000	972080	902140	728600	700510	843570	710160	604790	976950	538900	617990	394950	661500	1690500	558660	840320	745370	706700	1374700	807070	373660	722960	615810	969880	765670	625160	1311700
LIPID-P-0280	LPE(0:0/22:4)	GP	LPE	530.325	529.317	[M+H]+	C27H48NO7P	27229	26132	30709	29006	33418	16851	17433	15783	12710	20462	23354	23705	22194	19776	26746	27196	42407	32272	26480	28755	11336	20843	11717	15598	13108	21292	18712	16719	15098	18405	24295	28678	23674	29674	43794
LIPID-P-0284	LPE(0:0/24:6)	GP	LPE	554.325	553.317	[M+H]+	C29H48NO7P	8123.4	8393.7	7191.1	5128.5	5892	4852.5	4764.7	4893.5	2456.5	2042.5	5687.7	4917.7	3705.7	12526	9288.5	9671.5	12845	7809.2	11812	9288.6	3718.5	4992.8	2309.2	3123.5	2907.2	3456.8	3924.4	5124.2	3296.5	4922.8	8049.6	8250.9	8855.4	7140.7	7031.6
LIPID-P-0285	LPE(P-18:0/0:0)	GP	LPE-P	466.33	465.322	[M+H]+	C23H48NO6P	7243.8	7336.8	8494.1	5100.3	5205.3	5650.8	2765.6	5557.7	5052.9	4151.6	4997.5	4103.9	3040.6	4612.5	4904.5	3222.9	4235.5	669.92	2030.7	1246.2	2274.7	6697.1	1460.1	2510.8	3301.7	4313.4	6352.4	2580.7	1207.8	3479.3	2341.3	4293.3	3804.6	2634.9	4232.1
LIPID-P-0288	LPS(16:0/0:0)	GP	LPS	498.283	497.275	[M+H]+	C22H44NO9P	8609.1	13120	12543	14198	11734	9357	7488.1	8000.8	7821.3	6484.3	12180	12795	12761	10861	9028.9	10641	15382	7442.1	10740	7159.7	3472.7	5930.7	3944.7	6974	5312.4	7551.6	4922.4	5937.4	5429.2	7602.2	10664	11683	10608	7079.1	11731
LIPID-P-0289	LPS(18:0/0:0)	GP	LPS	526.314	525.307	[M+H]+	C24H48NO9P	114140	77866	69944	105230	131190	60907	75364	56197	62517	75567	118560	112310	137450	79104	90650	89497	86777	151470	137110	113360	66725	76931	64175	92957	98966	88518	83574	98399	64258	79255	98543	59221	67571	115270	170970
LIPID-P-0290	LPS(18:1/0:0)	GP	LPS	524.299	523.291	[M+H]+	C24H46NO9P	5821.3	3589.2	7483.9	3994.8	4350.7	3433.2	3062.7	2874.1	1519.1	3601.2	2490.4	3839.7	3004.2	1744.2	2752.7	2960.1	4657.3	4082.2	2205.6	3284.4	2776.8	3169.1	1692.4	1787.5	1861.6	2419.3	2670	2521.7	2235	1114.1	2045.7	2553.6	2684.6	3408.7	3920.5
LIPID-P-0292	MG(16:0/0:0/0:0)	GL	MG	348.321	330.277	[M+NH4]+	C19H38O4	829880	844890	795850	791100	773940	590340	647730	645240	753080	588670	654830	670290	450760	721820	736990	752510	724920	704010	584610	769010	342390	697000	544330	664690	51625	102690	711250	704900	311900	758560	816700	759570	697850	136820	828740
LIPID-P-0293	MG(18:0/0:0/0:0)	GL	MG	376.352	358.308	[M+NH4]+	C21H42O4	1784000	1836900	1695800	1673700	1677300	1182600	1231500	1238800	1540500	1111500	1298400	1232300	665220	1478900	1492900	1556000	1427300	1500700	1102300	1544700	470530	1401000	981650	1276600	52417	103810	1421600	1454500	411230	1572700	1773200	1578500	1334800	149490	1738900
LIPID-P-0312	PC(16:0/22:0)	GP	PC	818.664	817.656	[M+H]+	C46H92NO8P	60712	103140	62395	80899	67653	42982	37831	44682	44627	50780	57658	53004	54809	79619	113320	100970	87490	47708	116080	48931	41117	50801	18626	35124	26020	60844	44635	36447	36184	46502	65491	83972	97554	123420	52550
LIPID-P-0346	PC(12:0/22:2)	GP	PC	758.57	757.562	[M+H]+	C42H80NO8P	2387500	2923700	2271300	2933900	2410600	2386500	2771300	2384600	2336600	2381500	2730300	2587700	2674100	3073900	3239200	2845800	2679900	2452400	2991200	2455000	2536000	2034500	1887100	2665800	2470900	2616700	1527600	2351500	2132900	2561400	2486400	2553200	2802700	3101000	2000500
LIPID-P-0366	PC(14:0/18:3)	GP	PC	728.523	727.515	[M+H]+	C40H74NO8P	129840	153350	144050	132240	83730	101600	65773	82875	90754	110820	55837	77498	65409	78455	100180	60123	64482	44921	54962	40097	59348	80279	54265	66462	52268	87572	76585	92537	48084	82449	48146	90670	130550	98960	72442
LIPID-P-0371	PC(14:0/20:3)	GP	PC	756.554	755.547	[M+H]+	C42H78NO8P	23821000	33816000	26704000	24899000	13674000	21145000	13404000	18345000	17682000	21552000	16798000	16795000	14373000	18092000	15758000	13668000	10755000	7550300	7433200	9302100	19892000	16308000	11301000	19175000	16692000	16268000	9282700	15721000	11189000	16487000	8581000	15212000	18063000	17165000	11087000
LIPID-P-0379	PC(16:0/20:3)	GP	PC	784.586	783.578	[M+H]+	C44H82NO8P	20290	29455	24385	26523	23523	10412	13135	8609.9	5894.2	8656.5	12343	19627	20236	18080	20038	18619	16251	10066	7473.7	12398	5304.3	7294.6	5865.5	5878.3	6996.4	14284	3330.9	4473.3	5095.5	6959.7	17603	20630	24422	17427	10810
LIPID-P-0387	PC(16:1/22:2)	GP	PC	812.617	811.609	[M+H]+	C46H86NO8P	8426900	14098000	13026000	17337000	11425000	5709000	6303800	3947700	4698500	3854000	10125000	12789000	14626000	11918000	12542000	14685000	14284000	7411600	9663800	6596900	5097300	6172700	4352100	5186000	4403600	9291000	4680200	6998600	5228100	7367700	11932000	14185000	16966000	14027000	11288000
LIPID-P-0398	PC(14:0/20:4)	GP	PC	754.539	753.531	[M+H]+	C42H76NO8P	772220	723680	941200	621270	587880	515800	154650	497400	390990	356140	264860	243450	240780	329020	451640	329860	298830	178020	166120	190690	190740	238430	180640	227080	255960	263670	253810	249650	215240	235270	230580	333600	396790	397900	306880
LIPID-P-0407	PC(18:3/18:1)	GP	PC	782.57	781.562	[M+H]+	C44H80NO8P	1359500	1317100	1199500	1391900	1360900	1097200	927880	944560	971750	968840	1055300	1063600	1179700	955650	1230900	1309200	1119500	885230	1028100	937690	799610	839920	620700	828520	737560	914400	561490	775110	805880	869540	1196300	1130100	1197000	1340800	946650
LIPID-P-0409	PC(16:0/20:4)	GP	PC	782.57	781.562	[M+H]+	C44H80NO8P	88913	94838	85097	102750	90510	79807	66255	80312	61651	84999	81150	79061	96697	68149	96521	121720	82139	57535	83595	72329	57046	66623	52464	61510	56106	66278	47474	59342	58630	56731	87226	89974	89355	114670	74244
LIPID-P-0417	PC(22:4/16:0)	GP	PC	810.601	809.593	[M+H]+	C46H84NO8P	470480	619450	550680	632680	436350	574870	556960	446090	513390	555710	592930	580620	678910	393680	564740	856830	643880	619980	726720	467770	556950	500520	403470	497980	379220	615780	388500	530240	415850	436120	751870	681000	663500	820660	654410
LIPID-P-0422	PC(18:0/22:4)	GP	PC	838.633	837.625	[M+H]+	C48H88NO8P	106140	157920	148390	176000	163150	95175	142180	73119	59495	120260	140870	164220	146620	127730	223310	211730	250030	216420	233570	221410	161610	105680	86223	119010	102820	185580	104850	157030	128750	107430	209690	172100	153040	285700	212100
LIPID-P-0430	PC(14:0/20:5)	GP	PC	752.523	751.515	[M+H]+	C42H74NO8P	62363	53698	74213	60374	54797	52908	23805	57579	51907	49345	22728	30424	30851	49481	52591	27753	26745	26357	24816	21916	30888	33242	26657	30420	29837	47801	33808	36260	27679	43421	26333	44712	54469	54441	39306
LIPID-P-0436	PC(22:4/14:1)	GP	PC	780.554	779.547	[M+H]+	C44H78NO8P	5627300	7342300	6720700	9395900	9486100	3164100	1618600	3621800	2767600	1546300	4138900	3374200	4191700	6494600	9715900	5960200	5697200	1602200	3161500	1064900	1395900	1916100	1945700	1441900	1287400	4476300	1695300	2752800	2192900	2959400	3930200	5523200	6718300	5061300	3105000
LIPID-P-0445	PC(16:0/22:5)	GP	PC	808.586	807.578	[M+H]+	C46H82NO8P	34591000	30982000	35060000	26785000	21345000	25223000	15044000	16796000	17929000	19077000	18862000	17988000	19910000	15178000	19434000	19589000	18458000	13623000	17134000	15914000	11506000	14717000	12610000	11758000	11393000	13731000	11045000	11885000	11002000	14085000	14746000	21900000	22313000	17189000	13750000
LIPID-P-0449	PC(20:5/18:0)	GP	PC	808.586	807.578	[M+H]+	C46H82NO8P	9555.3	7570.4	10168	12186	10700	6918.5	4447.8	6420.9	8367.6	6080.8	6073.9	7292.2	9534.1	13392	12456	16342	13872	4483.9	14258	2781	6587.4	4175.6	5113.4	5645.8	3560.7	9844.5	4171.1	5587	7255.7	8966.1	13060	11952	10091	10830	15163
LIPID-P-0454	PC(18:0/22:5)	GP	PC	836.617	835.609	[M+H]+	C48H86NO8P	2111000	2563400	2300000	2565500	1569000	1441900	1408300	1024200	1010900	1167700	1856800	2054800	2217900	1656700	1787500	2053700	2026700	2451600	2060000	2396500	969700	1053200	885290	1075800	854030	1292400	798990	1338900	1307400	1351400	1791300	1784300	1970600	1782300	1826200
LIPID-P-0461	PC(22:0/20:5)	GP	PC	864.648	863.64	[M+H]+	C50H90NO8P	71189	57496	87625	62176	38235	34101	24321	26522	32527	29901	31171	32340	23696	26875	21750	31347	25258	27941	15392	20585	29598	33931	16091	28985	21783	37147	34146	20707	18008	22291	24121	30176	36210	41498	23724
LIPID-P-0465	PC(14:0/22:6)	GP	PC	778.539	777.531	[M+H]+	C44H76NO8P	347870	471530	444330	375830	202630	262290	126150	191890	172800	180910	174200	200140	193270	172430	268030	251350	268720	199600	194450	222500	110320	102970	99142	150170	114420	202630	133040	153150	176280	186480	201020	260220	296200	329120	197040
LIPID-P-0480	PC(20:1/20:5)	GP	PC	834.601	833.593	[M+H]+	C48H84NO8P	10074	22546	20931	42059	21216	25166	31887	17161	11597	16225	39037	35618	46761	24705	35769	64712	62770	97435	106930	62549	15210	18145	16158	20420	16671	31132	17056	27724	25814	21246	60980	39419	42885	72958	44861
LIPID-P-0500	PC(20:1/22:6)	GP	PC	860.617	859.609	[M+H]+	C50H86NO8P	538610	606860	562890	565240	258110	314950	282890	148360	170100	192700	372690	396930	422500	374140	362660	389110	285940	300880	417170	298350	132180	162070	114980	160370	99582	191790	95290	135780	142120	253300	332730	301620	453390	338110	163200
LIPID-P-0502	PC(22:1/22:6)	GP	PC	888.648	887.64	[M+H]+	C52H90NO8P	14380	19286	15608	20242	8393.4	3769.7	2708.4	2679.1	3036.6	4880.2	5806	3500.1	2977.8	8596.4	6846.3	4922.9	3659.5	3829.3	3817.8	1793	2076	3408.6	1734.3	159.11	1848.1	2742.2	656.76	1669.8	972.42	3386.5	2489.4	7539.5	7603.5	5407.3	2980.7
LIPID-P-0504	PC(18:2/22:6)	GP	PC	830.57	829.562	[M+H]+	C48H80NO8P	4115300	4364800	3914000	4115400	2454300	2529100	1060100	1912100	1908000	1500100	1887200	1803200	1503800	2826400	3010900	2171700	3216700	1266200	2436400	1590900	980460	2000600	858980	1210700	948470	1250100	1377100	1037000	760780	1158300	1744700	2381800	2283900	2571300	1519200
LIPID-P-0507	PC(20:2/22:6)	GP	PC	858.601	857.593	[M+H]+	C50H84NO8P	105530	123140	110480	95777	48593	246810	143100	109320	121810	129200	171000	162930	166870	190800	168280	169550	213900	249940	326330	300530	107930	120110	100660	112020	85051	176700	88050	110960	71764	131870	265730	209730	233010	269990	112100
LIPID-P-0513	PC(O-16:0/14:0)	GP	PC-O	692.559	691.552	[M+H]+	C38H78NO7P	69018	42393	71332	52642	50025	73686	40286	63078	41483	74856	52195	46532	51284	91513	109090	108980	121100	136070	58871	90016	119570	125640	64020	79428	124000	97902	103540	96370	107840	59050	138030	126740	108010	254610	42073
LIPID-P-0514	PC(O-16:0/16:0)	GP	PC-O	720.591	719.583	[M+H]+	C40H82NO7P	749870	716560	683380	657340	661200	590500	493140	518670	380180	662690	651310	686180	731990	1191500	1517800	1779300	1688000	2547300	1058300	1475800	795050	1000500	562480	691270	1115100	859350	746480	816310	957070	645860	2144800	1189900	1207700	2977700	523830
LIPID-P-0515	PC(O-16:0/18:0)	GP	PC-O	748.622	747.614	[M+H]+	C42H86NO7P	67235	59288	57424	57217	59333	47399	47981	31735	29732	46084	66500	60110	75509	114080	131890	96643	112950	152230	80360	102370	63436	71316	35533	45088	69382	58527	58304	46696	63445	48444	93251	82979	88796	145710	27509
LIPID-P-0516	PC(O-18:0/18:0)	GP	PC-O	776.653	775.645	[M+H]+	C44H90NO7P	5336.7	7174.9	6835.8	8452.1	4650.6	6439.4	9434	7668	5310.7	5729.6	11980	11456	9464.3	28056	18972	13221	16730	12876	10630	14730	7202	7455.7	3156.4	3825.7	6472.5	8593.5	8119.3	4328.3	7771	7908.4	14121	17007	18000	17768	3615.7
LIPID-P-0520	PC(O-16:0/14:1)	GP	PC-O	690.544	689.536	[M+H]+	C38H76NO7P	26723	21397	21628	14528	18891	18565	14900	14701	8722.5	17220	23594	25469	35837	26493	37824	31599	22471	28047	42841	42399	13268	9785.3	8206.7	13491	15274	36719	11810	19789	23482	24621	34580	28450	28395	33601	25218
LIPID-P-0522	PC(O-16:0/18:1)	GP	PC-O	746.606	745.598	[M+H]+	C42H84NO7P	862190	808710	745470	732090	707240	608880	594350	505280	385210	549020	748050	825210	899750	1339000	1475100	1623700	1674600	1944600	1099400	1548200	589110	741320	364640	466700	602810	783680	477330	604990	695700	718870	1404400	1501300	1415700	2121100	600330
LIPID-P-0523	PC(O-18:0/18:1)	GP	PC-O	774.638	773.63	[M+H]+	C44H88NO7P	136240	279230	127810	206140	140020	113790	121490	103230	100820	116900	133920	143370	133870	141620	170860	159150	76981	86698	103010	79388	118400	128610	65491	89225	91264	121780	79366	87344	75710	122360	97830	153790	131430	100300	76885
LIPID-P-0530	PC(O-16:0/18:2)	GP	PC-O	744.591	743.583	[M+H]+	C42H82NO7P	455110	388330	428950	425550	366750	375050	583330	386820	247540	463180	728260	695270	728820	1869100	1683800	1136800	1510500	2568600	1086300	1728900	537360	727090	250140	446630	650350	1085000	509770	722410	925860	610940	1480100	1163300	1045600	2554200	674310
LIPID-P-0531	PC(O-18:0/18:2)	GP	PC-O	772.622	771.614	[M+H]+	C44H86NO7P	33797	33794	23249	49972	22833	22443	167170	24030	18756	28850	171390	85934	141430	326960	268960	79070	150020	159370	69978	89496	60156	56620	14858	25649	35103	81451	30446	48047	85886	95769	92122	92557	80637	89469	22169
LIPID-P-0541	PC(O-18:2/18:2)	GP	PC-O	768.591	767.583	[M+H]+	C44H82NO7P	839510	857700	732210	844020	802660	985110	828220	682650	570830	838210	875080	907420	972700	1315000	1964800	1906600	2286600	2228300	1464000	1499500	824280	1131500	391420	694340	657770	1473800	738330	863200	825140	1008600	3216000	1942900	1889500	3675100	864090
LIPID-P-0542	PC(O-18:0/20:4)	GP	PC-O	796.622	795.614	[M+H]+	C46H86NO7P	106940	103350	93884	116400	92763	132720	146530	82416	70549	95203	130880	126640	127090	227160	259090	193550	226430	172160	134230	114480	120070	156400	49195	82858	105190	156840	99382	115090	104120	124290	271260	213980	155680	307250	70198
LIPID-P-0547	PC(O-16:1/20:4)	GP	PC-O	766.575	765.567	[M+H]+	C44H80NO7P	425910	546990	449630	407530	351720	549860	527660	569380	438840	570680	452470	444770	508290	484400	721080	559040	796040	451720	606890	499650	635490	707730	281230	420870	477960	671530	537710	436920	381790	511740	770920	719510	537370	841430	661200
LIPID-P-0548	PC(O-18:1/20:4)	GP	PC-O	794.606	793.598	[M+H]+	C46H84NO7P	979980	923350	848120	934600	833420	896990	677850	632350	481760	697270	787230	690010	864880	1066700	1493000	1638300	1908600	1782100	1227900	1448800	605060	847440	359350	474620	518870	1076300	586680	600270	564680	704620	2513300	1475300	1485800	2938300	699980
LIPID-P-0549	PC(O-20:1/20:4)	GP	PC-O	822.638	821.63	[M+H]+	C48H88NO7P	57762	53342	51964	49949	47441	56187	70598	33866	38359	52992	63683	61131	68968	76937	141970	101850	165300	93612	79226	62183	53928	70606	26739	42019	39253	82617	43368	47362	45211	65009	156930	107440	106380	226510	46659
LIPID-P-0553	PC(O-16:0/22:6)	GP	PC-O	792.591	791.583	[M+H]+	C46H82NO7P	342300	376630	295820	307050	238760	577490	608150	435260	405940	446900	564810	468490	583550	581310	632060	899530	1081300	1278000	928040	935180	542890	628480	350280	508950	494520	811550	453890	631030	710140	756150	1412200	871430	659030	1507500	705050
LIPID-P-0554	PC(O-18:0/22:6)	GP	PC-O	820.622	819.614	[M+H]+	C48H86NO7P	53033	55273	42555	53243	41091	47376	58590	34853	25918	32502	40387	46742	59468	76730	68979	100510	103680	113070	95693	84734	41925	52966	26839	22524	23163	43444	45413	34703	33211	54678	120300	89495	79586	157530	57069
LIPID-P-0567	PE(16:0/14:0)	GP	PE	664.492	663.484	[M+H]+	C35H70NO8P	24194	19790	17635	14629	14730	28046	9528.2	17650	19973	23016	10107	13390	9870	18513	16540	9866.9	23406	12462	11271	12747	7273.3	13353	3764.2	11532	9685.4	13083	13602	9299.5	12066	17980	13612	18020	15920	14779	12797
LIPID-P-0573	PE(16:1/14:0)	GP	PE	662.476	661.468	[M+H]+	C35H68NO8P	3605.3	2977.8	6877.5	5976	3728.6	14558	4066.2	9157.6	11726	15215	6744.4	7511.3	7153.5	8338.5	11917	6727.1	12033	28901	12965	31537	19435	13327	6079.5	9762.9	18306	17839	22118	25335	17474	11997	25285	14036	12869	24067	20165
LIPID-P-0583	PE(24:0/18:1)	GP	PE	830.664	829.656	[M+H]+	C47H92NO8P	7122.6	11417	7346.6	5069.5	6658.2	4513.4	3169.1	3342.8	3836.2	3629.3	2204.7	5587.5	3212.1	7824	5005.1	4661.6	9348.2	4741.8	4177.1	698.94	2952.7	4780.6	855.05	1533.9	4070.2	4940.3	2948.5	2779.7	3380.4	3210.9	5091.7	8213.9	11141	12477	2924.6
LIPID-P-0585	PE(18:2/14:0)	GP	PE	688.492	687.484	[M+H]+	C37H70NO8P	372290	781250	630650	533580	257800	559500	136580	621980	547290	556240	154270	142980	144350	140420	151420	120130	160540	56443	58570	58559	219170	449840	237060	279780	326820	215530	426690	298400	146790	202800	98184	141340	153870	140800	220070
LIPID-P-0588	PE(22:2/12:0)	GP	PE	716.523	715.515	[M+H]+	C39H74NO8P	60833	106120	50771	89310	66736	157570	132620	166050	160890	159040	115620	116300	114470	90087	105350	88561	110720	88558	98332	65127	111130	164830	98059	126040	141850	124370	164940	126450	112960	104580	98424	73497	62505	104040	127290
LIPID-P-0589	PE(16:0/18:2)	GP	PE	716.523	715.515	[M+H]+	C39H74NO8P	25997000	40021000	24694000	34878000	29707000	50001000	44796000	52072000	51281000	50362000	40647000	39482000	38711000	38681000	40909000	34170000	38330000	33135000	38568000	31208000	41692000	49457000	39208000	43886000	42571000	44365000	49824000	43182000	39263000	43002000	37868000	31104000	31232000	36886000	41548000
LIPID-P-0591	PE(22:2/14:0)	GP	PE	744.554	743.547	[M+H]+	C41H78NO8P	19219	47943	16352	52460	20989	68216	50271	70410	85776	79554	59899	47649	51540	66777	74546	61339	76487	49386	56936	33910	87421	102580	38657	65253	62784	89546	126550	83562	39259	64349	61969	82661	79676	84625	76523
LIPID-P-0601	PE(22:2/14:1)	GP	PE	742.539	741.531	[M+H]+	C41H76NO8P	24512	33544	26885	22684	16000	52723	19301	55256	53796	52505	27575	22939	17902	30615	32149	16839	25701	6877.2	10734	6950.9	23528	76085	23778	22815	31990	19072	47184	20310	16353	19504	19445	43483	37491	29358	19520
LIPID-P-0606	PE(18:1/22:2)	GP	PE	798.601	797.593	[M+H]+	C45H84NO8P	44947	111080	67807	115250	62174	32797	40961	28972	24099	30178	52930	58435	58685	73694	48451	45027	44171	27641	18188	19855	31786	44655	18929	26316	27052	36534	25392	30922	30524	47813	28048	46990	63548	34592	26867
LIPID-P-0609	PE(18:3/16:1)	GP	PE	712.492	711.484	[M+H]+	C39H70NO8P	117710	208500	163020	110990	71141	232680	51898	229510	216880	192850	64455	64185	46075	52340	55059	52063	47533	10487	14302	16191	77209	213270	108490	102000	127640	78891	158710	120080	48532	80007	29148	70249	54860	43530	68218
LIPID-P-0615	PE(18:4/20:0)	GP	PE	768.554	767.547	[M+H]+	C43H78NO8P	34604	56689	33177	47879	43201	49315	50633	42151	44575	53677	51274	50519	50124	44186	66742	49154	44015	40617	52786	36938	42716	47247	33003	37932	33234	50450	45096	53606	38731	50123	48143	41493	61002	56210	45794
LIPID-P-0616	PE(18:0/20:4)	GP	PE	768.554	767.547	[M+H]+	C43H78NO8P	3261200	5121700	3191200	4721600	3883200	4579700	4181300	4239500	4574900	4538300	4135200	4452700	4484200	4149900	5406200	4249100	4043000	3810600	4346100	3723100	4285500	4680100	2671200	3431700	3414600	4772700	4274500	4348300	3586000	4623200	4194700	4097400	4821400	4718300	4076900
LIPID-P-0617	PE(18:0/22:4)	GP	PE	796.586	795.578	[M+H]+	C45H82NO8P	692590	1078000	894830	986990	852170	880560	946580	806800	757410	1433800	1065800	1156100	1014200	951640	1434100	1356600	1698200	2182200	1170000	1600500	1141400	1244500	545680	860600	689670	1568000	1287200	1140600	934590	1334500	1623000	1296200	1334200	1971800	1757800
LIPID-P-0618	PE(22:1/20:3)	GP	PE	824.617	823.609	[M+H]+	C47H86NO8P	15281	31569	19411	24313	18705	13107	20429	10613	10529	20178	33898	30485	27658	24623	33548	45550	52352	52904	25511	36757	24108	20397	8399.1	21066	14346	27164	18786	24026	18564	27608	40033	33118	33304	56537	29892
LIPID-P-0619	PE(22:4/22:0)	GP	PE	852.648	851.64	[M+H]+	C49H90NO8P	5439.2	8963.5	6331.1	6760	4492.6	2824.4	3175	4323.7	5443.3	5790	3364	3407.5	1849	7262.1	7407	4081	11449	7508.7	6742.3	5778.9	3420.1	5321.8	3683.6	2826.5	4156.5	6871.8	7324.9	4933.6	2625.7	3856.7	8276.8	6062	6712.8	10788	8166.6
LIPID-P-0621	PE(18:1/20:4)	GP	PE	766.539	765.531	[M+H]+	C43H76NO8P	1071300	1066200	1022200	1038200	811450	729640	492570	663320	713370	732650	654060	631040	657980	590550	743190	624620	537640	322320	432500	368400	469130	732080	514270	446120	467910	466850	558510	450650	394340	479840	388090	745380	706950	539680	468670
LIPID-P-0625	PE(14:0/22:6)	GP	PE	736.492	735.484	[M+H]+	C41H70NO8P	97747	369150	194070	253010	133650	119570	24735	131290	95933	52243	66933	57561	78837	45484	46286	64623	37107	8522.6	11222	7028.3	21197	62537	41117	36774	36873	40945	65654	51727	44528	60020	28250	52822	73311	28396	38242
LIPID-P-0628	PE(16:0/22:6)	GP	PE	764.523	763.515	[M+H]+	C43H74NO8P	49063000	56304000	49955000	57206000	49572000	54918000	54490000	53774000	51775000	52134000	56606000	58236000	58588000	55306000	58889000	59275000	59347000	58892000	59664000	61412000	49936000	50955000	43436000	50592000	46200000	55934000	50095000	54656000	55017000	55550000	60727000	57159000	57999000	60527000	58894000
LIPID-P-0629	PE(20:1/20:5)	GP	PE	792.554	791.547	[M+H]+	C45H78NO8P	19773	42842	18379	39462	17329	29894	38133	41900	39389	31198	45533	51859	52210	40942	43524	68707	73897	95905	81529	76655	39892	44747	25130	34157	26589	56169	34786	54059	50099	56973	67614	75994	66360	73428	61835
LIPID-P-0631	PE(18:0/22:6)	GP	PE	792.554	791.547	[M+H]+	C45H78NO8P	21322000	44568000	26904000	45945000	24867000	43302000	44351000	42465000	42474000	41119000	45240000	51543000	52462000	46827000	48681000	57914000	60021000	64163000	58763000	60073000	44817000	43105000	29647000	42453000	35818000	55182000	43411000	49904000	49477000	51940000	61334000	59431000	58616000	61939000	58704000
LIPID-P-0635	PE(22:6/18:1)	GP	PE	790.539	789.531	[M+H]+	C45H76NO8P	20493000	31072000	23446000	26082000	15807000	24943000	13810000	21518000	21721000	19032000	20007000	22284000	21388000	23117000	22042000	22323000	21068000	15489000	18804000	19324000	14978000	21069000	12177000	14669000	13435000	19448000	18856000	15809000	15299000	18749000	21121000	28550000	26310000	23044000	20443000
LIPID-P-0636	PE(22:6/20:1)	GP	PE	818.57	817.562	[M+H]+	C47H80NO8P	986290	1649400	1181100	1264500	536780	812640	694070	602520	593600	595530	918100	1149100	968580	1434500	965020	733930	637020	718520	656860	717100	578430	616170	346590	518540	451350	787640	496080	496040	607150	975690	848950	1075400	1402100	979160	548350
LIPID-P-0637	PE(20:3/20:5)	GP	PE	788.523	787.515	[M+H]+	C45H74NO8P	2012300	3072800	1886100	2588900	1450900	2925600	1218800	2473700	2749400	2010000	1600200	1401500	1358000	2390900	2461300	1737700	2127300	1149000	1960300	1352300	1742800	3430800	1157000	1650700	1668700	1793700	2655300	1519900	882890	1513300	1740700	2648100	2641900	2710000	1951600
LIPID-P-0638	PE(P-18:0/16:0)	GP	PE-P	704.559	703.552	[M+H]+	C39H78NO7P	125230	124990	138760	101640	95532	37395	104240	30219	25550	39866	139970	121400	155780	186110	140890	143720	142180	209600	92653	169210	51480	46655	22315	40767	57860	85117	37517	52512	111310	106680	129240	113700	110240	104100	81857
LIPID-P-0639	PE(P-18:0/18:0)	GP	PE-P	732.591	731.583	[M+H]+	C41H82NO7P	61233	45494	56438	55212	37344	22687	136430	20232	13132	17741	198940	110210	159290	216150	120250	57215	90067	127000	42718	56420	46426	29253	12843	24512	28055	75102	17558	29843	198400	132100	76979	83979	50159	41628	21016
LIPID-P-0640	PE(P-18:0/20:0)	GP	PE-P	760.622	759.614	[M+H]+	C43H86NO7P	23621	17448	20779	18375	18807	14411	118190	15481	15576	12819	113970	61408	84374	185040	98846	30653	71778	95317	28111	39043	34746	17013	6074	17465	12032	49779	15230	18648	161960	107970	60194	46500	40148	28117	18338
LIPID-P-0641	PE(P-20:0/20:0)	GP	PE-P	788.653	787.646	[M+H]+	C45H90NO7P	10292	5796.8	8686.7	6965.3	7761.8	5177.2	57843	6607.8	7021.8	4566	35958	21420	28076	72523	41213	10325	23428	26730	14065	14273	13976	8408	3440.6	4901.4	6817.6	25351	5759.1	5544.2	54968	37015	24096	16614	17613	11765	4569.7
LIPID-P-0642	PE(P-16:0/18:1)	GP	PE-P	702.544	701.536	[M+H]+	C39H76NO7P	80930	64045	54991	100870	41763	22597	343750	24165	26772	32554	388560	199510	307370	655950	426060	81843	130990	198120	96808	97291	75227	41663	14244	48634	36895	94968	28142	50021	161070	146830	116120	122310	98060	97090	36533
LIPID-P-0643	PE(P-18:0/18:1)	GP	PE-P	730.575	729.567	[M+H]+	C41H80NO7P	109250	90814	91930	133700	66276	37572	553960	44942	31639	42085	637400	341230	430980	1428400	835470	148980	321410	375030	163190	175870	141070	62351	21923	77321	41919	163580	36226	70705	316930	405640	222860	356450	298980	111560	51994
LIPID-P-0644	PE(P-18:0/20:1)	GP	PE-P	758.606	757.599	[M+H]+	C43H84NO7P	37050	32087	31059	37651	30172	25405	93784	28514	30314	35136	89516	59942	64680	307950	198480	46460	110560	58977	68426	40251	38597	38191	13945	27366	25419	39225	30969	31693	43273	58707	63883	99160	94208	49122	23713
LIPID-P-0646	PE(P-16:0/18:2)	GP	PE-P	700.528	699.52	[M+H]+	C39H74NO7P	106470	79723	96270	51174	72577	45967	65387	53003	33723	41188	65517	65919	84401	176220	135240	54162	78310	116210	62408	86156	47583	49369	24985	43215	72152	60462	45987	50695	75324	57885	66361	57245	65436	107540	45678
LIPID-P-0649	PE(P-18:0/22:2)	GP	PE-P	784.622	783.614	[M+H]+	C45H86NO7P	10090	8159.2	9031.1	10211	9240.2	8181.1	28498	8998.3	10749	10264	29078	19978	22415	75550	67399	18814	39024	23183	23027	12832	14945	17554	5590.1	7029.8	10552	17891	8302.6	8892.2	14316	18640	26627	38787	36435	16748	4696.8
LIPID-P-0652	PE(P-18:0/18:3)	GP	PE-P	726.544	725.536	[M+H]+	C41H76NO7P	274310	256390	319670	171090	207280	122680	231840	134960	80041	130840	210640	229530	229300	389010	377950	360090	422940	389490	318610	350140	138160	114840	70288	110930	137330	172170	122830	138930	201690	259400	416210	310310	259410	417840	203650
LIPID-P-0653	PE(P-18:0/20:3)	GP	PE-P	754.575	753.567	[M+H]+	C43H80NO7P	261550	302890	316170	247170	223040	240850	325590	229440	201330	280080	357280	349560	395190	538190	475940	295360	362870	402040	229540	233540	369750	404530	124430	193140	216300	333190	254180	250560	273140	446250	351830	333260	296960	375460	201020
LIPID-P-0654	PE(P-20:0/20:3)	GP	PE-P	782.606	781.599	[M+H]+	C45H84NO7P	34716	36432	31008	27208	40869	16678	25165	15458	11602	17532	19585	15848	17279	34857	61098	25377	30654	37052	25667	23345	18859	20450	7733.9	12268	16640	16206	12207	9945.9	13472	12406	28377	23713	31912	28532	12720
LIPID-P-0657	PE(P-16:0/20:4)	GP	PE-P	724.528	723.52	[M+H]+	C41H74NO7P	552090	700070	608950	582340	569600	457190	497560	454570	392660	525390	491860	521240	556810	683250	906050	907430	930530	1412900	871250	1141000	413270	498750	236900	349780	350130	624560	537280	453570	466170	500390	919830	761120	704630	1238700	754470
LIPID-P-0658	PE(P-18:0/20:4)	GP	PE-P	752.559	751.552	[M+H]+	C43H78NO7P	182910	270080	223900	215330	216140	179820	205990	186690	157240	254410	199710	175640	182820	229410	316120	219520	230580	337450	229530	304010	238650	306280	84038	155530	173830	256970	250080	229890	175170	202740	249900	212740	194710	324950	282410
LIPID-P-0659	PE(P-18:0/22:4)	GP	PE-P	780.591	779.583	[M+H]+	C45H82NO7P	45973	76319	51205	78920	70400	59596	76398	44787	38629	58444	70484	78418	90521	93642	98942	72153	73597	117440	49616	68922	70556	81111	19493	42288	26885	71847	41925	48968	68879	112520	82166	68686	56862	65264	60840
LIPID-P-0661	PE(P-16:0/20:5)	GP	PE-P	722.512	721.505	[M+H]+	C41H72NO7P	14779	18379	19585	13931	14237	5817.9	8289.6	6140.6	11131	10858	10864	8302.8	17703	8335.8	11252	7947.3	12240	22322	11455	22085	5677.2	11800	5451.4	6909.4	9190.9	12250	12564	10045	11315	10645	7488	11904	12300	13864	17128
LIPID-P-0662	PE(P-18:0/20:5)	GP	PE-P	750.544	749.536	[M+H]+	C43H76NO7P	479670	591770	547500	500510	420010	397930	521510	383680	255340	350770	568060	537040	591760	689600	718260	898770	971200	1181900	709850	1030300	360820	350750	174770	280420	274170	513500	402400	409310	522700	617850	916270	772800	685490	942740	746830
LIPID-P-0666	PE(P-16:0/22:6)	GP	PE-P	748.528	747.52	[M+H]+	C43H74NO7P	229950	348340	266020	299100	234510	256580	349810	264310	236630	225050	365770	395800	371910	470630	471770	576700	557980	857520	599260	690440	252160	302900	144440	207800	224210	407920	313350	300230	390510	432500	590190	473010	465290	641510	521150
LIPID-P-0667	PE(P-18:0/22:6)	GP	PE-P	776.559	775.552	[M+H]+	C45H78NO7P	100970	145380	94399	137210	78446	106550	163880	99676	86230	99598	226310	204760	257550	383440	313450	245050	308940	291210	218030	227570	128940	154770	57978	90446	83717	207420	129020	150720	181640	247250	267500	288530	216100	286550	184990
LIPID-P-0670	PE(P-18:1/22:6)	GP	PE-P	774.544	773.536	[M+H]+	C45H76NO7P	94625	101450	98621	100090	69903	95043	86684	78458	59171	65544	87025	86599	90069	106860	117910	179290	160350	188210	176310	200480	77237	85161	51545	65127	68750	114830	83505	98603	85672	113070	150010	172380	140260	182560	159060
LIPID-P-0678	PG(16:0/18:1)	GP	PG	749.533	748.525	[M+H]+	C40H77O10P	455590	563560	540050	571700	431300	294440	318000	308980	343640	329250	365460	355590	435480	391790	360420	330250	439560	350980	299750	308390	327230	319910	248510	335720	323410	365590	327230	340500	312410	343370	506540	336910	400510	347410	312450
LIPID-P-0679	PG(18:0/18:1)	GP	PG	777.565	776.557	[M+H]+	C42H81O10P	13522	27537	24892	23177	15049	23184	33075	26883	21030	27899	18900	27683	25390	38827	35596	36042	45547	37607	41662	35949	31312	30039	14483	23224	29753	32871	33523	29585	25509	30191	36892	36500	28086	43901	41859
LIPID-P-0681	PG(18:1/16:1)	GP	PG	747.518	746.51	[M+H]+	C40H75O10P	142160	155300	128690	153630	146270	193550	124490	151170	148770	91211	275730	260060	238350	270170	324990	98963	104020	70191	86897	54643	104790	165960	66072	110630	90022	176690	127090	97576	102380	234340	113850	143270	135760	105810	98606
LIPID-P-0682	PG(18:1/18:1)	GP	PG	775.549	774.541	[M+H]+	C42H79O10P	47509	76716	56364	78000	55012	126500	122460	102690	125930	96743	132180	143270	123700	147590	169530	98008	102530	135760	148490	104720	139250	175670	101780	156950	125630	195440	164750	92089	76289	164480	123860	118180	88407	133110	145760
LIPID-P-0685	PG(18:2/16:1)	GP	PG	745.502	744.494	[M+H]+	C40H73O10P	6988.2	6755.1	8089.7	9538.6	2967.4	7723.3	4318.3	7454.8	8814.7	6799.4	5289.1	7592.2	4347.2	5586.5	9939.6	5118.2	7595.6	3519.3	7227.8	2712.1	8104	8952.5	2131.5	5538.9	4941	7180	4753.6	6528	5886.1	4914.2	4578.8	5822.3	3231.7	9984.4	9468.4
LIPID-P-0688	PS(18:1/14:0)	GP	PS	734.497	733.489	[M+H]+	C38H72NO10P	12944	8689.6	12763	5358.7	8698.2	19190	7971.6	21385	16713	20298	7602	11593	8514.1	14279	21026	14458	22187	25045	8224.1	26753	19935	15216	12364	16341	31239	27452	34379	36343	26144	21388	21387	22232	18985	27866	43929
LIPID-P-0689	PS(18:0/16:1)	GP	PS	762.529	761.521	[M+H]+	C40H76NO10P	130180	115550	129270	86930	84978	203830	185200	238620	179710	217200	131420	195120	165790	173200	198080	224790	255610	293040	140060	311870	198560	212050	176840	191290	273020	267100	295820	286500	262800	251170	281710	272310	242310	267170	378070
LIPID-P-0690	PS(18:1/18:0)	GP	PS	790.56	789.552	[M+H]+	C42H80NO10P	773790	909710	807940	610150	687970	688930	703860	763530	537220	673380	528130	621530	638460	541200	828330	775310	972860	973910	688100	922270	532340	560770	291590	419430	593720	534220	466000	379000	363060	451900	677980	742510	691590	889270	645950
LIPID-P-0691	PS(18:1/20:0)	GP	PS	818.591	817.583	[M+H]+	C44H84NO10P	9770.9	12060	12601	11730	12209	9890.4	14584	8318	11210	14775	11177	9400.4	13032	12277	14269	15432	15281	13553	10787	15018	16034	12820	4611.1	8579.9	7937.9	12722	11903	11865	4209	9212.8	12856	16085	12533	21965	14571
LIPID-P-0694	PS(18:2/16:0)	GP	PS	760.513	759.505	[M+H]+	C40H74NO10P	182730	136110	200360	130670	93642	219200	109500	276200	222020	344530	123940	109490	112280	178880	187950	172100	284530	198680	148330	232350	207170	237910	113350	188410	296350	169950	278260	208410	115400	149760	199590	187160	210730	292120	327030
LIPID-P-0695	PS(18:0/18:2)	GP	PS	788.544	787.536	[M+H]+	C42H78NO10P	1107100	830810	1085400	755060	703550	986130	737490	1288500	1070400	1493700	619720	645870	659950	1060700	1150300	1139900	1523900	1528900	1069500	1599900	1323000	1377600	592380	971070	1431500	930320	1138000	816780	647930	790540	1127100	1225800	1206000	1667500	1332600
LIPID-P-0696	PS(18:2/20:0)	GP	PS	816.575	815.568	[M+H]+	C44H82NO10P	101320	88543	94422	74216	61989	52035	44983	57315	55167	60543	46998	40741	63086	65054	72124	69974	71462	67685	50388	58818	46004	45941	28011	32502	47710	49421	27748	27477	22281	42298	52988	77764	78974	73049	45161
LIPID-P-0697	PS(20:2/20:0)	GP	PS	844.607	843.599	[M+H]+	C46H86NO10P	17448	21690	15808	18870	15157	11444	14730	12528	12086	12423	16756	18210	17153	11297	16627	20856	13300	16215	9911	9660.6	4933.6	9246.6	4914.1	6203.7	4711.1	7967	5996.9	5832.9	5080.5	9216.4	12750	16457	14881	11783	9193.5
LIPID-P-0700	PS(18:2/18:1)	GP	PS	786.529	785.521	[M+H]+	C42H76NO10P	222550	221490	130090	168690	150930	144450	123500	104680	121420	110060	168640	154240	171250	122400	213790	104920	98403	96256	113690	109950	106350	58700	70384	132840	117370	131110	93111	108860	63029	103080	97840	76553	95211	113590	121250
LIPID-P-0701	PS(20:3/18:0)	GP	PS	814.56	813.552	[M+H]+	C44H80NO10P	798620	758220	897310	730840	632680	536050	485730	515930	426000	576990	415960	445930	502300	576740	668710	565720	691170	543000	470480	488080	394100	501690	184000	328350	408080	389940	232610	243210	199750	401280	483180	678600	701530	673860	424010
LIPID-P-0702	PS(22:0/18:3)	GP	PS	842.591	841.583	[M+H]+	C46H84NO10P	10026	17002	17098	11471	14446	6825.2	10672	7156.6	6748.9	11010	7971.7	7065.9	11825	9256.1	11729	14166	11988	10740	6411.8	8296.7	6629.1	7951.8	3626.1	2647	7792.9	5812.7	3168.9	4853.7	2181	5862.9	7441.5	13791	14816	7406.2	9000.8
LIPID-P-0704	PS(16:0/20:4)	GP	PS	784.513	783.505	[M+H]+	C42H74NO10P	2521600	2539000	1691200	1989200	1847600	1972100	1447800	1357800	1475500	1397600	1845900	1716500	1783100	1422000	2620500	1560200	1103300	1106100	1351400	1341500	1075700	874170	1056900	1539600	1519000	1386700	1011400	1353500	788670	1201000	1189000	974620	1268800	1420200	1724400
LIPID-P-0705	PS(18:0/20:4)	GP	PS	812.544	811.536	[M+H]+	C44H78NO10P	7270300	7267600	5954300	7114000	6951500	6502200	9479300	5542800	6360700	6095000	8801600	9453300	9630000	6522000	10414000	8571800	6327800	12322000	10324000	10810000	6949300	5070200	6969400	7613900	7483200	7754500	5163800	8189900	6503600	7556200	7966500	5551800	6682700	7625900	9864000
LIPID-P-0706	PS(20:4/20:0)	GP	PS	840.575	839.568	[M+H]+	C46H82NO10P	76336	103000	50315	78933	69229	25624	58688	22054	27434	18502	49964	43823	41261	70906	67064	32383	15030	21580	24599	13271	34101	25745	21055	30118	29780	34291	17055	29798	26630	36236	18991	14845	41262	27726	25197
LIPID-P-0708	PS(20:5/18:0)	GP	PS	810.529	809.521	[M+H]+	C44H76NO10P	196330	455050	271100	418430	253420	303460	248590	243910	272770	191950	414070	344860	426440	317200	487240	342600	243290	315410	201170	219720	186200	130860	195120	201120	184460	456820	205950	383330	213150	360380	279520	286360	321320	212230	378140
LIPID-P-0709	PS(20:4/20:1)	GP	PS	838.56	837.552	[M+H]+	C46H80NO10P	194530	216370	171330	190950	217200	178270	232920	246140	193240	280660	201140	280440	230220	229540	255180	300880	377940	651200	353130	638350	224590	188580	167410	195200	211480	165900	133230	159330	190860	284280	362670	338320	299340	354170	374960
LIPID-P-0711	PS(22:6/16:0)	GP	PS	808.513	807.505	[M+H]+	C44H74NO10P	1967900	2593500	1605400	2224900	1360000	2676100	1323500	2340800	2088100	2031000	1605400	1388400	1415500	1945900	2599000	2291100	2709500	1267400	2051600	1792300	1299900	1271200	869560	1360700	1473400	1585300	1599800	1177000	825210	1462800	2137900	2430300	2579100	3044500	2214400
LIPID-P-0712	PS(18:0/22:6)	GP	PS	836.544	835.536	[M+H]+	C46H78NO10P	5182100	5952000	4615900	6013400	4236400	7054700	6651700	7466600	6828000	7802600	5456100	6211400	5796900	6194000	7827000	10375000	11016000	10919000	11008000	9147000	6472500	6533400	3672400	6086200	5717000	5895900	5338100	5344300	4534200	6972400	8659100	10066000	9787900	9997700	7667000
LIPID-P-0713	PS(22:4/20:2)	GP	PS	864.575	863.568	[M+H]+	C48H82NO10P	76556	114550	62998	102320	54382	36811	38671	45684	46642	51850	34646	37162	30403	73404	72247	29373	29167	22170	26251	16919	44390	48841	15423	31065	36886	27582	23976	18590	22358	41446	29872	48508	69139	46723	15177
LIPID-P-0714	PS(18:1/22:6)	GP	PS	834.529	833.521	[M+H]+	C46H76NO10P	486930	447230	406910	296630	189670	283750	97919	264920	223940	213420	115700	142480	104550	162970	148350	175830	192140	123880	153600	148120	109200	144090	102880	127990	159860	108540	159280	97750	65962	113260	153330	198700	228760	186450	167720
LIPID-P-0715	PS(22:2/20:5)	GP	PS	862.56	861.552	[M+H]+	C48H80NO10P	82879	49261	60798	37935	28266	35205	25705	38385	33062	33927	21562	17928	17578	28076	24689	26047	15307	19854	16990	14107	17812	19439	13463	18392	24960	12991	15459	8553.1	10959	18667	18379	31162	30895	14615	18440
LIPID-P-0716	SM(d18:0/12:0)	SL	SM	649.528	648.521	[M+H]+	C35H73N2O6P	2631.7	3958.4	3052.4	1827.1	2030	3372.8	1735.6	1967.2	1957.3	2386.9	2144.1	1874.5	2749.2	2295.6	1960.5	2214.2	3069.8	3643.8	3156.7	2481.4	1808.2	2696.5	517.51	2872.6	2066.4	2801.3	2582.8	1964.2	1830.8	2347	3043.5	2537.2	2814.2	3047	2833
LIPID-P-0717	SM(d18:0/14:0)	SL	SM	677.56	676.552	[M+H]+	C37H77N2O6P	3783.7	2708.2	3124.2	1538.5	1121.6	26482	10072	19062	17045	30108	5590.9	4037.4	6282.1	2911.8	6941.7	6265.1	3814.8	14620	3319.1	16149	16561	18447	48334	21280	43480	6530.2	8777.6	12776	7173.8	6057.7	9414	6490.5	4933.3	5553	9876.8
LIPID-P-0718	SM(d18:0/16:0)	SL	SM	705.591	704.583	[M+H]+	C39H81N2O6P	5884.4	8038.5	7555.2	6920.3	9162	11442	12533	10627	8894.1	10120	9532.3	10797	12423	13406	16298	14827	14440	42358	26581	34463	17655	10047	15183	13605	21594	21162	13673	20567	17887	10071	13704	15425	7592.3	23149	25272
LIPID-P-0719	SM(d18:0/18:0)	SL	SM	733.622	732.615	[M+H]+	C41H85N2O6P	82612	215950	118330	153000	142200	450080	538950	376010	408770	723500	201800	214200	242620	180270	308960	239500	145630	800430	368830	1020700	611440	447900	1139800	686020	909370	359390	384060	457260	366440	226780	229200	143970	134820	225130	448220
LIPID-P-0720	SM(d18:0/20:0)	SL	SM	761.654	760.646	[M+H]+	C43H89N2O6P	114670	239080	150210	208200	132250	188490	209310	145510	201930	237630	240960	246800	282050	151200	220750	240000	121110	285130	191900	214410	243540	225150	156140	223220	186680	283730	207410	210560	185190	201470	216430	163940	152220	159930	293250
LIPID-P-0721	SM(d18:0/22:0)	SL	SM	789.685	788.677	[M+H]+	C45H93N2O6P	35997	94567	35159	94751	46007	121050	273880	102630	109140	190620	134770	150560	167890	180670	186730	170720	82031	322470	226590	269300	311510	165520	287590	297210	349860	237230	149180	350580	322810	186930	129440	81926	115060	108500	214900
LIPID-P-0722	SM(d18:0/24:0)	SL	SM	817.716	816.708	[M+H]+	C47H97N2O6P	16709	19607	11867	21551	14480	42613	48225	28260	34137	31862	22810	23892	20915	48418	46618	34740	29682	52169	37009	45052	54220	23292	51462	61194	52068	53343	37072	63546	48338	34607	37847	23108	24958	36540	25752
LIPID-P-0724	SM(d18:1/12:0)	SL	SM	647.513	646.505	[M+H]+	C35H71N2O6P	2878	2884.3	3106.9	1647.3	975.16	6762.5	2872.4	7245.8	5193.4	5716.5	2641.4	2908	2959.7	2236.6	3188.4	3891.3	2537.7	5164.4	2278.3	4228.5	2195.8	3582.1	1913.2	2489.8	2494.4	3089.1	3058.3	2627.4	3440.6	2968.1	3256.9	2485.3	2267.8	3359.3	3693.5
LIPID-P-0725	SM(d18:1/14:0)	SL	SM	675.544	674.536	[M+H]+	C37H75N2O6P	96429	87853	94921	75992	51469	143370	87261	138370	101840	137740	82133	84573	105440	91525	109720	109930	76055	129610	82519	139680	60025	69218	94359	74936	101320	99932	94087	92597	81654	88653	83684	103350	106560	111380	103200
LIPID-P-0726	SM(d18:1/16:0)	SL	SM	703.575	702.568	[M+H]+	C39H79N2O6P	43871	48184	49446	43326	36177	41851	46356	42245	30850	42999	53664	56689	70071	56887	96213	106430	70581	134540	111430	131170	44005	40265	30526	44845	39865	70599	51228	60457	66171	69740	101950	78270	72435	108470	84675
LIPID-P-0727	SM(d18:0/18:1)	SL	SM	731.607	730.599	[M+H]+	C41H83N2O6P	13311	15133	19718	15909	7793.4	5516.6	3974	6244.9	7127.4	8511.5	6199.6	4841.6	7074.9	7813.5	8703.9	4693.1	5543.3	3273	2433.7	2260.1	5883	6568.8	4002.5	5353.9	4436.8	5875	3954.4	5543.9	3657.7	4855.8	2767.6	4460.8	5017.4	9830.1	4161.2
LIPID-P-0728	SM(d18:1/18:0)	SL	SM	731.607	730.599	[M+H]+	C41H83N2O6P	542150	868720	633930	530010	547750	866660	882570	921070	890260	993300	616040	718320	708770	481660	888270	1037600	712940	1549700	1092700	1649800	805980	732670	731600	809470	776140	748310	950100	791450	674970	695260	763150	741000	515750	707060	1052600
LIPID-P-0729	SM(d18:1/20:0)	SL	SM	759.638	758.63	[M+H]+	C43H87N2O6P	959450	2240600	1321800	1981400	1242900	1931300	2395900	1640200	1840500	2353100	2543100	2684400	2956700	1475200	2138400	2394800	1315700	2784300	2104900	2282400	2495800	2597400	1586600	2185500	1910000	2564600	2257000	2298600	2019700	2287200	1971500	1665500	1404900	1433800	3060700
LIPID-P-0730	SM(d18:1/22:0)	SL	SM	787.669	786.661	[M+H]+	C45H91N2O6P	3958400	12887000	4969200	12482000	7081700	5402500	6071000	4669500	5216700	6127300	8729200	7995600	8374400	8497000	11335000	10186000	6398100	7102900	9584400	5676100	6404900	8190800	3150100	4626800	4169100	7898700	4792400	5810700	5783900	6577700	6735900	7441800	8561600	6945000	7344000
LIPID-P-0731	SM(d18:1/24:0)	SL	SM	815.701	814.693	[M+H]+	C47H95N2O6P	2709500	5526200	3025800	5102900	3355000	2672500	2322900	2844300	2384600	2786500	2750800	2777700	2742300	4332100	5945400	5051400	5015600	3172600	5689300	2818000	2322900	3046300	1068800	2096900	1751300	3273200	2114300	2160100	1884200	2528800	3468300	4724500	5504900	5614000	2753900
LIPID-P-0734	SM(d18:2/14:0)	SL	SM	673.528	672.521	[M+H]+	C37H73N2O6P	4371.2	5380.2	5047.2	2461.9	3065.3	5073.8	3478	6279.1	3989.5	3778.1	4450.6	4001.1	6332.1	3036.6	4915.8	4387.1	2329.7	1957.2	1609.9	3094.5	2893	5697.9	3031.4	3373.9	4780.1	4807.7	3174.4	4880.8	4779	3583.1	2627.3	3496.8	3457.6	3438.6	4497.8
LIPID-P-0735	SM(d18:1/16:1)	SL	SM	701.56	700.552	[M+H]+	C39H77N2O6P	335440	436590	325120	323070	266770	420430	313210	377110	274090	336460	430380	429300	405360	394510	575810	511070	425290	476770	501090	652790	265920	336220	217700	294600	322230	514440	332310	411470	417180	431460	437500	418460	431620	674170	550270
LIPID-P-0736	SM(d18:1/18:1)	SL	SM	729.591	728.583	[M+H]+	C41H81N2O6P	63451	125050	92952	60261	65216	195200	151600	203100	166160	174640	89905	115950	116110	68652	141900	155080	122590	156290	175840	208120	123090	201330	143010	132310	135840	225050	231490	176990	154060	162180	125330	150960	101740	134120	182420
LIPID-P-0737	SM(d18:1/20:1)	SL	SM	757.622	756.615	[M+H]+	C43H85N2O6P	62178	198150	102140	111700	95197	102850	117350	95035	89315	90944	152240	154110	119200	78799	140300	115680	82950	63816	95159	62818	80840	195200	82492	111060	146820	143840	84700	109380	90064	144640	102210	85671	115100	106120	87414
LIPID-P-0738	SM(d18:1/22:1)	SL	SM	785.654	784.646	[M+H]+	C45H89N2O6P	207150	630100	269830	526020	411870	175360	227470	131880	131330	135900	399070	333820	294380	401250	503380	258070	253550	75366	159850	122080	122200	257830	73758	107950	91017	263640	110400	141960	216670	244200	182470	294190	446950	348180	147040
LIPID-P-0739	SM(d18:1/24:1)	SL	SM	813.685	812.677	[M+H]+	C47H93N2O6P	63790	70513	73495	55763	37861	41709	41388	35649	25742	44381	66065	61174	62261	69761	93301	88837	64851	61024	76142	66205	32178	49623	17153	35313	30223	62526	36313	37875	36518	54743	82564	79396	83777	95096	52817
LIPID-P-0740	SM(d18:1/26:1)	SL	SM	841.716	840.708	[M+H]+	C49H97N2O6P	17635	12768	13899	8719.2	6567.2	13049	9611.8	13058	8122.4	11904	10558	11411	10092	13346	19691	22144	18018	15901	21211	17408	5747.6	7356	5878.1	5882.2	8317.6	11977	11892	6765	7736.6	8733.7	16549	19397	17929	20414	10423
LIPID-P-0742	SM(d18:2/18:1)	SL	SM	727.575	726.568	[M+H]+	C41H79N2O6P	3786.3	6283.1	8642.1	9284.7	3802.4	47229	6605.5	37155	17512	36539	6991.2	10865	9849.8	10613	12065	16201	11732	15704	11998	23357	15775	29880	13631	18218	23161	27871	30981	19091	15922	12236	17395	11642	10644	25496	23984
LIPID-P-0744	SM(d18:2/22:1)	SL	SM	783.638	782.63	[M+H]+	C45H87N2O6P	223390	327040	249960	279940	161510	386970	226690	230260	236840	343140	259780	241800	246030	198010	289750	244970	137130	272170	261130	321710	245130	322060	231810	224560	240850	284020	340970	220420	200900	251710	263240	242540	219070	248390	293630
LIPID-P-0745	SM(d18:2/24:1)	SL	SM	811.669	810.661	[M+H]+	C47H91N2O6P	1303300	1427200	1508500	1094200	785040	1693500	1161600	1257600	1238900	2067100	1635900	1765600	1526900	1648700	2284700	2306100	2184200	2926300	1951100	2898300	1882700	2659800	740000	1356700	1278900	3276200	2067200	2038500	1463500	2479300	3039800	2654000	2223700	3771800	2625300
LIPID-P-0747	TG(14:0/14:0/16:0)	GL	TG	768.708	750.674	[M+NH4]+	C47H90O6	20539	56272	42751	48492	27197	93505	178340	236850	283870	302710	114910	136370	139480	46913	32204	36109	32027	136110	22915	106790	357840	280640	343420	438410	466310	229850	273230	361580	418450	280460	65632	45146	47732	36936	222660
LIPID-P-0750	TG(14:0/16:0/16:0)	GL	TG	796.739	778.705	[M+NH4]+	C49H94O6	74947	286120	229120	447810	202900	686960	882880	1347600	1321100	1522200	629460	566220	526610	159810	66781	152200	142520	829250	61534	467650	1500900	1369200	1292600	1725000	1782800	1430200	1313200	1462100	1855600	1212000	439660	162320	160910	164320	937010
LIPID-P-0751	TG(14:0/16:0/18:0)	GL	TG	824.771	806.736	[M+NH4]+	C51H98O6	358640	1761400	1174800	2630800	1856100	4882900	5833900	10533000	10155000	8410800	4155400	3973400	3991500	1151500	645190	1907300	1450400	7509000	272380	4270800	9024800	10424000	7041400	10850000	6166900	8759800	7537900	6251900	11843000	8729200	4543100	1507900	1383100	1324800	5649800
LIPID-P-0754	TG(16:0/16:0/18:0)	GL	TG	852.802	834.768	[M+NH4]+	C53H102O6	90439	347260	224080	711780	384790	550140	845590	907650	994370	806850	800910	917530	1131600	278750	168620	470360	402170	1860200	78516	1078300	1573900	1582700	1034400	1519100	654350	1766600	949230	872160	2409500	1625300	1230400	415180	353120	325950	926480
LIPID-P-0755	TG(14:0/18:0/18:0)	GL	TG	852.802	834.768	[M+NH4]+	C53H102O6	49571	186780	124810	367340	203720	299710	441790	503470	587650	440020	406120	500980	602390	153960	90702	243750	223140	1050900	42492	575290	929230	866590	554370	825360	330220	1060900	449340	474080	1290400	850300	658650	232130	191010	188020	512730
LIPID-P-0757	TG(14:0/16:0/22:0)	GL	TG	880.833	862.799	[M+NH4]+	C55H106O6	35725	69392	46145	190270	93251	55414	126690	56050	75610	57386	151700	163930	223900	78231	53477	86377	85320	131430	27813	98603	175640	130000	81034	110110	53165	234790	53387	71034	290530	261230	174380	85230	82927	57509	61848
LIPID-P-0760	TG(14:0/18:0/20:0)	GL	TG	880.833	862.799	[M+NH4]+	C55H106O6	64510	72908	59195	100610	75025	56733	122460	67457	78096	61216	105600	134470	174390	102120	85664	121590	132000	182990	51280	149800	136390	103150	72081	97478	47136	205130	62471	65554	207630	172030	171980	134580	95689	95980	60054
LIPID-P-0765	TG(18:0/18:0/18:0)	GL	TG	908.865	890.83	[M+NH4]+	C57H110O6	11606	9648.2	9941.4	13174	7908.9	9745.5	14030	13075	14445	12120	14006	12170	20268	13320	12290	13907	14885	13696	11606	12485	12413	13809	8825.4	13613	6757.5	23897	8958.1	9275.5	17921	21006	18361	16769	13202	13033	6275.5
LIPID-P-0780	TG(12:0/16:0/16:1)	GL	TG	766.692	748.658	[M+NH4]+	C47H88O6	10637	88578	66471	102940	30448	663960	912710	1297100	1473400	1808000	319800	504650	530250	31827	17687	43176	28971	677880	12430	406520	1319800	1163100	1431600	2075300	2171200	1093800	1622600	2173400	2355400	1029200	264440	46553	34648	51587	1655500
LIPID-P-0781	TG(12:0/14:0/18:1)	GL	TG	766.692	748.658	[M+NH4]+	C47H88O6	2730.6	35530	14495	32246	11795	182800	253060	277440	361070	454850	112030	168560	150890	12276	6167.1	12746	11534	303640	4746.7	193160	340090	329190	303650	467950	413810	303110	605320	455280	519790	251010	87733	18350	19232	22803	561830
LIPID-P-0782	TG(14:0/14:0/18:1)	GL	TG	794.724	776.689	[M+NH4]+	C49H92O6	64396	623540	646520	828220	250460	1860000	2557000	3277200	4091500	4783200	1267500	1804000	2051100	123910	58648	156150	111010	1419900	29238	810420	4583200	4356100	5651800	6825200	7791700	3123900	4344900	6668400	6764500	4165100	717410	226080	229930	105740	3681800
LIPID-P-0784	TG(14:0/16:0/16:1)	GL	TG	794.724	776.689	[M+NH4]+	C49H92O6	70765	517670	448350	727010	183510	1402200	1755900	2300400	2606700	3267800	861510	1291500	1424200	117690	46223	133770	77415	848710	30963	485460	3105100	2342400	3684900	4588000	5071300	2018400	2724100	4356400	4290900	2795200	453830	129430	124720	92271	2302700
LIPID-P-0786	TG(14:0/14:0/20:1)	GL	TG	822.755	804.721	[M+NH4]+	C51H91H5O6	253850	1291300	1418500	2327700	1098900	4066800	5947300	6736100	7850000	9113300	4097000	4714400	5041500	834730	258820	797400	528200	5756800	77058	3736100	10268000	8640800	9236600	11956000	13849000	8026300	9747800	11450000	12157000	8983600	3304600	1034700	916080	611540	8898400
LIPID-P-0787	TG(14:0/16:0/18:1)	GL	TG	822.755	804.721	[M+NH4]+	C51H91H5O6	220450	1306200	1122900	2082500	835900	3333000	4642900	4952900	5804700	7429900	3171700	3664800	4431700	752790	229750	711440	483970	4316700	79818	2954700	7445300	6285600	6756500	8717500	9597100	5971100	7391100	8901600	8861200	6638200	2478500	882520	753510	465780	6433500
LIPID-P-0788	TG(16:0/16:0/16:1)	GL	TG	822.755	804.721	[M+NH4]+	C51H91H5O6	931620	6000300	5781800	11142000	4261000	15678000	19450000	27140000	26765000	31771000	12268000	14266000	15770000	2075400	702950	3178800	1643500	13765000	231890	8907600	26380000	28141000	29533000	36511000	41550000	23250000	27488000	35955000	34945000	26008000	8318200	2697600	2296100	1490600	27573000
LIPID-P-0789	TG(16:0/16:0/18:1)	GL	TG	850.786	832.752	[M+NH4]+	C53H100O6	74397	317680	316880	606570	314290	905880	876620	1195700	1383500	1695500	819190	921440	953370	236460	94311	305330	193360	1191200	33844	692060	1297600	1555900	1378100	1612400	2053300	1253500	1826200	1794700	1826800	1341000	723310	246710	208490	166740	1635400
LIPID-P-0790	TG(14:0/18:0/18:1)	GL	TG	850.786	832.752	[M+NH4]+	C53H100O6	949250	4494300	3550100	8493900	3934000	12701000	13391000	18745000	20540000	25337000	11755000	13722000	16413000	2886700	1200200	4179500	2230500	18299000	476220	10930000	20337000	21985000	19330000	24459000	26325000	18573000	26736000	27632000	27398000	20851000	11315000	3420300	2991800	1865800	24705000
LIPID-P-0793	TG(14:0/16:1/20:0)	GL	TG	850.786	832.752	[M+NH4]+	C53H100O6	33433	271730	200160	558210	242840	383150	546220	612140	788120	919480	465560	577000	764180	83125	39238	164190	103190	582760	11180	413670	1313300	1148400	1086500	1573400	1784000	1056400	1089300	1854800	1903800	1159500	431900	173990	111300	78626	1477800
LIPID-P-0795	TG(16:0/16:1/20:0)	GL	TG	878.818	860.783	[M+NH4]+	C55H104O6	331340	2102100	1693700	4682400	2223100	3096200	5506500	4036000	5369000	6844000	5100100	7298500	10397000	1477600	524860	2578300	1577600	8897000	184210	5986100	9265500	7876300	6844500	9712500	9631300	9190400	9059300	12472000	14564000	9675300	6233100	2332600	1755700	1089800	13675000
LIPID-P-0796	TG(14:0/18:1/20:0)	GL	TG	878.818	860.783	[M+NH4]+	C55H104O6	209130	1379300	1013400	2798100	1223600	1894100	3482700	2641900	3432000	4228700	3002700	4363600	6364500	843750	365520	1691800	1125500	5991800	140570	3927900	5649300	4966500	4048100	5705200	6073000	5540900	5849200	7543800	8880900	6099900	4178200	1615600	1128800	690830	8010300
LIPID-P-0798	TG(14:0/18:0/20:1)	GL	TG	878.818	860.783	[M+NH4]+	C55H104O6	2308.9	19640	20655	55479	21311	18599	37570	18395	32182	34971	46338	48965	57180	13298	2889.8	9307.7	4963.2	23506	9	12314	88982	49987	50324	82559	66609	88474	52473	94488	121310	94312	33345	14509	18771	7299.2	65084
LIPID-P-0801	TG(14:0/18:0/22:1)	GL	TG	906.849	888.815	[M+NH4]+	C57H108O6	2068.9	9631.2	12013	29207	9991.7	8321.8	17073	6293.8	8972.8	12559	27339	34633	45949	14980	2383.5	7154.7	5253.3	13569	473.39	8852.2	32642	17829	17478	34764	23041	44504	23443	32233	61923	59635	29566	10236	12930	4398.5	24840
LIPID-P-0803	TG(16:0/16:1/22:0)	GL	TG	906.849	888.815	[M+NH4]+	C57H108O6	70969	461870	382830	1255500	522680	250840	642210	185610	282810	404750	901230	1398000	1890400	291810	90229	240760	113510	386710	11082	239320	1007900	677450	568350	1016800	885230	1364700	682320	1311600	2386600	1833000	745830	252100	294790	108960	964570
LIPID-P-0805	TG(18:0/18:0/18:1)	GL	TG	906.849	888.815	[M+NH4]+	C57H108O6	49399	310690	212860	795860	317240	152500	412240	134840	213580	270880	591620	784070	1193600	184350	69068	187230	115930	351000	12346	209420	655850	400180	302920	583870	526130	778890	394600	815860	1378800	1021300	521450	218320	216100	90149	630190
LIPID-P-0807	TG(14:0/20:0/20:1)	GL	TG	906.849	888.815	[M+NH4]+	C57H108O6	58089	380200	281750	1073700	402800	191030	541330	145860	241070	338380	725400	1022500	1606700	223350	60515	155390	88514	344180	5774.3	174200	763860	544150	409460	852200	720560	1089500	574210	1104400	1920900	1324300	579450	192070	246240	85567	744930
LIPID-P-0812	TG(14:0/20:0/22:1)	GL	TG	934.88	916.846	[M+NH4]+	C59H112O6	643.5	3633.9	4576.5	12757	2020.2	2942.6	5694.2	2136.2	4364.4	3935.6	7934.5	7421.4	13744	3488.5	1048	3673	1667.9	2970.6	495.67	2710.4	13594	9604.5	4962.2	9781.8	7246	17012	6447.5	10831	19238	15528	6616.1	5120.7	4591.2	2527.3	8805.9
LIPID-P-0813	TG(16:0/18:0/22:1)	GL	TG	934.88	916.846	[M+NH4]+	C59H112O6	505.58	4595.2	4896.6	13521	4320.1	2285.4	6891.6	2744	5353.8	4173.7	10011	11289	15248	4577.5	1744.5	3170.7	2398.7	6554.5	497.13	3471.7	15853	15329	6288.5	10269	10949	24903	8580.3	17564	23226	22569	8871.6	5477.1	6672.6	2880.7	10180
LIPID-P-0814	TG(16:0/18:1/22:0)	GL	TG	934.88	916.846	[M+NH4]+	C59H112O6	1734.7	10335	6602.2	41018	10700	5041.9	11241	4878.3	6810.6	8079.7	17738	20135	32614	7615.2	2024.6	4142.2	2623.9	5548.2	183.43	5411	19560	16745	7456.9	15090	12974	44591	11366	32303	58010	35418	14532	6162.8	6425.8	5983.7	17263
LIPID-P-0817	TG(14:0/20:1/22:0)	GL	TG	934.88	916.846	[M+NH4]+	C59H112O6	1150.5	10498	7270	34199	11825	5573.3	6671.3	5133.8	5245	5850.2	9983.5	18047	25847	6122.6	919.64	2511.4	1877.2	4234.4	9	2485.3	10357	9113.1	4543.4	10861	8909.1	33508	8056.5	26044	50360	32384	10014	2625.9	5711.1	2441.6	14904
LIPID-P-0825	TG(16:0/20:1/22:0)	GL	TG	962.912	944.877	[M+NH4]+	C61H116O6	664.05	2350.7	1765.3	6018.6	2718.1	1547.7	1385.4	2053.9	1349.6	2335.9	2834.2	4566.2	6734.1	2412.8	759.08	1002.2	446.91	1672.8	219.4	711.72	1558.8	2650.7	1770.8	2865.2	2056.7	5858.6	2261	4471.8	7141.6	5022.5	2998	1389.5	1532.8	744.12	1828
LIPID-P-0833	TG(12:0/12:0/18:2)	GL	TG	736.646	718.611	[M+NH4]+	C45H82O6	831.76	31799	2887.1	10621	1250.6	162500	247500	376380	466410	559300	60962	59077	48644	8769.7	1327	5898.1	4012.2	259480	3199.5	107190	296190	338230	251430	497900	407140	320400	826410	598220	308240	205100	54771	13951	9688.5	14154	568170
LIPID-P-0834	TG(14:1/14:1/16:0)	GL	TG	764.677	746.642	[M+NH4]+	C47H86O6	5558.5	67241	42581	52937	9670.5	763450	1112300	1544400	1807700	2377400	382330	451870	444820	38748	10795	34858	26548	1375500	22106	692940	1420900	1314200	1272300	2045400	1733700	1260300	2929600	2292800	1699500	1161400	397190	56794	43240	94045	2694700
LIPID-P-0836	TG(14:0/14:1/18:1)	GL	TG	792.708	774.674	[M+NH4]+	C49H90O6	10558	103120	87445	128810	13116	795960	995440	1146700	1656700	1870400	412330	588010	686570	36737	14408	58295	33903	854630	12141	627480	1614000	1527300	1796400	2076000	2332300	1257900	2373800	2186000	2169000	1158800	326190	76746	75531	54467	1917800
LIPID-P-0838	TG(14:0/14:0/18:2)	GL	TG	792.708	774.674	[M+NH4]+	C49H90O6	6721.4	76476	56813	104420	16153	1884600	2494400	3493600	4373400	4823500	935230	1237100	1157200	121640	21826	122090	89378	3477000	23144	2094900	4959700	3654900	3540500	5210300	4975500	4028200	6397500	5570200	6082200	3217200	1254000	229800	182610	204920	5111900
LIPID-P-0839	TG(14:1/16:0/16:1)	GL	TG	792.708	774.674	[M+NH4]+	C49H90O6	26866	291990	263310	333450	58915	3164100	4116100	5823000	6763300	8408500	1674000	2155700	2344200	162360	21620	189130	137400	4525500	30491	2852200	6795400	5722000	6360400	8587900	8499100	6192400	8700400	9079800	9928900	5276000	1755700	279550	248270	305130	8363200
LIPID-P-0842	TG(16:0/16:1/16:1)	GL	TG	820.739	802.705	[M+NH4]+	C51H94O6	504440	5797200	4999400	9104500	2189400	16326000	18952000	25191000	26238000	30953000	10998000	14642000	15915000	1455600	390060	1850600	1063700	13457000	126460	7943800	28154000	26710000	32997000	38801000	42189000	21544000	28748000	38375000	37865000	28050000	7314800	2104700	1849100	1509600	27352000
LIPID-P-0843	TG(14:0/16:1/18:1)	GL	TG	820.739	802.705	[M+NH4]+	C51H94O6	252090	2425500	2131500	3339400	804990	9069100	12039000	14123000	16700000	19938000	6850300	8708300	8645900	1064400	337070	1092300	782330	10413000	104510	6477000	20753000	17958000	19661000	23247000	24822000	15977000	21247000	24127000	25016000	16872000	6443600	1721700	1493000	1218400	18714000
LIPID-P-0844	TG(14:0/16:0/18:2)	GL	TG	820.739	802.705	[M+NH4]+	C51H94O6	97160	752000	475810	1080900	278390	4652500	6829100	7946500	8738700	10849000	4003900	4437800	3932800	752030	216910	763150	564880	6887200	91522	4303000	10930000	10037000	9060100	11961000	12764000	9533500	10892000	12104000	12016000	9062300	4005100	1146700	991700	873000	10332000
LIPID-P-0845	TG(14:0/18:0/18:2)	GL	TG	848.771	830.736	[M+NH4]+	C53H98O6	466130	2303600	1869900	3137600	1074800	4196100	4252100	4634400	5670300	6328300	3950200	5333100	6091300	1246900	309350	1168900	671180	5135600	86488	3980900	7834600	7359300	6823000	7652700	8099500	5838400	7568700	8216800	8655000	6716900	3316400	1495600	1139400	695090	6921000
LIPID-P-0846	TG(14:0/18:1/18:1)	GL	TG	848.771	830.736	[M+NH4]+	C53H98O6	4008200	22816000	17278000	30234000	12888000	36041000	34916000	41017000	41096000	47010000	30499000	39755000	45589000	6473300	1900400	9801100	4124700	27419000	466930	19326000	43001000	44013000	47680000	49953000	52800000	37201000	45586000	52192000	53222000	44102000	21017000	8059600	5965400	3273900	43983000
LIPID-P-0848	TG(16:0/16:1/18:1)	GL	TG	848.771	830.736	[M+NH4]+	C53H98O6	5712400	34255000	24932000	47449000	19700000	80712000	81588000	97977000	97221000	105480000	71580000	77436000	80916000	16965000	6807400	25808000	15834000	80943000	2353100	61218000	99571000	101650000	96288000	107610000	110210000	93864000	106280000	109900000	109140000	99502000	62818000	21411000	17820000	14637000	105320000
LIPID-P-0853	TG(14:0/18:1/20:1)	GL	TG	876.802	858.768	[M+NH4]+	C55H102O6	331000	1265700	1016400	2012000	825340	2252500	2117300	2179100	2234900	2568500	2319200	3158000	4455500	749000	282880	992730	509770	2628900	127730	1670300	2160900	2163900	2626300	2538400	2817100	2243200	2650600	3051700	3586900	2967100	1842000	850010	642500	397990	2896300
LIPID-P-0854	TG(16:0/16:1/20:1)	GL	TG	876.802	858.768	[M+NH4]+	C55H102O6	121660	403580	307690	746080	269560	768480	833500	863470	885050	1127600	869300	1371500	1836500	249030	93758	316670	162270	1132100	47526	725860	964480	925620	1002600	1076500	1172600	962810	1114700	1498000	1634600	1223700	769640	293870	230770	125660	1300200
LIPID-P-0855	TG(14:0/18:0/20:2)	GL	TG	876.802	858.768	[M+NH4]+	C55H102O6	9811.7	24372	29327	58975	20970	89802	82767	114060	111020	179270	109560	124990	117490	34222	9676.9	34686	30453	148680	4709.5	107050	213300	175850	178060	233930	244790	258050	277450	275270	239760	215890	172650	46317	36604	40795	253660
LIPID-P-0857	TG(16:0/16:1/22:1)	GL	TG	904.833	886.799	[M+NH4]+	C57H106O6	12180	74592	68783	149970	39659	50660	71656	35611	55494	68470	105440	143450	168540	24479	4079.2	10238	7645.1	35205	9	20563	134530	92925	129260	198940	174470	157580	97804	219970	307140	254990	59083	21590	26607	7235.3	129690
LIPID-P-0859	TG(14:0/20:1/20:1)	GL	TG	904.833	886.799	[M+NH4]+	C57H106O6	584020	2284900	2780300	4407100	1824600	2836700	3550400	2085400	2740700	3997400	5011900	7742200	10908000	1644000	384560	1273200	694110	3340800	67594	2256000	4382000	3509600	4901700	5291500	5295800	5178400	4457600	6116200	9237300	6824000	4097200	1642800	1443800	540420	5578000
LIPID-P-0861	TG(18:0/18:1/18:1)	GL	TG	904.833	886.799	[M+NH4]+	C57H106O6	322890	1052600	1404700	2152800	608800	2390000	3312600	2575200	3533300	4290600	2721200	3710800	5781400	1011800	404390	1978100	1353200	5798100	178740	4168000	6958900	6127700	4494000	5124600	5570400	6489500	7348700	7023400	7213000	5729600	4029000	3047500	1815100	968270	7282900
LIPID-P-0862	TG(16:1/18:1/20:0)	GL	TG	904.833	886.799	[M+NH4]+	C57H106O6	27554	176060	184990	423760	94591	147630	231480	145580	234230	248790	293710	411400	483040	74122	16949	46322	25963	127420	9	67110	570030	420940	403280	580980	557230	508320	423820	744430	871170	704440	187900	84285	88255	29789	482580
LIPID-P-0863	TG(14:0/18:2/22:0)	GL	TG	904.833	886.799	[M+NH4]+	C57H106O6	17402	170870	65290	473570	110600	232570	818790	314540	517010	599070	725530	783690	719440	199860	51075	146410	118190	758760	12030	471760	1944200	1266800	611230	1384200	1165300	1911300	1498900	2105900	2346000	2038200	919790	297940	286080	156170	1657800
[truncated: 203 more rows]
