# Supplementary material for: Transcriptome sequencing and metabolome analysis reveal the metabolic reprogramming of partial hepatectomy and extended hepatectomy
Source: BMC Genomics. 2023 Sep 7;24:532. doi: 10.1186/s12864-023-09647-0 (PMC10486020; doi:10.1186/s12864-023-09647-0)
Supplement: Supplementary file 11 — Additional file 11: Table S4. Primers for DEGs q-PCR analysis. [file 12864_2023_9647_MOESM11_ESM.xlsx]

## Sheet: Sheet1
Name	Sequence
Abcb11 F	GTTCTGAATGGACTGTCGGTATCT
Abcb11 R	TTTGCTGTCGTGACCATCTATCA
Agt F	CAGTACAGACAGCACCCTACTTT
Agt R	ATGCTGTTGTCCACCCAGAATTC
Nceh1 F	TGATGTCATCCGTGCCACTAAAT
Nceh1 R	CTGGTAAGAGGGTGTGTTGAAGT
Pcsk9 F	TATGACCTCTTCCCTGGCTTCTT
Pcsk9 R	GGATAATTCGCTCCAGGTTCCAT
Srebf1 F	ATGCGGCTGTTGTCTACCATAAG
Srebf1 R	CCACATAGATCTCTGCCAGTGTT
Trib3 F	GGCTCTCGGCTCCTTTACATC
Trib3 R	GTCATCACGCAGGCATCTTC
GAPDH F	AATGGATTTGGACGCATTGGT
GAPDH R	TTTGCACTGGTACGTGTTGAT
